# Supplementary material for: Crystal structure of the 4 + 2 cyclo­adduct of photooxidized anthracene and C60 fullerene
Source: Acta Crystallogr Sect E Struct Rep Online. 2014 Oct 31;70(Pt 11):444–6. doi: 10.1107/S1600536814019643 (PMC4257265; doi:10.1107/S1600536814019643)
Supplement: Supplementary file 1 [file e-70-00444-sup1.cif]

##############################################################################
#                                                                            #
# This CIF contains the data in a paper accepted for publication in          #
# Acta Crystallographica Section E. It conforms to the requirements of       #
# Notes for Authors for Acta Crystallographica Section E, and has been       #
# peer reviewed under the auspices of the IUCr Commission on Journals.       #
#                                                                            #
# Full details of the Crystallographic Information File format               #
# are given in the paper "The Crystallographic Information File (CIF):       #
# a New Standard Archive File for Crystallography" by S. R. Hall, F. H.      #
# Allen and I. D. Brown [Acta Cryst. (1991), A47, 655-685].                  #
#                                                                            #
# The current version of the core CIF dictionary is obtainable from          #
# ftp://ftp.iucr.org/pub/cif_core.dic.                                       #
#                                                                            #
# Software is freely available for graphical display of the structure(s)     #
# in this CIF. For information consult the CIF software page                 #
# http://www.iucr.org/resources/cif/software.                                #
#                                                                            #
# This file may be used for bona fide research purposes within the           #
# scientific community so long as proper attribution is given to the journal # 
# article from which it was obtained.                                        #
#                                                                            #
##############################################################################
data_I
_audit_creation_method
;
Olex2 1.2
(compiled 2014.06.18 svn.r2945 for OlexSys, GUI svn.r4846)
;
_journal_date_recd_electronic     2014-07-24
_journal_date_accepted     2014-08-30
_journal_name_full     'Acta Crystallographica, Section E'
_journal_year     2014
_journal_volume     70
_journal_issue     11
_journal_page_first     444
_journal_page_last     446
_journal_paper_category     GO
_journal_paper_doi     10.1107/S1600536814019643
_journal_coeditor_code     ZP2014
_publ_contact_author_name     'G\'abor Bortel'
_publ_contact_author_address
;
Wigner Research Centre for Physics of the Hungarian Academy of Sciences
POB 49, Budapest, H-1525, Hungary
;
_publ_contact_author_email     'bortel.gabor@wigner.mta.hu'
_publ_contact_author_fax     '+3613922219'
_publ_contact_author_phone     '+3613922222'
_publ_section_title
;
Crystal structure of the 4+2 cycloadduct of photooxidized anthracene and C~60~
fullerene
;
_publ_section_title_footnote     .
loop_
    _publ_author_name
    _publ_author_footnote
    _publ_author_address
    'Bortel, G\'abor' .
;
Wigner Research Centre for Physics of the Hungarian Academy of Sciences
POB 49, Budapest, H-1525, Hungary
;
    'Kov\'ats, \'Eva' .
;
Wigner Research Centre for Physics of the Hungarian Academy of Sciences
POB 49, Budapest, H-1525, Hungary
;
    'Oszl\'anyi, G\'abor' .
;
Wigner Research Centre for Physics of the Hungarian Academy of Sciences
POB 49, Budapest, H-1525, Hungary
;
    'Pekker, S\'andor' .
;
Wigner Research Centre for Physics of the Hungarian Academy of Sciences
POB 49, Budapest, H-1525, Hungary
Rejt\>o S\'andor Faculty of Light Industry and Environmental Engineering,
\'Obuda University Doberd\'o \'ut 6, Budapest, H-1034, Hungary
;
_publ_section_synopsis
;
The structure of an oxygen-containing cycloadduct of C~60~ fullerene and
anthracene is presented, features a unique eight-membered ring.
;
_database_code_depnum_ccdc_archive     'CCDC 1021977'
_chemical_name_systematic
;\
5,6-[(1<i>R</i>,10<i>S</i>)-2,9-Dioxatricyclo[8.6.0^3,8^.0^11,16^]hexadecane-\
1,10-diyl]-(C~60~--I~h~)[5,6]fullerene methanedithione 0.1-solvate
;
_chemical_name_common     ?
_chemical_formula_moiety     'C74 H10 O2, C0.1 S0.21'
_chemical_formula_sum     'C74.10 H10 O2 S0.21'
_chemical_formula_iupac     'C74 H10 O2, 0.1(C S2)'
_chemical_formula_weight     938.68
_chemical_melting_point     ?
_shelx_space_group_comment
;
The symmetry employed for this shelxl refinement is uniquely defined
by the following loop, which should always be used as a source of
symmetry information in preference to the above space-group names.
They are only intended as comments.
;
_space_group_crystal_system     tetragonal
_space_group_name_H-M_alt     'P 42/n'
_space_group_name_Hall     '-P 4bc'
loop_
    _space_group_symop_operation_xyz
    'x, y, z'
    '-x+1/2, -y+1/2, z'
    '-y, x+1/2, z+1/2'
    'y+1/2, -x, z+1/2'
    '-x, -y, -z'
    'x-1/2, y-1/2, -z'
    'y, -x-1/2, -z-1/2'
    '-y-1/2, x, -z-1/2'
_cell_length_a     22.66570(13)
_cell_length_b     22.66570(13)
_cell_length_c     14.24938(11)
_cell_angle_alpha     90
_cell_angle_beta     90
_cell_angle_gamma     90
_cell_volume     7320.40(10)
_cell_formula_units_Z     8
_cell_measurement_reflns_used     18450
_cell_measurement_theta_min     3.6550
_cell_measurement_theta_max     72.4780
_cell_measurement_temperature     100.00(10)
_exptl_crystal_description     irregular
_exptl_crystal_colour     'metallic dark black'
_exptl_crystal_size_max     0.18
_exptl_crystal_size_mid     0.15
_exptl_crystal_size_min     0.08
_exptl_crystal_density_diffrn     1.703
_exptl_crystal_density_meas     ?
_exptl_crystal_density_method     ?
_exptl_crystal_F_000     3791
_exptl_absorpt_coefficient_mu     0.907
_exptl_absorpt_correction_type     multi-scan
_exptl_absorpt_process_details
;
(CrysAlis PRO; Agilent, 2012)
;
_shelx_estimated_absorpt_T_min     ?
_shelx_estimated_absorpt_T_max     ?
_exptl_absorpt_correction_T_min     0.91065
_exptl_absorpt_correction_T_max     1.00000
_exptl_special_details
;
Absorption correction: CrysAlisPro, Agilent Technologies,
Empirical absorption correction using spherical harmonics,
implemented in SCALE3 ABSPACK scaling algorithm.
;
_diffrn_ambient_temperature     100.00(10)
_diffrn_radiation_type     CuK\a
_diffrn_radiation_wavelength     1.54184
_diffrn_radiation_monochromator     mirror
_diffrn_measurement_device_type
                                   'Agilent SuperNova (Dual, Cu at zero, Atlas)'
_diffrn_measurement_device     'four-circle diffractometer'
_diffrn_measurement_method     '\w scans'
_diffrn_detector_area_resol_mean     10.5908
_diffrn_reflns_number     35247
_diffrn_reflns_av_R_equivalents     0.0206
_diffrn_reflns_theta_min     3.664
_diffrn_reflns_theta_max     72.616
_diffrn_reflns_theta_full     66.968
_diffrn_measured_fraction_theta_max     0.988
_diffrn_measured_fraction_theta_full     0.999
_diffrn_reflns_limit_h_min     -27
_diffrn_reflns_limit_h_max     23
_diffrn_reflns_limit_k_min     -26
_diffrn_reflns_limit_k_max     27
_diffrn_reflns_limit_l_min     -17
_diffrn_reflns_limit_l_max     17
_refine_special_details     ?
_reflns_number_total     7171
_reflns_number_gt     6473
_reflns_threshold_expression     I>2\s(I)
_refine_ls_structure_factor_coef     Fsqd
_refine_ls_matrix_type     full
_refine_ls_R_factor_all     0.0500
_refine_ls_R_factor_gt     0.0454
_refine_ls_wR_factor_gt     0.1157
_refine_ls_wR_factor_ref     0.1199
_refine_ls_goodness_of_fit_ref     1.037
_refine_ls_restrained_S_all     1.078
_refine_ls_number_reflns     7171
_refine_ls_number_parameters     696
_refine_ls_number_restraints     7
_refine_ls_hydrogen_treatment     constr
_refine_ls_weighting_scheme     calc
_refine_ls_weighting_details
              'w=1/[\s^2^(Fo^2^)+(0.0590P)^2^+7.0685P] where P=(Fo^2^+2Fc^2^)/3'
_atom_sites_solution_hydrogens     geom
_atom_sites_solution_primary     ?
_atom_sites_solution_secondary     ?
_refine_ls_shift/su_max     0.003
_refine_ls_shift/su_mean     0.000
_refine_diff_density_max     1.019
_refine_diff_density_min     -0.736
_refine_ls_extinction_method     none
_refine_ls_extinction_coef     .
loop_
    _atom_type_symbol
    _atom_type_description
    _atom_type_scat_dispersion_real
    _atom_type_scat_dispersion_imag
    _atom_type_scat_source
    'C' 'C' 0.0181 0.0091
                         'International Tables Vol C Tables 4.2.6.8 and 6.1.1.4'
    'H' 'H' 0.0000 0.0000
                         'International Tables Vol C Tables 4.2.6.8 and 6.1.1.4'
    'O' 'O' 0.0492 0.0322
                         'International Tables Vol C Tables 4.2.6.8 and 6.1.1.4'
    'S' 'S' 0.3331 0.5567
                         'International Tables Vol C Tables 4.2.6.8 and 6.1.1.4'
_computing_data_collection
;
CrysAlis PRO (Agilent, 2012)
;
_computing_cell_refinement
;
CrysAlis PRO (Agilent, 2012)
;
_computing_data_reduction
;
CrysAlis PRO (Agilent, 2012)
;
_computing_structure_solution     'SHELXS97 (Sheldrick, 2008)'
_computing_structure_refinement     'SHELXL97 (Sheldrick, 2008)'
_computing_molecular_graphics
;
Olex2 (Dolomanov <i>et al.</i>, 2009) and Mercury (Macrae <i>et al.</i>,
2008)
;
_computing_publication_material     'publCIF (Westrip, 2010)'
loop_
    _atom_site_type_symbol
    _atom_site_label
    _atom_site_fract_x
    _atom_site_fract_y
    _atom_site_fract_z
    _atom_site_U_iso_or_equiv
    _atom_site_adp_type
    _atom_site_calc_flag
    _atom_site_occupancy
    _atom_site_disorder_assembly
    _atom_site_disorder_group
    O O1 0.47684(5) 0.26998(5) 0.76855(8) 0.0210(3) Uani d 1 . .
    O O2 0.37450(5) 0.21977(6) 0.70586(9) 0.0236(3) Uani d 1 . .
    C C1 0.41761(7) 0.21747(8) 0.52192(12) 0.0186(3) Uani d 1 . .
    C C2 0.39498(7) 0.17973(8) 0.44940(12) 0.0210(4) Uani d 1 . .
    C C3 0.41989(8) 0.12155(8) 0.46178(12) 0.0214(4) Uani d 1 . .
    C C4 0.45846(7) 0.12302(7) 0.54174(11) 0.0182(3) Uani d 1 . .
    C C5 0.44903(7) 0.18069(7) 0.59712(12) 0.0176(3) Uani d 1 . .
    C C6 0.50889(7) 0.20944(7) 0.63493(11) 0.0170(3) Uani d 1 . .
    C C7 0.52439(7) 0.26867(7) 0.58922(11) 0.0173(3) Uani d 1 . .
    C C8 0.48633(8) 0.30127(7) 0.53539(12) 0.0199(3) Uani d 1 . .
    C C9 0.43107(7) 0.27483(8) 0.50045(12) 0.0202(3) Uani d 1 . .
    C C10 0.42135(8) 0.29740(8) 0.40675(13) 0.0228(4) Uani d 1 . .
    C C11 0.39726(8) 0.26139(8) 0.33720(13) 0.0237(4) Uani d 1 . .
    C C12 0.38361(7) 0.20102(9) 0.35913(13) 0.0231(4) Uani d 1 . .
    C C13 0.39789(8) 0.16487(9) 0.27781(12) 0.0243(4) Uani d 1 . .
    C C14 0.42198(8) 0.10914(8) 0.28984(13) 0.0241(4) Uani d 1 . .
    C C15 0.43265(8) 0.08647(8) 0.38387(13) 0.0231(4) Uani d 1 . .
    C C16 0.48650(9) 0.05306(7) 0.38194(13) 0.0238(4) Uani d 1 . .
    C C17 0.52473(8) 0.05630(7) 0.45803(12) 0.0224(4) Uani d 1 . .
    C C18 0.50991(8) 0.09155(7) 0.53941(12) 0.0196(3) Uani d 1 . .
    C C19 0.56514(8) 0.11783(7) 0.57495(12) 0.0190(3) Uani d 1 . .
    C C20 0.56485(7) 0.17411(7) 0.60967(11) 0.0172(3) Uani d 1 . .
    C C21 0.61153(7) 0.21378(8) 0.58438(11) 0.0189(3) Uani d 1 . .
    C C22 0.58652(8) 0.27171(8) 0.57148(12) 0.0193(3) Uani d 1 . .
    C C23 0.60939(8) 0.30951(7) 0.50312(12) 0.0214(4) Uani d 1 . .
    C C24 0.56960(8) 0.34410(7) 0.44709(13) 0.0225(4) Uani d 1 . .
    C C25 0.50913(8) 0.33943(7) 0.46232(12) 0.0217(4) Uani d 1 . .
    C C26 0.46911(8) 0.33716(7) 0.38330(13) 0.0235(4) Uani d 1 . .
    C C27 0.49131(9) 0.33936(7) 0.29218(13) 0.0239(4) Uani d 1 . .
    C C28 0.46652(8) 0.30130(8) 0.22011(12) 0.0241(4) Uani d 1 . .
    C C29 0.42054(8) 0.26311(8) 0.24215(12) 0.0236(4) Uani d 1 . .
    C C30 0.42074(8) 0.20356(9) 0.20566(13) 0.0241(4) Uani d 1 . .
    C C31 0.46680(8) 0.18459(8) 0.14784(12) 0.0228(4) Uani d 1 . .
    C C32 0.49167(8) 0.12613(8) 0.16037(12) 0.0233(4) Uani d 1 . .
    C C33 0.46960(9) 0.08919(8) 0.23020(13) 0.0246(4) Uani d 1 . .
    C C34 0.50983(9) 0.05453(7) 0.28705(12) 0.0245(4) Uani d 1 . .
    C C35 0.57045(9) 0.05839(7) 0.27278(13) 0.0241(4) Uani d 1 . .
    C C36 0.61016(8) 0.06080(8) 0.35200(13) 0.0243(4) Uani d 1 . .
    C C37 0.58764(8) 0.05989(7) 0.44316(13) 0.0233(4) Uani d 1 . .
    C C38 0.61245(8) 0.09803(8) 0.51441(12) 0.0219(4) Uani d 1 . .
    C C39 0.65876(8) 0.13586(8) 0.49194(12) 0.0224(4) Uani d 1 . .
    C C40 0.65853(7) 0.19521(8) 0.52785(12) 0.0214(4) Uani d 1 . .
    C C41 0.68151(7) 0.23398(8) 0.45576(12) 0.0225(4) Uani d 1 . .
    C C42 0.65757(8) 0.28997(8) 0.44387(12) 0.0225(4) Uani d 1 . .
    C C43 0.64713(8) 0.31269(8) 0.35002(13) 0.0229(4) Uani d 1 . .
    C C44 0.59253(9) 0.34602(7) 0.35189(13) 0.0236(4) Uani d 1 . .
    C C45 0.55400(9) 0.34376(7) 0.27635(13) 0.0236(4) Uani d 1 . .
    C C46 0.56838(8) 0.30786(8) 0.19542(12) 0.0223(4) Uani d 1 . .
    C C47 0.51416(8) 0.28177(8) 0.16034(12) 0.0224(4) Uani d 1 . .
    C C48 0.51437(8) 0.22467(8) 0.12478(12) 0.0221(4) Uani d 1 . .
    C C49 0.56890(8) 0.19109(8) 0.12280(11) 0.0212(4) Uani d 1 . .
    C C50 0.55485(8) 0.13015(8) 0.14525(12) 0.0221(4) Uani d 1 . .
    C C51 0.59350(8) 0.09695(8) 0.20039(12) 0.0232(4) Uani d 1 . .
    C C52 0.64747(8) 0.12325(8) 0.23528(12) 0.0231(4) Uani d 1 . .
    C C53 0.65811(8) 0.10066(8) 0.32865(13) 0.0243(4) Uani d 1 . .
    C C54 0.68191(8) 0.13741(8) 0.39706(13) 0.0239(4) Uani d 1 . .
    C C55 0.69592(7) 0.19815(9) 0.37493(12) 0.0232(4) Uani d 1 . .
    C C56 0.68558(7) 0.21988(8) 0.28473(12) 0.0230(4) Uani d 1 . .
    C C57 0.66067(8) 0.27823(8) 0.27212(12) 0.0227(4) Uani d 1 . .
    C C58 0.62057(8) 0.27587(8) 0.19319(12) 0.0219(4) Uani d 1 . .
    C C59 0.62078(8) 0.21610(8) 0.15649(12) 0.0207(4) Uani d 1 . .
    C C60 0.66083(8) 0.18159(8) 0.21354(12) 0.0218(4) Uani d 1 . .
    C C61 0.40505(7) 0.16593(7) 0.67817(12) 0.0187(3) Uani d 1 . .
    H H61 0.3755 0.1384 0.6534 0.022 Uiso calc 1 . .
    C C62 0.43589(7) 0.13605(7) 0.75835(12) 0.0182(3) Uani d 1 . .
    C C63 0.41356(8) 0.08552(8) 0.80094(12) 0.0210(4) Uani d 1 . .
    H H63 0.3789 0.0682 0.7793 0.025 Uiso calc 1 . .
    C C64 0.44410(8) 0.06119(8) 0.87681(12) 0.0232(4) Uani d 1 . .
    H H64 0.4299 0.0269 0.9048 0.028 Uiso calc 1 . .
    C C65 0.49495(8) 0.08705(8) 0.91104(12) 0.0237(4) Uani d 1 . .
    H H65 0.5145 0.0705 0.9620 0.028 Uiso calc 1 . .
    C C66 0.51678(7) 0.13810(8) 0.86890(12) 0.0200(3) Uani d 1 . .
    H H66 0.5507 0.1560 0.8921 0.024 Uiso calc 1 . .
    C C67 0.48766(7) 0.16222(7) 0.79198(11) 0.0175(3) Uani d 1 . .
    C C68 0.50944(7) 0.21694(7) 0.74399(12) 0.0178(3) Uani d 1 . .
    H H68 0.5505 0.2230 0.7632 0.021 Uiso calc 1 . .
    C C69 0.43034(8) 0.26278(7) 0.83043(12) 0.0197(3) Uani d 1 . .
    C C70 0.43566(8) 0.28222(7) 0.92241(12) 0.0193(3) Uani d 1 . .
    H H70 0.4702 0.3001 0.9431 0.023 Uiso calc 1 . .
    C C71 0.38791(8) 0.27441(8) 0.98321(13) 0.0252(4) Uani d 1 . .
    H H71 0.3908 0.2871 1.0451 0.030 Uiso calc 1 . .
    C C72 0.33624(9) 0.24787(9) 0.95206(14) 0.0293(4) Uani d 1 . .
    H H72 0.3048 0.2428 0.9933 0.035 Uiso calc 1 . .
    C C73 0.33118(8) 0.22874(9) 0.85896(14) 0.0264(4) Uani d 1 . .
    H H73 0.2966 0.2110 0.8380 0.032 Uiso calc 1 . .
    C C74 0.37838(8) 0.23669(8) 0.79852(12) 0.0215(4) Uani d 1 . .
    S S1 0.2763(3) 0.2431(3) 0.1529(6) 0.264(6) Uani d 0.206(3) . .
    C C75 0.2500 0.2500 0.2500 0.022(2) Uiso d 0.413(6) . .
loop_
    _atom_site_aniso_label
    _atom_site_aniso_U_11
    _atom_site_aniso_U_22
    _atom_site_aniso_U_33
    _atom_site_aniso_U_12
    _atom_site_aniso_U_13
    _atom_site_aniso_U_23
    O1 0.0251(6) 0.0179(6) 0.0199(6) 0.0006(5) 0.0040(5) -0.0009(5)
    O2 0.0226(6) 0.0271(7) 0.0210(6) 0.0059(5) -0.0028(5) -0.0026(5)
    C1 0.0129(7) 0.0264(9) 0.0165(8) 0.0013(6) 0.0021(6) 0.0008(7)
    C2 0.0124(7) 0.0308(9) 0.0198(8) -0.0047(7) 0.0007(6) 0.0008(7)
    C3 0.0184(8) 0.0259(9) 0.0201(8) -0.0118(7) 0.0009(7) 0.0016(7)
    C4 0.0212(8) 0.0176(8) 0.0157(8) -0.0067(6) 0.0024(6) 0.0021(6)
    C5 0.0174(8) 0.0191(8) 0.0165(8) -0.0019(6) 0.0001(6) 0.0003(6)
    C6 0.0176(8) 0.0173(8) 0.0162(8) -0.0011(6) -0.0010(6) 0.0000(6)
    C7 0.0221(8) 0.0166(8) 0.0131(7) -0.0031(6) 0.0014(6) -0.0044(6)
    C8 0.0262(9) 0.0143(8) 0.0190(8) 0.0027(6) 0.0041(7) -0.0035(6)
    C9 0.0187(8) 0.0219(8) 0.0199(8) 0.0073(7) 0.0022(6) -0.0010(7)
    C10 0.0211(8) 0.0236(9) 0.0238(9) 0.0100(7) 0.0011(7) 0.0030(7)
    C11 0.0162(8) 0.0319(10) 0.0230(9) 0.0075(7) -0.0031(7) 0.0040(7)
    C12 0.0121(8) 0.0351(10) 0.0221(9) -0.0020(7) -0.0030(6) 0.0011(7)
    C13 0.0162(8) 0.0376(10) 0.0192(8) -0.0081(7) -0.0061(7) -0.0002(7)
    C14 0.0231(9) 0.0276(9) 0.0215(9) -0.0141(7) -0.0028(7) -0.0040(7)
    C15 0.0245(9) 0.0217(8) 0.0231(9) -0.0148(7) 0.0003(7) -0.0022(7)
    C16 0.0367(10) 0.0122(8) 0.0226(9) -0.0089(7) 0.0031(7) -0.0010(6)
    C17 0.0356(10) 0.0105(7) 0.0211(8) -0.0015(7) 0.0038(7) 0.0038(6)
    C18 0.0274(9) 0.0138(7) 0.0175(8) -0.0029(6) 0.0010(7) 0.0047(6)
    C19 0.0222(8) 0.0193(8) 0.0154(8) 0.0036(6) -0.0012(6) 0.0063(6)
    C20 0.0166(8) 0.0227(8) 0.0123(7) 0.0003(6) -0.0026(6) 0.0018(6)
    C21 0.0175(8) 0.0258(9) 0.0133(7) -0.0028(6) -0.0053(6) -0.0004(6)
    C22 0.0213(8) 0.0218(8) 0.0147(8) -0.0061(6) -0.0019(6) -0.0050(6)
    C23 0.0255(9) 0.0193(8) 0.0194(8) -0.0104(7) -0.0009(7) -0.0043(7)
    C24 0.0330(10) 0.0117(7) 0.0227(9) -0.0065(7) 0.0021(7) -0.0032(6)
    C25 0.0334(10) 0.0111(7) 0.0207(8) 0.0034(7) 0.0037(7) -0.0020(6)
    C26 0.0297(9) 0.0141(8) 0.0265(9) 0.0084(7) 0.0019(7) 0.0030(7)
    C27 0.0335(10) 0.0147(8) 0.0236(9) 0.0066(7) -0.0011(7) 0.0065(7)
    C28 0.0293(9) 0.0236(9) 0.0195(8) 0.0079(7) -0.0028(7) 0.0078(7)
    C29 0.0206(8) 0.0313(10) 0.0190(8) 0.0061(7) -0.0064(7) 0.0049(7)
    C30 0.0184(8) 0.0351(10) 0.0188(8) -0.0023(7) -0.0078(7) 0.0020(7)
    C31 0.0250(9) 0.0309(9) 0.0125(7) -0.0046(7) -0.0059(7) 0.0004(7)
    C32 0.0292(9) 0.0269(9) 0.0137(8) -0.0069(7) -0.0018(7) -0.0055(7)
    C33 0.0323(10) 0.0228(9) 0.0188(8) -0.0120(7) -0.0027(7) -0.0063(7)
    C34 0.0396(11) 0.0132(8) 0.0207(9) -0.0069(7) 0.0022(8) -0.0051(6)
    C35 0.0392(10) 0.0120(8) 0.0212(8) 0.0030(7) 0.0048(8) -0.0043(6)
    C36 0.0322(10) 0.0144(8) 0.0264(9) 0.0094(7) 0.0051(8) -0.0006(7)
    C37 0.0327(10) 0.0133(8) 0.0240(9) 0.0076(7) 0.0029(7) 0.0039(7)
    C38 0.0255(9) 0.0215(8) 0.0186(8) 0.0096(7) -0.0013(7) 0.0056(7)
    C39 0.0176(8) 0.0308(9) 0.0190(8) 0.0082(7) -0.0022(7) 0.0041(7)
    C40 0.0139(8) 0.0332(10) 0.0172(8) -0.0005(7) -0.0050(6) 0.0020(7)
    C41 0.0126(8) 0.0351(10) 0.0197(8) -0.0061(7) -0.0020(6) -0.0008(7)
    C42 0.0190(8) 0.0277(9) 0.0207(8) -0.0127(7) -0.0015(7) -0.0032(7)
    C43 0.0240(9) 0.0215(8) 0.0233(9) -0.0134(7) 0.0030(7) -0.0005(7)
    C44 0.0334(10) 0.0137(8) 0.0239(9) -0.0090(7) 0.0040(7) 0.0008(7)
    C45 0.0365(10) 0.0126(8) 0.0217(9) -0.0026(7) 0.0040(7) 0.0054(6)
    C46 0.0320(10) 0.0181(8) 0.0166(8) -0.0028(7) 0.0020(7) 0.0069(6)
    C47 0.0274(9) 0.0251(9) 0.0148(8) 0.0021(7) -0.0018(7) 0.0088(7)
    C48 0.0259(9) 0.0284(9) 0.0120(8) -0.0016(7) -0.0037(6) 0.0034(7)
    C49 0.0272(9) 0.0246(9) 0.0119(7) -0.0019(7) 0.0025(6) -0.0012(6)
    C50 0.0305(9) 0.0222(9) 0.0135(8) -0.0034(7) 0.0027(7) -0.0051(6)
    C51 0.0323(10) 0.0192(8) 0.0181(8) 0.0016(7) 0.0068(7) -0.0059(7)
    C52 0.0237(9) 0.0261(9) 0.0194(8) 0.0086(7) 0.0066(7) -0.0019(7)
    C53 0.0239(9) 0.0245(9) 0.0243(9) 0.0105(7) 0.0054(7) 0.0010(7)
    C54 0.0156(8) 0.0316(10) 0.0243(9) 0.0084(7) 0.0015(7) 0.0021(7)
    C55 0.0120(8) 0.0354(10) 0.0223(9) 0.0001(7) 0.0014(6) 0.0000(7)
    C56 0.0149(8) 0.0318(10) 0.0223(9) -0.0042(7) 0.0051(7) -0.0003(7)
    C57 0.0206(8) 0.0279(9) 0.0195(8) -0.0112(7) 0.0037(7) 0.0031(7)
    C58 0.0258(9) 0.0232(9) 0.0166(8) -0.0066(7) 0.0048(7) 0.0048(7)
    C59 0.0240(9) 0.0244(9) 0.0137(8) -0.0015(7) 0.0064(6) 0.0018(6)
    C60 0.0185(8) 0.0304(9) 0.0166(8) 0.0009(7) 0.0056(6) -0.0014(7)
    C61 0.0163(8) 0.0209(8) 0.0188(8) -0.0024(6) 0.0009(6) -0.0014(6)
    C62 0.0184(8) 0.0197(8) 0.0165(8) 0.0001(6) 0.0039(6) -0.0023(6)
    C63 0.0249(9) 0.0193(8) 0.0189(8) -0.0029(7) 0.0033(7) -0.0023(7)
    C64 0.0281(9) 0.0202(8) 0.0214(9) -0.0007(7) 0.0070(7) 0.0018(7)
    C65 0.0262(9) 0.0273(9) 0.0178(8) 0.0062(7) 0.0015(7) 0.0020(7)
    C66 0.0175(8) 0.0254(9) 0.0171(8) 0.0030(6) 0.0017(6) -0.0022(7)
    C67 0.0177(8) 0.0191(8) 0.0156(8) 0.0017(6) 0.0032(6) -0.0020(6)
    C68 0.0172(8) 0.0199(8) 0.0164(8) -0.0004(6) -0.0008(6) -0.0016(6)
    C69 0.0225(8) 0.0164(8) 0.0201(8) 0.0038(6) 0.0031(7) 0.0008(6)
    C70 0.0227(8) 0.0167(8) 0.0184(8) 0.0054(6) -0.0020(7) 0.0002(6)
    C71 0.0316(10) 0.0248(9) 0.0192(8) 0.0078(7) 0.0021(7) -0.0027(7)
    C72 0.0255(9) 0.0347(10) 0.0278(10) 0.0073(8) 0.0082(8) -0.0030(8)
    C73 0.0182(8) 0.0302(10) 0.0309(10) 0.0045(7) 0.0003(7) -0.0034(8)
    C74 0.0231(9) 0.0220(8) 0.0193(8) 0.0068(7) -0.0011(7) -0.0010(7)
    S1 0.210(8) 0.061(4) 0.522(14) -0.049(5) -0.292(9) 0.082(7)
_geom_special_details
;
All e.s.d.'s (except the e.s.d. in the dihedral angle between two l.s. planes)
are estimated using the full covariance matrix. The cell e.s.d.'s are taken
into account individually in the estimation of e.s.d.'s in distances, angles
and torsion angles; correlations between e.s.d.'s in cell parameters are only
used when they are defined by crystal symmetry. An approximate (isotropic)
treatment of cell e.s.d.'s is used for estimating e.s.d.'s involving l.s.
planes.
;
loop_
    _geom_bond_atom_site_label_1
    _geom_bond_atom_site_label_2
    _geom_bond_site_symmetry_2
    _geom_bond_distance
    _geom_bond_publ_flag
    O1 C68 . 1.454(2) ?
    O1 C69 . 1.384(2) ?
    O2 C61 . 1.458(2) ?
    O2 C74 . 1.378(2) ?
    C1 C2 . 1.436(2) ?
    C1 C5 . 1.533(2) ?
    C1 C9 . 1.370(2) ?
    C2 C3 . 1.445(3) ?
    C2 C12 . 1.398(2) ?
    C3 C4 . 1.437(2) ?
    C3 C15 . 1.396(3) ?
    C4 C5 . 1.542(2) ?
    C4 C18 . 1.368(2) ?
    C5 C6 . 1.599(2) ?
    C5 C61 . 1.562(2) ?
    C6 C7 . 1.533(2) ?
    C6 C20 . 1.543(2) ?
    C6 C68 . 1.563(2) ?
    C7 C8 . 1.371(2) ?
    C7 C22 . 1.432(2) ?
    C8 C9 . 1.475(2) ?
    C8 C25 . 1.449(2) ?
    C9 C10 . 1.447(2) ?
    C10 C11 . 1.395(3) ?
    C10 C26 . 1.448(3) ?
    C11 C12 . 1.437(3) ?
    C11 C29 . 1.454(3) ?
    C12 C13 . 1.456(3) ?
    C13 C14 . 1.387(3) ?
    C13 C30 . 1.447(3) ?
    C14 C15 . 1.455(3) ?
    C14 C33 . 1.446(3) ?
    C15 C16 . 1.437(3) ?
    C16 C17 . 1.390(3) ?
    C16 C34 . 1.452(2) ?
    C17 C18 . 1.448(2) ?
    C17 C37 . 1.444(3) ?
    C18 C19 . 1.476(2) ?
    C19 C20 . 1.368(2) ?
    C19 C38 . 1.448(2) ?
    C20 C21 . 1.434(2) ?
    C21 C22 . 1.442(2) ?
    C21 C40 . 1.400(2) ?
    C22 C23 . 1.397(2) ?
    C23 C24 . 1.437(3) ?
    C23 C42 . 1.450(3) ?
    C24 C25 . 1.392(3) ?
    C24 C44 . 1.453(2) ?
    C25 C26 . 1.447(3) ?
    C26 C27 . 1.393(3) ?
    C27 C28 . 1.454(3) ?
    C27 C45 . 1.442(3) ?
    C28 C29 . 1.391(3) ?
    C28 C47 . 1.445(3) ?
    C29 C30 . 1.446(3) ?
    C30 C31 . 1.398(3) ?
    C31 C32 . 1.451(3) ?
    C31 C48 . 1.448(3) ?
    C32 C33 . 1.393(3) ?
    C32 C50 . 1.451(3) ?
    C33 C34 . 1.451(3) ?
    C34 C35 . 1.392(3) ?
    C35 C36 . 1.445(3) ?
    C35 C51 . 1.449(2) ?
    C36 C37 . 1.396(3) ?
    C36 C53 . 1.452(3) ?
    C37 C38 . 1.447(3) ?
    C38 C39 . 1.393(3) ?
    C39 C40 . 1.439(3) ?
    C39 C54 . 1.451(2) ?
    C40 C41 . 1.449(2) ?
    C41 C42 . 1.391(3) ?
    C41 C55 . 1.447(3) ?
    C42 C43 . 1.452(3) ?
    C43 C44 . 1.450(3) ?
    C43 C57 . 1.391(3) ?
    C44 C45 . 1.387(3) ?
    C45 C46 . 1.449(3) ?
    C46 C47 . 1.453(3) ?
    C46 C58 . 1.388(3) ?
    C47 C48 . 1.390(3) ?
    C48 C49 . 1.452(3) ?
    C49 C50 . 1.453(2) ?
    C49 C59 . 1.391(3) ?
    C50 C51 . 1.397(3) ?
    C51 C52 . 1.449(3) ?
    C52 C53 . 1.446(3) ?
    C52 C60 . 1.391(3) ?
    C53 C54 . 1.391(3) ?
    C54 C55 . 1.448(3) ?
    C55 C56 . 1.396(3) ?
    C56 C57 . 1.449(3) ?
    C56 C60 . 1.448(3) ?
    C57 C58 . 1.447(3) ?
    C58 C59 . 1.452(2) ?
    C59 C60 . 1.448(3) ?
    C61 C62 . 1.501(2) ?
    C62 C63 . 1.392(2) ?
    C62 C67 . 1.400(2) ?
    C63 C64 . 1.397(3) ?
    C64 C65 . 1.382(3) ?
    C65 C66 . 1.394(3) ?
    C66 C67 . 1.391(2) ?
    C67 C68 . 1.500(2) ?
    C69 C70 . 1.388(2) ?
    C69 C74 . 1.394(3) ?
    C70 C71 . 1.397(3) ?
    C71 C72 . 1.389(3) ?
    C72 C73 . 1.400(3) ?
    C73 C74 . 1.385(3) ?
    S1 S1 2 1.234(13) ?
    S1 C75 . 1.514(9) ?
    C75 S1 8_656 1.514(9) ?
    C75 S1 7_566 1.514(9) ?
    C75 S1 2 1.514(9) ?
loop_
    _geom_angle_atom_site_label_1
    _geom_angle_atom_site_label_2
    _geom_angle_atom_site_label_3
    _geom_angle_site_symmetry_1
    _geom_angle_site_symmetry_3
    _geom_angle
    _geom_angle_publ_flag
    C69 O1 C68 . . 116.28(12) ?
    C74 O2 C61 . . 117.52(13) ?
    C2 C1 C5 . . 110.18(15) ?
    C9 C1 C2 . . 118.95(16) ?
    C9 C1 C5 . . 124.67(15) ?
    C1 C2 C3 . . 108.43(15) ?
    C12 C2 C1 . . 121.49(16) ?
    C12 C2 C3 . . 119.95(16) ?
    C4 C3 C2 . . 108.26(15) ?
    C15 C3 C2 . . 120.25(16) ?
    C15 C3 C4 . . 121.20(17) ?
    C3 C4 C5 . . 109.96(15) ?
    C18 C4 C3 . . 119.18(16) ?
    C18 C4 C5 . . 124.95(15) ?
    C1 C5 C4 . . 99.65(13) ?
    C1 C5 C6 . . 114.08(13) ?
    C1 C5 C61 . . 109.69(13) ?
    C4 C5 C6 . . 113.61(13) ?
    C4 C5 C61 . . 106.58(13) ?
    C61 C5 C6 . . 112.32(13) ?
    C7 C6 C5 . . 114.10(13) ?
    C7 C6 C20 . . 99.62(13) ?
    C7 C6 C68 . . 108.99(13) ?
    C20 C6 C5 . . 114.05(13) ?
    C20 C6 C68 . . 106.38(13) ?
    C68 C6 C5 . . 112.71(13) ?
    C8 C7 C6 . . 124.46(15) ?
    C8 C7 C22 . . 119.60(15) ?
    C22 C7 C6 . . 110.02(14) ?
    C7 C8 C9 . . 120.28(15) ?
    C7 C8 C25 . . 119.98(16) ?
    C25 C8 C9 . . 107.62(15) ?
    C1 C9 C8 . . 119.94(15) ?
    C1 C9 C10 . . 120.51(16) ?
    C10 C9 C8 . . 107.29(15) ?
    C9 C10 C26 . . 108.62(16) ?
    C11 C10 C9 . . 120.56(17) ?
    C11 C10 C26 . . 119.53(17) ?
    C10 C11 C12 . . 119.13(16) ?
    C10 C11 C29 . . 120.26(17) ?
    C12 C11 C29 . . 107.82(16) ?
    C2 C12 C11 . . 119.27(16) ?
    C2 C12 C13 . . 119.81(17) ?
    C11 C12 C13 . . 108.36(16) ?
    C14 C13 C12 . . 120.13(16) ?
    C14 C13 C30 . . 119.93(17) ?
    C30 C13 C12 . . 107.70(16) ?
    C13 C14 C15 . . 120.06(17) ?
    C13 C14 C33 . . 120.40(16) ?
    C33 C14 C15 . . 107.85(17) ?
    C3 C15 C14 . . 119.77(17) ?
    C3 C15 C16 . . 119.44(16) ?
    C16 C15 C14 . . 108.04(16) ?
    C15 C16 C34 . . 108.37(16) ?
    C17 C16 C15 . . 119.14(16) ?
    C17 C16 C34 . . 119.87(17) ?
    C16 C17 C18 . . 120.62(17) ?
    C16 C17 C37 . . 120.28(16) ?
    C37 C17 C18 . . 108.40(16) ?
    C4 C18 C17 . . 120.35(16) ?
    C4 C18 C19 . . 120.29(15) ?
    C17 C18 C19 . . 107.50(15) ?
    C20 C19 C18 . . 119.76(15) ?
    C20 C19 C38 . . 120.54(16) ?
    C38 C19 C18 . . 107.37(15) ?
    C19 C20 C6 . . 124.91(15) ?
    C19 C20 C21 . . 119.34(15) ?
    C21 C20 C6 . . 109.86(14) ?
    C20 C21 C22 . . 108.23(14) ?
    C40 C21 C20 . . 121.14(16) ?
    C40 C21 C22 . . 119.97(16) ?
    C7 C22 C21 . . 108.68(14) ?
    C23 C22 C7 . . 121.16(16) ?
    C23 C22 C21 . . 120.09(16) ?
    C22 C23 C24 . . 119.27(16) ?
    C22 C23 C42 . . 119.89(16) ?
    C24 C23 C42 . . 108.42(15) ?
    C23 C24 C44 . . 108.08(16) ?
    C25 C24 C23 . . 119.34(16) ?
    C25 C24 C44 . . 120.00(17) ?
    C24 C25 C8 . . 120.57(16) ?
    C24 C25 C26 . . 119.93(16) ?
    C26 C25 C8 . . 108.33(16) ?
    C25 C26 C10 . . 108.14(15) ?
    C27 C26 C10 . . 120.50(17) ?
    C27 C26 C25 . . 119.82(17) ?
    C26 C27 C28 . . 119.81(17) ?
    C26 C27 C45 . . 120.27(17) ?
    C45 C27 C28 . . 108.14(16) ?
    C29 C28 C27 . . 119.96(16) ?
    C29 C28 C47 . . 120.17(17) ?
    C47 C28 C27 . . 108.01(16) ?
    C28 C29 C11 . . 119.93(17) ?
    C28 C29 C30 . . 119.82(17) ?
    C30 C29 C11 . . 108.12(16) ?
    C29 C30 C13 . . 107.99(16) ?
    C31 C30 C13 . . 119.98(17) ?
    C31 C30 C29 . . 120.09(17) ?
    C30 C31 C32 . . 119.90(16) ?
    C30 C31 C48 . . 119.80(17) ?
    C48 C31 C32 . . 108.16(16) ?
    C31 C32 C50 . . 107.92(15) ?
    C33 C32 C31 . . 119.82(17) ?
    C33 C32 C50 . . 119.87(17) ?
    C14 C33 C34 . . 108.08(16) ?
    C32 C33 C14 . . 119.97(17) ?
    C32 C33 C34 . . 119.91(17) ?
    C33 C34 C16 . . 107.67(17) ?
    C35 C34 C16 . . 119.80(17) ?
    C35 C34 C33 . . 120.32(16) ?
    C34 C35 C36 . . 120.22(16) ?
    C34 C35 C51 . . 119.86(17) ?
    C36 C35 C51 . . 107.97(16) ?
    C35 C36 C53 . . 108.11(16) ?
    C37 C36 C35 . . 119.92(17) ?
    C37 C36 C53 . . 119.74(17) ?
    C17 C37 C38 . . 108.33(15) ?
    C36 C37 C17 . . 119.90(17) ?
    C36 C37 C38 . . 120.14(17) ?
    C37 C38 C19 . . 108.39(16) ?
    C39 C38 C19 . . 120.29(16) ?
    C39 C38 C37 . . 119.96(16) ?
    C38 C39 C40 . . 119.40(16) ?
    C38 C39 C54 . . 120.12(17) ?
    C40 C39 C54 . . 108.07(16) ?
    C21 C40 C39 . . 119.23(16) ?
    C21 C40 C41 . . 119.94(17) ?
    C39 C40 C41 . . 108.27(15) ?
    C42 C41 C40 . . 119.98(16) ?
    C42 C41 C55 . . 120.22(16) ?
    C55 C41 C40 . . 107.77(16) ?
    C23 C42 C43 . . 107.77(16) ?
    C41 C42 C23 . . 120.12(16) ?
    C41 C42 C43 . . 119.96(16) ?
    C44 C43 C42 . . 107.86(15) ?
    C57 C43 C42 . . 119.96(17) ?
    C57 C43 C44 . . 119.69(17) ?
    C43 C44 C24 . . 107.87(16) ?
    C45 C44 C24 . . 119.87(17) ?
    C45 C44 C43 . . 120.25(16) ?
    C27 C45 C46 . . 107.90(16) ?
    C44 C45 C27 . . 120.10(16) ?
    C44 C45 C46 . . 119.79(17) ?
    C45 C46 C47 . . 108.20(16) ?
    C58 C46 C45 . . 120.24(17) ?
    C58 C46 C47 . . 120.04(16) ?
    C28 C47 C46 . . 107.74(16) ?
    C48 C47 C28 . . 120.18(17) ?
    C48 C47 C46 . . 120.11(16) ?
    C31 C48 C49 . . 108.02(16) ?
    C47 C48 C31 . . 119.94(17) ?
    C47 C48 C49 . . 119.89(16) ?
    C48 C49 C50 . . 107.91(15) ?
    C59 C49 C48 . . 119.95(16) ?
    C59 C49 C50 . . 119.79(16) ?
    C32 C50 C49 . . 107.99(16) ?
    C51 C50 C32 . . 120.10(16) ?
    C51 C50 C49 . . 119.89(16) ?
    C50 C51 C35 . . 119.93(17) ?
    C50 C51 C52 . . 120.06(16) ?
    C52 C51 C35 . . 107.96(16) ?
    C53 C52 C51 . . 108.11(16) ?
    C60 C52 C51 . . 119.90(16) ?
    C60 C52 C53 . . 120.35(17) ?
    C52 C53 C36 . . 107.84(16) ?
    C54 C53 C36 . . 120.15(16) ?
    C54 C53 C52 . . 119.83(17) ?
    C53 C54 C39 . . 119.89(17) ?
    C53 C54 C55 . . 120.12(17) ?
    C55 C54 C39 . . 107.78(16) ?
    C41 C55 C54 . . 108.12(15) ?
    C56 C55 C41 . . 119.80(17) ?
    C56 C55 C54 . . 119.95(17) ?
    C55 C56 C57 . . 120.10(16) ?
    C55 C56 C60 . . 119.89(17) ?
    C60 C56 C57 . . 108.01(15) ?
    C43 C57 C56 . . 119.95(16) ?
    C43 C57 C58 . . 120.14(17) ?
    C58 C57 C56 . . 107.90(15) ?
    C46 C58 C57 . . 119.88(16) ?
    C46 C58 C59 . . 119.89(16) ?
    C57 C58 C59 . . 108.20(16) ?
    C49 C59 C58 . . 120.12(16) ?
    C49 C59 C60 . . 120.24(16) ?
    C60 C59 C58 . . 107.68(15) ?
    C52 C60 C56 . . 119.86(16) ?
    C52 C60 C59 . . 120.12(16) ?
    C59 C60 C56 . . 108.21(16) ?
    O2 C61 C5 . . 108.91(13) ?
    O2 C61 C62 . . 113.15(13) ?
    C62 C61 C5 . . 111.24(13) ?
    C63 C62 C61 . . 122.28(15) ?
    C63 C62 C67 . . 120.30(16) ?
    C67 C62 C61 . . 117.38(15) ?
    C62 C63 C64 . . 118.82(16) ?
    C65 C64 C63 . . 121.26(16) ?
    C64 C65 C66 . . 119.73(16) ?
    C67 C66 C65 . . 119.81(16) ?
    C62 C67 C68 . . 118.05(15) ?
    C66 C67 C62 . . 120.06(16) ?
    C66 C67 C68 . . 121.88(15) ?
    O1 C68 C6 . . 108.98(13) ?
    O1 C68 C67 . . 114.01(13) ?
    C67 C68 C6 . . 111.14(13) ?
    O1 C69 C70 . . 119.87(16) ?
    O1 C69 C74 . . 119.06(15) ?
    C70 C69 C74 . . 121.06(16) ?
    C69 C70 C71 . . 118.55(16) ?
    C72 C71 C70 . . 120.64(17) ?
    C71 C72 C73 . . 120.37(17) ?
    C74 C73 C72 . . 119.04(18) ?
    O2 C74 C69 . . 118.98(16) ?
    O2 C74 C73 . . 120.69(16) ?
    C73 C74 C69 . . 120.32(17) ?
    S1 S1 C75 2 . 65.96(19) ?
    S1 C75 S1 . 8_656 146.5(3) ?
    S1 C75 S1 8_656 7_566 48.1(4) ?
    S1 C75 S1 . 7_566 146.5(3) ?
    S1 C75 S1 . 2 48.1(4) ?
    S1 C75 S1 2 7_566 146.5(3) ?
    S1 C75 S1 8_656 2 146.5(3) ?
loop_
    _geom_torsion_atom_site_label_1
    _geom_torsion_atom_site_label_2
    _geom_torsion_atom_site_label_3
    _geom_torsion_atom_site_label_4
    _geom_torsion_site_symmetry_1
    _geom_torsion_site_symmetry_2
    _geom_torsion_site_symmetry_3
    _geom_torsion_site_symmetry_4
    _geom_torsion
    _geom_torsion_publ_flag
    O1 C69 C70 C71 . . . . 179.91(15) ?
    O1 C69 C74 O2 . . . . -1.1(2) ?
    O1 C69 C74 C73 . . . . 179.79(16) ?
    O2 C61 C62 C63 . . . . 104.02(18) ?
    O2 C61 C62 C67 . . . . -73.64(18) ?
    C1 C2 C3 C4 . . . . -0.39(19) ?
    C1 C2 C3 C15 . . . . -145.85(16) ?
    C1 C2 C12 C11 . . . . 2.7(3) ?
    C1 C2 C12 C13 . . . . 140.25(17) ?
    C1 C5 C6 C7 . . . . -0.10(19) ?
    C1 C5 C6 C20 . . . . -113.68(15) ?
    C1 C5 C6 C68 . . . . 124.89(15) ?
    C1 C5 C61 O2 . . . . -48.00(17) ?
    C1 C5 C61 C62 . . . . -173.37(14) ?
    C1 C9 C10 C11 . . . . 1.0(3) ?
    C1 C9 C10 C26 . . . . -142.38(16) ?
    C2 C1 C5 C4 . . . . 17.70(16) ?
    C2 C1 C5 C6 . . . . 139.10(14) ?
    C2 C1 C5 C61 . . . . -93.91(16) ?
    C2 C1 C9 C8 . . . . -136.12(17) ?
    C2 C1 C9 C10 . . . . 1.4(2) ?
    C2 C3 C4 C5 . . . . 12.28(18) ?
    C2 C3 C4 C18 . . . . -142.00(16) ?
    C2 C3 C15 C14 . . . . 1.3(2) ?
    C2 C3 C15 C16 . . . . 138.43(17) ?
    C2 C12 C13 C14 . . . . 0.9(3) ?
    C2 C12 C13 C30 . . . . -141.38(16) ?
    C3 C2 C12 C11 . . . . -138.60(17) ?
    C3 C2 C12 C13 . . . . -1.1(2) ?
    C3 C4 C5 C1 . . . . -17.93(16) ?
    C3 C4 C5 C6 . . . . -139.67(14) ?
    C3 C4 C5 C61 . . . . 96.10(15) ?
    C3 C4 C18 C17 . . . . -1.2(2) ?
    C3 C4 C18 C19 . . . . 137.04(16) ?
    C3 C15 C16 C17 . . . . 0.2(2) ?
    C3 C15 C16 C34 . . . . -141.63(16) ?
    C4 C3 C15 C14 . . . . -139.66(17) ?
    C4 C3 C15 C16 . . . . -2.6(2) ?
    C4 C5 C6 C7 . . . . 113.21(15) ?
    C4 C5 C6 C20 . . . . -0.36(19) ?
    C4 C5 C6 C68 . . . . -121.80(15) ?
    C4 C5 C61 O2 . . . . -155.00(13) ?
    C4 C5 C61 C62 . . . . 79.63(16) ?
    C4 C18 C19 C20 . . . . -0.5(2) ?
    C4 C18 C19 C38 . . . . -142.91(16) ?
    C5 C1 C2 C3 . . . . -11.72(18) ?
    C5 C1 C2 C12 . . . . -156.93(15) ?
    C5 C1 C9 C8 . . . . 13.4(3) ?
    C5 C1 C9 C10 . . . . 150.92(16) ?
    C5 C4 C18 C17 . . . . -151.33(16) ?
    C5 C4 C18 C19 . . . . -13.1(2) ?
    C5 C6 C7 C8 . . . . 12.8(2) ?
    C5 C6 C7 C22 . . . . -139.76(14) ?
    C5 C6 C20 C19 . . . . -12.5(2) ?
    C5 C6 C20 C21 . . . . 140.04(14) ?
    C5 C6 C68 O1 . . . . -80.86(16) ?
    C5 C6 C68 C67 . . . . 45.61(18) ?
    C5 C61 C62 C63 . . . . -133.00(16) ?
    C5 C61 C62 C67 . . . . 49.3(2) ?
    C6 C5 C61 O2 . . . . 79.98(16) ?
    C6 C5 C61 C62 . . . . -45.40(18) ?
    C6 C7 C8 C9 . . . . -13.6(2) ?
    C6 C7 C8 C25 . . . . -151.41(16) ?
    C6 C7 C22 C21 . . . . 11.84(18) ?
    C6 C7 C22 C23 . . . . 157.20(15) ?
    C6 C20 C21 C22 . . . . -12.40(18) ?
    C6 C20 C21 C40 . . . . -156.85(15) ?
    C7 C6 C20 C19 . . . . -134.45(16) ?
    C7 C6 C20 C21 . . . . 18.10(16) ?
    C7 C6 C68 O1 . . . . 46.87(17) ?
    C7 C6 C68 C67 . . . . 173.34(13) ?
    C7 C8 C9 C1 . . . . 0.1(2) ?
    C7 C8 C9 C10 . . . . -142.38(16) ?
    C7 C8 C25 C24 . . . . -1.0(2) ?
    C7 C8 C25 C26 . . . . 142.66(16) ?
    C7 C22 C23 C24 . . . . -2.6(2) ?
    C7 C22 C23 C42 . . . . -140.30(17) ?
    C8 C7 C22 C21 . . . . -142.28(15) ?
    C8 C7 C22 C23 . . . . 3.1(2) ?
    C8 C9 C10 C11 . . . . 143.24(16) ?
    C8 C9 C10 C26 . . . . -0.17(18) ?
    C8 C25 C26 C10 . . . . -0.21(19) ?
    C8 C25 C26 C27 . . . . -143.67(16) ?
    C9 C1 C2 C3 . . . . 141.89(16) ?
    C9 C1 C2 C12 . . . . -3.3(2) ?
    C9 C1 C5 C4 . . . . -134.07(17) ?
    C9 C1 C5 C6 . . . . -12.7(2) ?
    C9 C1 C5 C61 . . . . 114.31(18) ?
    C9 C8 C25 C24 . . . . -143.61(16) ?
    C9 C8 C25 C26 . . . . 0.10(18) ?
    C9 C10 C11 C12 . . . . -1.6(3) ?
    C9 C10 C11 C29 . . . . -138.57(17) ?
    C9 C10 C26 C25 . . . . 0.24(19) ?
    C9 C10 C26 C27 . . . . 143.41(16) ?
    C10 C11 C12 C2 . . . . -0.2(3) ?
    C10 C11 C12 C13 . . . . -142.12(16) ?
    C10 C11 C29 C28 . . . . -0.8(3) ?
    C10 C11 C29 C30 . . . . 141.59(17) ?
    C10 C26 C27 C28 . . . . -0.2(2) ?
    C10 C26 C27 C45 . . . . -138.81(17) ?
    C11 C10 C26 C25 . . . . -143.61(16) ?
    C11 C10 C26 C27 . . . . -0.4(2) ?
    C11 C12 C13 C14 . . . . 142.50(16) ?
    C11 C12 C13 C30 . . . . 0.24(19) ?
    C11 C29 C30 C13 . . . . -0.21(19) ?
    C11 C29 C30 C31 . . . . -142.90(16) ?
    C12 C2 C3 C4 . . . . 145.45(16) ?
    C12 C2 C3 C15 . . . . 0.0(2) ?
    C12 C11 C29 C28 . . . . -142.02(17) ?
    C12 C11 C29 C30 . . . . 0.36(19) ?
    C12 C13 C14 C15 . . . . 0.4(2) ?
    C12 C13 C14 C33 . . . . -138.16(17) ?
    C12 C13 C30 C29 . . . . -0.02(19) ?
    C12 C13 C30 C31 . . . . 142.73(16) ?
    C13 C14 C15 C3 . . . . -1.5(2) ?
    C13 C14 C15 C16 . . . . -142.98(16) ?
    C13 C14 C33 C32 . . . . 0.2(3) ?
    C13 C14 C33 C34 . . . . 142.75(16) ?
    C13 C30 C31 C32 . . . . -0.1(2) ?
    C13 C30 C31 C48 . . . . -138.13(17) ?
    C14 C13 C30 C29 . . . . -142.36(16) ?
    C14 C13 C30 C31 . . . . 0.4(3) ?
    C14 C15 C16 C17 . . . . 141.76(16) ?
    C14 C15 C16 C34 . . . . -0.04(18) ?
    C14 C33 C34 C16 . . . . 0.27(19) ?
    C14 C33 C34 C35 . . . . -141.97(16) ?
    C15 C3 C4 C5 . . . . 157.35(15) ?
    C15 C3 C4 C18 . . . . 3.1(2) ?
    C15 C14 C33 C32 . . . . -142.82(16) ?
    C15 C14 C33 C34 . . . . -0.29(19) ?
    C15 C16 C17 C18 . . . . 1.7(2) ?
    C15 C16 C17 C37 . . . . -138.69(17) ?
    C15 C16 C34 C33 . . . . -0.14(19) ?
    C15 C16 C34 C35 . . . . 142.33(16) ?
    C16 C17 C18 C4 . . . . -1.2(2) ?
    C16 C17 C18 C19 . . . . -144.08(16) ?
    C16 C17 C37 C36 . . . . 0.7(2) ?
    C16 C17 C37 C38 . . . . 143.93(16) ?
    C16 C34 C35 C36 . . . . 0.1(2) ?
    C16 C34 C35 C51 . . . . -138.11(17) ?
    C17 C16 C34 C33 . . . . -141.61(17) ?
    C17 C16 C34 C35 . . . . 0.9(3) ?
    C17 C18 C19 C20 . . . . 142.40(16) ?
    C17 C18 C19 C38 . . . . 0.01(18) ?
    C17 C37 C38 C19 . . . . 0.74(19) ?
    C17 C37 C38 C39 . . . . -142.88(16) ?
    C18 C4 C5 C1 . . . . 134.54(16) ?
    C18 C4 C5 C6 . . . . 12.8(2) ?
    C18 C4 C5 C61 . . . . -111.43(17) ?
    C18 C17 C37 C36 . . . . -143.93(16) ?
    C18 C17 C37 C38 . . . . -0.74(19) ?
    C18 C19 C20 C6 . . . . 13.7(2) ?
    C18 C19 C20 C21 . . . . -136.52(16) ?
    C18 C19 C38 C37 . . . . -0.46(18) ?
    C18 C19 C38 C39 . . . . 143.02(16) ?
    C19 C20 C21 C22 . . . . 141.89(16) ?
    C19 C20 C21 C40 . . . . -2.6(2) ?
    C19 C38 C39 C40 . . . . -1.3(2) ?
    C19 C38 C39 C54 . . . . -138.89(17) ?
    C20 C6 C7 C8 . . . . 134.74(16) ?
    C20 C6 C7 C22 . . . . -17.85(16) ?
    C20 C6 C68 O1 . . . . 153.44(13) ?
    C20 C6 C68 C67 . . . . -80.09(16) ?
    C20 C19 C38 C37 . . . . -142.50(16) ?
    C20 C19 C38 C39 . . . . 1.0(2) ?
    C20 C21 C22 C7 . . . . 0.40(18) ?
    C20 C21 C22 C23 . . . . -145.40(15) ?
    C20 C21 C40 C39 . . . . 2.2(2) ?
    C20 C21 C40 C41 . . . . 139.68(17) ?
    C21 C22 C23 C24 . . . . 138.94(17) ?
    C21 C22 C23 C42 . . . . 1.2(2) ?
    C21 C40 C41 C42 . . . . 1.1(2) ?
    C21 C40 C41 C55 . . . . -141.54(16) ?
    C22 C7 C8 C9 . . . . 136.62(16) ?
    C22 C7 C8 C25 . . . . -1.2(2) ?
    C22 C21 C40 C39 . . . . -138.17(16) ?
    C22 C21 C40 C41 . . . . -0.7(2) ?
    C22 C23 C24 C25 . . . . 0.3(2) ?
    C22 C23 C24 C44 . . . . -141.64(16) ?
    C22 C23 C42 C41 . . . . -0.8(2) ?
    C22 C23 C42 C43 . . . . 141.59(16) ?
    C23 C24 C25 C8 . . . . 1.5(2) ?
    C23 C24 C25 C26 . . . . -138.04(17) ?
    C23 C24 C44 C43 . . . . -0.49(18) ?
    C23 C24 C44 C45 . . . . 142.21(16) ?
    C23 C42 C43 C44 . . . . -0.10(18) ?
    C23 C42 C43 C57 . . . . -141.97(16) ?
    C24 C23 C42 C41 . . . . -142.60(16) ?
    C24 C23 C42 C43 . . . . -0.21(18) ?
    C24 C25 C26 C10 . . . . 143.77(16) ?
    C24 C25 C26 C27 . . . . 0.3(2) ?
    C24 C44 C45 C27 . . . . -0.2(2) ?
    C24 C44 C45 C46 . . . . -138.01(17) ?
    C25 C8 C9 C1 . . . . 142.51(16) ?
    C25 C8 C9 C10 . . . . 0.04(18) ?
    C25 C24 C44 C43 . . . . -142.09(16) ?
    C25 C24 C44 C45 . . . . 0.6(2) ?
    C25 C26 C27 C28 . . . . 138.73(17) ?
    C25 C26 C27 C45 . . . . 0.1(2) ?
    C26 C10 C11 C12 . . . . 137.90(17) ?
    C26 C10 C11 C29 . . . . 0.9(2) ?
    C26 C27 C28 C29 . . . . 0.4(3) ?
    C26 C27 C28 C47 . . . . -142.49(16) ?
    C26 C27 C45 C44 . . . . -0.2(3) ?
    C26 C27 C45 C46 . . . . 142.04(16) ?
    C27 C28 C29 C11 . . . . 0.1(3) ?
    C27 C28 C29 C30 . . . . -137.92(17) ?
    C27 C28 C47 C46 . . . . -0.09(19) ?
    C27 C28 C47 C48 . . . . 142.60(16) ?
    C27 C45 C46 C47 . . . . 0.74(19) ?
    C27 C45 C46 C58 . . . . -142.53(16) ?
    C28 C27 C45 C44 . . . . -143.06(16) ?
    C28 C27 C45 C46 . . . . -0.80(19) ?
    C28 C29 C30 C13 . . . . 142.22(16) ?
    C28 C29 C30 C31 . . . . -0.5(3) ?
    C28 C47 C48 C31 . . . . -0.1(2) ?
    C28 C47 C48 C49 . . . . -138.10(17) ?
    C29 C11 C12 C2 . . . . 141.49(16) ?
    C29 C11 C12 C13 . . . . -0.37(19) ?
    C29 C28 C47 C46 . . . . -142.88(16) ?
    C29 C28 C47 C48 . . . . -0.2(3) ?
    C29 C30 C31 C32 . . . . 138.21(17) ?
    C29 C30 C31 C48 . . . . 0.2(3) ?
    C30 C13 C14 C15 . . . . 138.15(17) ?
    C30 C13 C14 C33 . . . . -0.5(2) ?
    C30 C31 C32 C33 . . . . -0.2(3) ?
    C30 C31 C32 C50 . . . . -142.23(16) ?
    C30 C31 C48 C47 . . . . 0.1(2) ?
    C30 C31 C48 C49 . . . . 142.52(16) ?
    C31 C32 C33 C14 . . . . 0.1(3) ?
    C31 C32 C33 C34 . . . . -138.06(17) ?
    C31 C32 C50 C49 . . . . -0.34(19) ?
    C31 C32 C50 C51 . . . . 142.21(16) ?
    C31 C48 C49 C50 . . . . -0.31(18) ?
    C31 C48 C49 C59 . . . . -142.38(16) ?
    C32 C31 C48 C47 . . . . -142.27(16) ?
    C32 C31 C48 C49 . . . . 0.10(19) ?
    C32 C33 C34 C16 . . . . 142.82(16) ?
    C32 C33 C34 C35 . . . . 0.6(3) ?
    C32 C50 C51 C35 . . . . 0.0(2) ?
    C32 C50 C51 C52 . . . . -138.06(17) ?
    C33 C14 C15 C3 . . . . 141.64(16) ?
    C33 C14 C15 C16 . . . . 0.20(19) ?
    C33 C32 C50 C49 . . . . -142.39(16) ?
    C33 C32 C50 C51 . . . . 0.2(3) ?
    C33 C34 C35 C36 . . . . 137.88(17) ?
    C33 C34 C35 C51 . . . . -0.4(2) ?
    C34 C16 C17 C18 . . . . 139.09(17) ?
    C34 C16 C17 C37 . . . . -1.3(2) ?
    C34 C35 C36 C37 . . . . -0.7(2) ?
    C34 C35 C36 C53 . . . . -142.92(16) ?
    C34 C35 C51 C50 . . . . 0.1(2) ?
    C34 C35 C51 C52 . . . . 142.65(16) ?
    C35 C36 C37 C17 . . . . 0.3(2) ?
    C35 C36 C37 C38 . . . . -138.62(17) ?
    C35 C36 C53 C52 . . . . 0.62(19) ?
    C35 C36 C53 C54 . . . . 142.91(17) ?
    C35 C51 C52 C53 . . . . 0.52(19) ?
    C35 C51 C52 C60 . . . . -142.72(16) ?
    C36 C35 C51 C50 . . . . -142.72(16) ?
    C36 C35 C51 C52 . . . . -0.13(19) ?
    C36 C37 C38 C19 . . . . 143.83(16) ?
    C36 C37 C38 C39 . . . . 0.2(2) ?
    C36 C53 C54 C39 . . . . 0.0(3) ?
    C36 C53 C54 C55 . . . . -137.75(17) ?
    C37 C17 C18 C4 . . . . 143.34(16) ?
    C37 C17 C18 C19 . . . . 0.45(18) ?
    C37 C36 C53 C52 . . . . -141.69(17) ?
    C37 C36 C53 C54 . . . . 0.6(3) ?
    C37 C38 C39 C40 . . . . 138.02(17) ?
    C37 C38 C39 C54 . . . . 0.4(2) ?
    C38 C19 C20 C6 . . . . 151.10(16) ?
    C38 C19 C20 C21 . . . . 0.9(2) ?
    C38 C39 C40 C21 . . . . -0.3(2) ?
    C38 C39 C40 C41 . . . . -142.19(16) ?
    C38 C39 C54 C53 . . . . -0.6(3) ?
    C38 C39 C54 C55 . . . . 141.84(16) ?
    C39 C40 C41 C42 . . . . 142.71(16) ?
    C39 C40 C41 C55 . . . . 0.05(19) ?
    C39 C54 C55 C41 . . . . 0.02(19) ?
    C39 C54 C55 C56 . . . . -142.36(16) ?
    C40 C21 C22 C7 . . . . 145.34(15) ?
    C40 C21 C22 C23 . . . . -0.5(2) ?
    C40 C39 C54 C53 . . . . -142.38(17) ?
    C40 C39 C54 C55 . . . . 0.01(19) ?
    C40 C41 C42 C23 . . . . -0.4(2) ?
    C40 C41 C42 C43 . . . . -138.24(17) ?
    C40 C41 C55 C54 . . . . -0.04(19) ?
    C40 C41 C55 C56 . . . . 142.40(16) ?
    C41 C42 C43 C44 . . . . 142.36(16) ?
    C41 C42 C43 C57 . . . . 0.5(2) ?
    C41 C55 C56 C57 . . . . 0.2(2) ?
    C41 C55 C56 C60 . . . . -138.00(17) ?
    C42 C23 C24 C25 . . . . 142.32(16) ?
    C42 C23 C24 C44 . . . . 0.43(18) ?
    C42 C41 C55 C54 . . . . -142.60(16) ?
    C42 C41 C55 C56 . . . . -0.2(2) ?
    C42 C43 C44 C24 . . . . 0.37(18) ?
    C42 C43 C44 C45 . . . . -142.17(16) ?
    C42 C43 C57 C56 . . . . -0.5(2) ?
    C42 C43 C57 C58 . . . . 137.69(17) ?
    C43 C44 C45 C27 . . . . 137.96(17) ?
    C43 C44 C45 C46 . . . . 0.1(2) ?
    C43 C57 C58 C46 . . . . -0.3(2) ?
    C43 C57 C58 C59 . . . . -142.84(16) ?
    C44 C24 C25 C8 . . . . 138.90(17) ?
    C44 C24 C25 C26 . . . . -0.7(2) ?
    C44 C43 C57 C56 . . . . -137.88(17) ?
    C44 C43 C57 C58 . . . . 0.3(2) ?
    C44 C45 C46 C47 . . . . 143.14(16) ?
    C44 C45 C46 C58 . . . . -0.1(2) ?
    C45 C27 C28 C29 . . . . 143.43(16) ?
    C45 C27 C28 C47 . . . . 0.55(19) ?
    C45 C46 C47 C28 . . . . -0.40(19) ?
    C45 C46 C47 C48 . . . . -143.13(16) ?
    C45 C46 C58 C57 . . . . 0.2(2) ?
    C45 C46 C58 C59 . . . . 138.44(17) ?
    C46 C47 C48 C31 . . . . 138.01(17) ?
    C46 C47 C48 C49 . . . . 0.0(2) ?
    C46 C58 C59 C49 . . . . 0.6(2) ?
    C46 C58 C59 C60 . . . . -142.16(16) ?
    C47 C28 C29 C11 . . . . 138.52(17) ?
    C47 C28 C29 C30 . . . . 0.5(2) ?
    C47 C46 C58 C57 . . . . -138.78(17) ?
    C47 C46 C58 C59 . . . . -0.5(2) ?
    C47 C48 C49 C50 . . . . 142.08(16) ?
    C47 C48 C49 C59 . . . . 0.0(2) ?
    C48 C31 C32 C33 . . . . 142.21(16) ?
    C48 C31 C32 C50 . . . . 0.15(19) ?
    C48 C49 C50 C32 . . . . 0.40(18) ?
    C48 C49 C50 C51 . . . . -142.24(16) ?
    C48 C49 C59 C58 . . . . -0.3(2) ?
    C48 C49 C59 C60 . . . . 137.81(17) ?
    C49 C50 C51 C35 . . . . 138.21(17) ?
    C49 C50 C51 C52 . . . . 0.1(2) ?
    C49 C59 C60 C52 . . . . -0.3(2) ?
    C49 C59 C60 C56 . . . . -143.10(16) ?
    C50 C32 C33 C14 . . . . 137.67(17) ?
    C50 C32 C33 C34 . . . . -0.5(3) ?
    C50 C49 C59 C58 . . . . -137.96(17) ?
    C50 C49 C59 C60 . . . . 0.2(2) ?
    C50 C51 C52 C53 . . . . 143.05(16) ?
    C50 C51 C52 C60 . . . . -0.2(2) ?
    C51 C35 C36 C37 . . . . 141.93(17) ?
    C51 C35 C36 C53 . . . . -0.30(19) ?
    C51 C52 C53 C36 . . . . -0.70(19) ?
    C51 C52 C53 C54 . . . . -143.13(17) ?
    C51 C52 C60 C56 . . . . 138.83(17) ?
    C51 C52 C60 C59 . . . . 0.3(2) ?
    C52 C53 C54 C39 . . . . 137.88(17) ?
    C52 C53 C54 C55 . . . . 0.1(3) ?
    C53 C36 C37 C17 . . . . 138.16(17) ?
    C53 C36 C37 C38 . . . . -0.7(3) ?
    C53 C52 C60 C56 . . . . 0.1(3) ?
    C53 C52 C60 C59 . . . . -138.49(17) ?
    C53 C54 C55 C41 . . . . 142.31(16) ?
    C53 C54 C55 C56 . . . . -0.1(3) ?
    C54 C39 C40 C21 . . . . 141.86(16) ?
    C54 C39 C40 C41 . . . . -0.04(19) ?
    C54 C55 C56 C57 . . . . 138.24(17) ?
    C54 C55 C56 C60 . . . . 0.0(2) ?
    C55 C41 C42 C23 . . . . 137.69(17) ?
    C55 C41 C42 C43 . . . . -0.2(2) ?
    C55 C56 C57 C43 . . . . 0.1(2) ?
    C55 C56 C57 C58 . . . . -142.56(16) ?
    C55 C56 C60 C52 . . . . 0.0(3) ?
    C55 C56 C60 C59 . . . . 142.90(16) ?
    C56 C57 C58 C46 . . . . 142.31(16) ?
    C56 C57 C58 C59 . . . . -0.26(19) ?
    C57 C43 C44 C24 . . . . 142.35(16) ?
    C57 C43 C44 C45 . . . . -0.2(2) ?
    C57 C56 C60 C52 . . . . -142.71(16) ?
    C57 C56 C60 C59 . . . . 0.23(19) ?
    C57 C58 C59 C49 . . . . 143.16(16) ?
    C57 C58 C59 C60 . . . . 0.40(19) ?
    C58 C46 C47 C28 . . . . 142.95(16) ?
    C58 C46 C47 C48 . . . . 0.2(2) ?
    C58 C59 C60 C52 . . . . 142.44(16) ?
    C58 C59 C60 C56 . . . . -0.39(19) ?
    C59 C49 C50 C32 . . . . 142.55(16) ?
    C59 C49 C50 C51 . . . . -0.1(2) ?
    C60 C52 C53 C36 . . . . 142.34(17) ?
    C60 C52 C53 C54 . . . . -0.1(3) ?
    C60 C56 C57 C43 . . . . 142.69(16) ?
    C60 C56 C57 C58 . . . . 0.02(19) ?
    C61 O2 C74 C69 . . . . 76.4(2) ?
    C61 O2 C74 C73 . . . . -104.46(19) ?
    C61 C5 C6 C7 . . . . -125.72(15) ?
    C61 C5 C6 C20 . . . . 120.71(15) ?
    C61 C5 C6 C68 . . . . -0.72(19) ?
    C61 C62 C63 C64 . . . . -178.36(15) ?
    C61 C62 C67 C66 . . . . 177.08(15) ?
    C61 C62 C67 C68 . . . . -1.7(2) ?
    C62 C63 C64 C65 . . . . 1.4(3) ?
    C62 C67 C68 O1 . . . . 76.77(18) ?
    C62 C67 C68 C6 . . . . -46.9(2) ?
    C63 C62 C67 C66 . . . . -0.6(2) ?
    C63 C62 C67 C68 . . . . -179.43(15) ?
    C63 C64 C65 C66 . . . . -0.6(3) ?
    C64 C65 C66 C67 . . . . -0.8(3) ?
    C65 C66 C67 C62 . . . . 1.4(2) ?
    C65 C66 C67 C68 . . . . -179.82(15) ?
    C66 C67 C68 O1 . . . . -102.01(18) ?
    C66 C67 C68 C6 . . . . 134.35(16) ?
    C67 C62 C63 C64 . . . . -0.8(2) ?
    C68 O1 C69 C70 . . . . 106.84(17) ?
    C68 O1 C69 C74 . . . . -74.07(19) ?
    C68 C6 C7 C8 . . . . -114.12(17) ?
    C68 C6 C7 C22 . . . . 93.29(16) ?
    C68 C6 C20 C19 . . . . 112.37(17) ?
    C68 C6 C20 C21 . . . . -95.09(15) ?
    C69 O1 C68 C6 . . . . 123.71(15) ?
    C69 O1 C68 C67 . . . . -1.1(2) ?
    C69 C70 C71 C72 . . . . -0.2(3) ?
    C70 C69 C74 O2 . . . . 177.97(15) ?
    C70 C69 C74 C73 . . . . -1.1(3) ?
    C70 C71 C72 C73 . . . . -0.2(3) ?
    C71 C72 C73 C74 . . . . 0.0(3) ?
    C72 C73 C74 O2 . . . . -178.38(16) ?
    C72 C73 C74 C69 . . . . 0.7(3) ?
    C74 O2 C61 C5 . . . . -123.13(15) ?
    C74 O2 C61 C62 . . . . 1.1(2) ?
    C74 C69 C70 C71 . . . . 0.8(2) ?
    S1 S1 C75 S1 2 . . 8_656 -132.40(4) ?
    S1 S1 C75 S1 2 . . 7_566 132.40(4) ?
_shelx_hkl_file
;
   0   0   1 49.1435 15.1048   5
   0   0  -2 236320. 920.290  10
   0   0   2 235267. 925.487   5
   0   0   3-35.8851 40.8679   5
   0   0  -3 30.6221 34.5537  10
   0   0  -4 30886.4 479.330  10
   0   0   4 30585.4 483.442   5
   0   0   5 24.5754 56.3860   5
   0   0  -5 20.9596 55.9989  10
   0   0  -6 1116.39 126.713  10
   0   0   6 1290.61 135.732   5
   0   0   7 16.4408 40.3934   9
   0   0   7 34.5004 70.7042   5
   0   0  -7 59.3960 66.1028  10
   0   0   8 14030.5 409.306   9
   0   0  -8 13882.4 492.410  10
   0   0   8 14122.2 502.477   5
   0   0  -9-10.9860 64.3276  10
   0   0   9-51.4006 91.2756   5
   0   0 -10 5424.63 195.934   3
   0   0  10 5481.28 191.056  13
   0   0 -10 5029.57 350.792  10
   0   0 -11-73.2782 85.1678  10
   0   0 -11-17.5820 41.5171   3
   0   0  11-42.3789 49.3910  13
   0   0  12 77903.4 789.422  13
   0   0 -12 78221.7 809.344   3
   0   0 -12 76254.7 1500.32  10
   0   0 -13-92.9892 62.3906   3
   0   0  13-83.3610 64.1099  13
   0   0 -14 21119.1 420.639   3
   0   0  14 20646.3 414.849  13
   0   0  15-22.7110 48.6083  13
   0   0 -15 30.8333 54.7458   3
   0   0 -16 21641.1 357.936   3
   0   0  16 21282.4 358.453  13
   0   0  17 51.0398 35.5564  13
   0   1  -1 573.222 36.9307  10
  -1   0  -1 609.716 34.2083  10
   0  -1   1 529.326 32.7707   9
   1   0  -1 778.973 43.8474  10
   1   0   1 620.877 29.8628   5
   0  -1  -1 761.196 39.4078  10
  -1   0   1 645.305 40.6315   5
   0  -1   2 230.895 42.0237   5
   0  -1  -2 331.666 39.9162  10
   0   1   2 270.902 40.6728   5
   0   1  -2 250.431 38.5772  10
   1   0   2 263.282 37.1087   5
   0  -1   2 291.245 36.9260   9
  -1   0   2 431.923 51.9516   5
   1   0  -2 403.116 47.9888  10
  -1   0  -2 206.253 35.3873  10
   0  -1   3 18575.2 328.135   5
   1   0  -3 18777.4 328.471  10
   0   1  -3 18551.3 327.778  10
   1   0   3 18276.0 305.682   5
  -1   0  -3 18032.7 309.295  10
   0  -1  -3 17814.3 310.255  10
  -1   0   3 18495.9 334.562   5
   0   1   3 18100.3 321.444   5
   0  -1   3 19064.5 282.576   9
   1   0   4 3267.78 160.280   5
  -1   0   4 2789.12 160.357   5
   1   0  -4 2766.31 151.121  10
   0  -1   4 2956.48 132.655   9
   0   1  -4 2899.73 155.890  10
   0  -1   4 2785.58 157.004   5
   0   1   4 2779.53 153.158   5
   0  -1  -4 2559.91 143.088  10
  -1   0  -4 3342.63 163.018  10
   0   1  -5 26280.1 510.975  10
  -1   0   5 26494.4 525.883   5
   1   0  -5 26620.1 512.263  10
   0  -1   5 26133.1 431.092   9
   0   1   5 26032.2 506.378   5
   1   0   5 25804.8 489.201   5
   0  -1  -5 25812.8 492.067  10
   0  -1   5 25936.8 510.973   5
  -1   0  -5 26634.1 497.247  10
   0   1   6 2193.34 171.520   5
  -1   0   6 2530.74 184.564   5
   0   1  -6 2637.48 188.572  10
   0  -1   6 2365.62 177.142   5
   1   0   6 2421.00 176.388   5
  -1   0  -6 2228.37 168.134  10
   1   0  -6 2475.31 179.670  10
   0  -1   6 2262.34 144.274   9
  -1   0   6 2167.02 128.382   9
   0  -1  -6 2492.65 178.827  10
   1   0   7 5610.96 254.641   9
   0  -1   7 5571.67 242.280   9
   1   0  -7 5293.29 282.161  10
   0  -1   7 5344.33 289.638   5
   1   0   7 5356.90 280.233   5
   0   1  -7 5305.34 280.566  10
   0  -1  -7 5716.22 291.698  10
  -1   0  -7 5489.64 283.867  10
  -1   0   7 5694.57 226.103   9
  -1   0   7 5360.19 293.306   5
   0   1   7 5350.67 286.266   5
   1   0  -8 145.301 78.3948  10
   0  -1  -8 116.015 69.2846  10
   1   0   8 335.034 78.6175   9
   0  -1   8 349.770 69.0671   9
   0   1   8 280.888 65.5353   9
   0   1   8 297.130 98.1453   5
   0   1  -8 234.122 89.6096  10
  -1   0   8 386.054 111.851   5
   1   0   8 163.878 78.5424   5
  -1   0  -8 246.897 91.5916  10
   0  -1   8 385.393 97.4454   5
  -1   0  -9 5480.84 334.015  10
   0  -1  -9 5298.02 331.205  10
   1   0  -9 5087.69 329.838  10
   0   1   9 5790.46 354.146   5
   0   1  -9 5378.09 340.412  10
  -1   0   9 5556.14 355.141   5
   1   0   9 5469.40 335.054   5
   0  -1 -10 4638.95 331.818  10
   0   1  10 4681.60 344.569   5
   1   0 -10 4677.31 181.868   3
  -1   0  10 4572.39 174.783  13
   0  -1 -10 4748.62 183.978   3
   1   0  10 4562.89 174.386  13
   0  -1  10 4704.41 175.487  13
  -1   0 -10 4863.27 186.672   3
   1   0 -10 4732.76 340.924  10
   0   1 -10 4417.36 177.127   3
  -1   0 -10 4168.82 317.851  10
   0   1 -10 4391.33 329.244  10
   0   1  10 4619.50 177.828  13
   0   1  11 1843.24 121.563  13
   0  -1  11 1693.13 116.177  13
   1   0 -11 1802.18 226.873  10
   1   0 -11 1902.16 124.959   3
   0   1 -11 1672.07 119.352   3
  -1   0 -11 1518.87 112.128   3
  -1   0 -11 1469.24 203.317  10
  -1   0  11 1652.77 114.018  13
   0  -1 -11 1798.56 230.779  10
   0  -1 -11 1791.94 123.941   3
   1   0  11 1725.36 116.992  13
   0   1 -11 1854.23 228.294  10
   1   0 -12 13247.7 334.436   3
   0   1 -12 13181.3 631.390  10
   0  -1 -12 13217.2 334.541   3
   0   1 -12 13781.9 341.547   3
   1   0  12 13689.7 333.793  13
   0  -1  12 13461.3 330.087  13
  -1   0 -12 13595.7 337.567   3
  -1   0  12 13281.5 327.980  13
   0  -1 -12 13101.2 622.989  10
   0   1  12 13057.9 328.165  13
   1   0 -12 13759.6 646.264  10
  -1   0 -12 13942.9 640.379  10
   1   0 -13 7825.24 263.539   3
   0  -1  13 7641.65 257.393  13
   1   0  13 7729.80 258.236  13
   0  -1 -13 7809.86 263.915   3
  -1   0 -13 7682.53 260.616   3
   0   1  13 7546.91 256.754  13
   0   1 -13 7760.85 263.298   3
  -1   0  13 7779.01 257.477  13
   1   0 -14 1246.28 112.186   3
  -1   0  14 1316.91 113.747  13
   0  -1 -14 1187.02 110.600   3
   0   1  14 1378.95 115.673  13
  -1   0 -14 1305.22 116.195   3
   1   0  14 1212.36 109.403  13
   0   1 -14 1361.38 119.166   3
   0  -1  14 1153.03 108.006  13
   0  -1 -15 164.082 60.5680   3
   0   1  15 10.3644 46.9693  13
  -1   0 -15 82.7448 48.4486   3
  -1   0  15 65.0193 48.1472  13
   1   0  15 67.2372 52.8710  13
   0  -1 -15 45.0614 31.6669   8
   1   0 -15 54.0230 51.9777   3
   0  -1  15 155.893 60.3860  13
   0   1 -15 98.3566 56.5210   3
  -1   0  16 10853.9 256.292  13
   0   1  16 10989.7 258.976  13
   0   1 -16 11676.9 264.389   3
   0  -1  16 11046.0 258.736  13
   1   0  16 11185.7 260.460  13
  -1   0 -16 11141.2 256.501   3
  -1   0 -16 10647.6 217.178   8
   1   0 -16 11532.6 261.159   3
  -1   0  17 9309.41 198.181  13
   1   0  17 9184.41 198.873  13
   0  -1  17 9049.56 196.161  13
   0   1  17 8919.59 196.279  13
  -1   1   1 66736.7 419.455   5
  -1   1  -1 68285.0 399.964  10
  -1  -1  -1 67453.8 302.058  10
   1  -1  -1 66900.6 310.050   9
  -1  -1   1 67588.2 420.542   5
  -1  -1   1 68437.4 292.233   9
   1  -1   1 67142.3 415.617   9
   1   1  -1 68039.5 389.172  10
  -1  -1   2 15055.7 177.940   9
  -1   1  -2 15573.7 245.023  10
   1   1  -2 15332.6 249.890  10
  -1   1   2 15365.7 260.623   5
   1   1   2 15278.2 226.290   5
  -1  -1  -2 15046.9 219.463  10
   1  -1   2 15836.1 233.603   5
  -1  -1   2 15500.6 259.873   5
   1  -1  -2 15378.7 247.136  10
  -1   1  -3 102221. 756.689  10
   1  -1   3 101377. 736.075   5
  -1  -1   3 101534. 796.268   5
  -1   1   3 103180. 798.722   5
   1   1   3 101907. 723.664   5
   1   1  -3 102760. 776.268  10
  -1  -1   3 100384. 571.715   9
   1  -1  -3 102094. 764.186  10
  -1  -1  -3 102728. 718.015  10
  -1   1   4 3175.39 169.182   5
  -1  -1  -4 3236.15 157.260  10
   1  -1  -4 2962.03 157.307  10
   1   1  -4 3191.01 165.577  10
   1  -1   4 3306.22 163.007   5
  -1  -1   4 2900.80 162.658   5
  -1  -1   4 3184.53 124.106   9
  -1   1  -4 3138.88 159.942  10
   1   1   4 3315.62 162.935   5
  -1  -1   5 1444.38 98.5211   9
   1  -1   5 923.849 96.3565   9
   1   1  -5 1119.89 118.062  10
   1  -1   5 995.577 108.323   5
  -1  -1   5 1213.14 122.113   5
   1  -1  -5 1233.64 120.866  10
  -1   1  -5 1079.86 114.596  10
  -1  -1  -5 1014.68 106.814  10
   1   1   5 861.221 100.081   5
  -1   1   5 956.507 114.624   5
  -1  -1   6 3600.00 166.798   9
  -1   1   6 3730.14 226.764   5
  -1  -1   6 3741.39 226.053   5
   1  -1   6 4051.07 222.365   5
   1  -1   6 3683.59 194.067   9
   1   1  -6 3699.95 219.003  10
  -1  -1  -6 3828.51 215.056  10
  -1   1  -6 3816.42 219.123  10
   1  -1  -6 3516.63 215.363  10
   1   1   6 3698.57 210.753   5
   1  -1   7 5010.35 245.285   9
   1   1  -7 4443.96 266.657  10
   1  -1  -7 4424.61 260.343  10
  -1  -1   7 4959.22 213.773   9
   1   1   7 4601.97 259.723   5
  -1  -1   7 4628.64 273.149   5
  -1   1  -7 4520.62 260.046  10
  -1  -1  -7 5144.30 271.717  10
   1  -1   7 4557.19 256.324   5
  -1   1   7 4695.52 275.013   5
   1  -1  -8 1057.69 150.228  10
  -1  -1  -8 1172.99 153.031  10
   1   1   8 1085.87 148.411   5
   1  -1   8 1249.72 136.237   9
   1  -1   8 1250.78 149.013   5
  -1   1   8 1178.09 162.920   5
  -1   1  -8 1374.31 163.849  10
  -1  -1   8 1235.22 164.286   5
   1   1  -8 1263.17 161.497  10
   1  -1  -9 2216.41 219.995  10
  -1  -1  -9 1643.80 188.752  10
   1   1  -9 2293.20 228.372  10
   1   1   9 2160.94 214.515   5
  -1   1   9 2451.97 237.790   5
  -1   1  -9 2140.54 211.169  10
   1  -1 -10 31.2514 35.6096   3
  -1   1  10-25.6805 37.8155  13
   1   1  10-212.487 92.6633   5
   1   1 -10-49.2600 40.8768   3
  -1   1 -10-15.4401 43.3852   3
  -1  -1  10 45.3972 34.8348  13
  -1  -1 -10 9.26130 39.4740   3
   1  -1 -10 25.9364 74.9679  10
  -1   1  10-84.4106 89.0413   5
   1   1  10 33.0118 33.3352  13
   1   1 -10-44.6979 77.2401  10
  -1   1 -10-86.6632 84.3674  10
   1  -1  10-3.16606 36.6958  13
  -1  -1 -10-175.128 87.0052  10
   1  -1 -11 36.5628 79.3787  10
  -1   1  11 73.1118 45.2795  13
   1  -1  11 11.0847 39.2121  13
  -1  -1 -11-87.0739 73.3928  10
   1   1  11-15.4605 46.1553  13
   1   1 -11-16.3311 46.7806   3
  -1   1 -11 121.090 88.3529  10
  -1  -1 -11-2.63039 49.7742   3
  -1  -1  11 39.3613 41.5121  13
   1   1 -11 19.8967 91.3335  10
  -1   1 -11 27.9388 43.0527   3
   1  -1 -11-27.4997 49.0905   3
  -1  -1  12 66.4903 54.0292  13
   1   1 -12 188.265 101.863  10
  -1  -1 -12-44.4069 57.3905   3
   1   1 -12 43.2382 45.9915   3
   1  -1 -12 54.2745 51.5929   3
   1  -1  12 9.54967 46.0481  13
  -1   1 -12 53.0638 54.6359   3
  -1  -1 -12 36.7246 76.2809  10
   1   1  12 70.2230 56.0743  13
   1  -1 -12 245.771 119.054  10
  -1   1  12-5.29039 51.6536  13
  -1   1 -12 386.891 146.457  10
   1   1  13 5484.13 218.587  13
   1   1 -13 4843.90 206.302   3
  -1   1  13 5427.72 217.167  13
   1  -1 -13 5251.86 216.239   3
   1  -1  13 5078.34 211.026  13
  -1  -1  13 5034.20 209.573  13
  -1   1 -13 5397.85 219.688   3
  -1  -1 -13 5468.75 219.465   3
  -1  -1 -14 850.325 96.0394   3
  -1   1  14 933.477 98.2824  13
   1   1 -14 1118.43 109.129   3
   1   1  14 1056.68 104.256  13
   1  -1  14 926.406 99.3710  13
  -1  -1  14 1115.66 103.241  13
  -1   1 -14 1037.16 108.282   3
   1  -1 -14 940.343 100.250   3
   1   1 -15 3067.74 155.956   3
   1   1  15 3127.79 158.862  13
  -1  -1 -15 2953.68 135.574   8
   1  -1  15 3236.51 159.330  13
  -1   1 -15 3264.31 159.975   3
  -1   1  15 3151.76 157.655  13
  -1  -1  15 3096.12 153.732  13
   1  -1 -15 3364.85 164.536   3
  -1  -1 -15 3293.24 162.140   3
   1   1 -16 137.322 50.4848   3
  -1  -1 -16 48.2719 33.0585   8
  -1   1 -16 79.0332 34.8310   8
   1  -1  16 111.282 47.1210  13
  -1   1 -16 180.372 51.1009   3
  -1   1  16 39.5889 41.0830  13
   1   1  16 143.001 50.6692  13
  -1  -1  16 57.6227 45.0768  13
   1  -1  17 1093.32 72.9773  13
  -1   1  17 1054.75 71.8941  13
  -1  -1  17 1081.12 71.4951  13
   1   1  17 1030.38 71.9057  13
  -1   2   0 20.8297 17.5158   4
   1  -2   0 66.3454 23.8611   9
   2   1   0 35.3033 9.39398  10
   2   1  -1 59519.6 389.802  10
   1  -2   1 59406.4 443.571   9
  -1   2   1 59140.1 440.948   4
   1  -2  -1 58021.5 391.106   9
  -2  -1   1 57678.7 421.502   5
  -1   2  -1 58866.8 431.360  10
  -2  -1  -1 59015.9 266.966  10
  -2  -1   1 58868.0 278.049   9
  -2  -1   2 1986.01 102.033   5
  -1   2   2 2177.87 105.963   5
  -2  -1  -2 2181.16 83.4617  10
   1  -2  -2 1949.50 94.4696  10
   2   1  -2 1825.18 92.4294  10
  -1   2  -2 2155.83 101.372  10
   2   1   2 2194.85 81.4371   5
  -2  -1   2 1781.86 49.0164   9
   1  -2   2 1999.43 96.2337   9
  -2  -1   3 85329.9 439.691   9
   1  -2  -3 86275.1 714.429  10
  -2  -1   3 86155.9 762.631   5
   1  -2   3 88032.2 700.767   9
  -1   2   3 87811.1 755.835   5
   2   1   3 86680.9 633.320   5
  -2  -1  -3 87831.1 650.379  10
   2   1  -3 88089.6 736.193  10
  -1   2  -3 87422.3 731.927  10
   2   1  -4 1593.24 119.846  10
   1  -2  -4 1762.96 127.046  10
   1  -2   4 1589.68 111.593   9
  -1   2   4 1669.04 133.567   5
  -2  -1  -4 1821.17 119.195  10
   2   1   4 1671.89 111.794   5
  -2  -1   4 1744.16 80.0100   9
  -1   2  -4 1691.00 125.176  10
  -2  -1   4 1516.56 128.567   5
  -1   2  -5 86776.8 934.798  10
   1  -2   5 83956.9 847.858   9
  -2  -1   5 86017.7 634.958   9
   1  -2  -5 85919.1 915.579  10
  -2  -1  -5 85505.7 866.739  10
  -2  -1   5 85367.0 974.829   5
   2   1   5 85350.7 857.791   5
  -1   2   5 85957.3 954.852   5
   2   1  -5 86695.0 949.440  10
   2   1   6 585.928 95.3036   5
   1  -2  -6 684.787 104.582  10
  -1   2   6 596.389 107.268   5
   2   1  -6 781.161 122.473  10
  -2  -1  -6 514.827 85.5015  10
  -1   2  -6 525.892 96.3365  10
  -2  -1   6 460.339 101.164   5
   1  -2   6 527.184 82.3336   9
  -2  -1   6 474.270 58.4050   9
   2   1  -7 23422.4 604.442  10
   1  -2   7 23326.7 529.709   9
  -2  -1  -7 23258.0 561.365  10
  -1   2   7 23147.9 605.201   5
   2   1   7 23522.0 566.105   5
  -2  -1   7 24270.3 636.041   5
   1  -2  -7 22888.7 579.915  10
  -1   2  -7 22970.8 589.094  10
   1  -2  -8 3836.78 263.577  10
  -2  -1   8 4051.98 282.092   5
  -1   2   8 3981.77 278.354   5
  -2  -1  -8 3468.53 242.933  10
   2   1   8 3973.24 257.922   5
  -1   2  -8 3737.32 262.383  10
   2   1  -8 3675.58 266.656  10
   1  -2   8 4109.47 237.960   9
  -2  -1  -9 4079.63 282.262  10
   2   1   9 4362.11 291.106   5
  -1   2  -9 4204.47 303.158  10
  -1   2   9 4127.48 308.969   5
  -2  -1   9 4540.25 330.509   5
   2   1   9 4172.47 265.965   9
   1  -2  -9 4309.92 304.898  10
   2   1  -9 4330.53 310.451  10
  -2  -1 -10 12080.0 522.691  10
   1  -2  10 12919.8 290.398  13
   2   1  10 12467.1 288.812  13
  -2  -1  10 12585.3 286.600  13
   1  -2 -10 12997.5 301.904   3
  -1   2 -10 13053.9 303.216   3
  -1   2  10 13307.7 584.192   5
  -2  -1 -10 12624.5 296.252   3
   2   1 -10 12946.9 301.673   3
   2   1 -10 12858.9 570.803  10
  -1   2  10 12764.9 291.527  13
   1  -2 -10 12853.3 556.462  10
  -1   2 -10 12211.4 547.445  10
  -1   2  11 558.274 73.2890  13
  -2  -1 -11 403.099 127.218  10
   2   1 -11 446.678 121.083  10
   1  -2 -11 575.121 139.074  10
   1  -2  11 496.425 67.7022  13
   2   1 -11 485.482 71.5958   3
  -2  -1  11 580.312 74.1253  13
   1  -2 -11 523.566 72.9117   3
  -1   2 -11 515.196 143.638  10
   2   1  11 553.419 72.7133  13
  -1   2 -11 564.322 79.3100   3
  -2  -1 -11 423.091 66.4210   3
  -1   2  11 337.173 108.308   5
   1  -2  12 18.8125 47.2765  13
   2   1 -12 20.3760 50.6060   3
  -2  -1  12 103.557 52.5614  13
  -1   2  12-31.1175 48.1147  13
  -1   2 -12 1.66411 50.4478   3
  -2  -1 -12 208.682 96.8356  10
  -2  -1 -12-90.6916 62.0900   3
   1  -2 -12-59.5632 52.5371   3
   1  -2 -12-233.924 111.242  10
   2   1  12-7.57100 52.5801  13
   1  -2  13 14205.0 346.190  13
  -1   2 -13 14414.5 353.992   3
   2   1 -13 14299.6 351.072   3
   2   1  13 14263.1 347.055  13
   1  -2 -13 13790.0 345.294   3
  -2  -1 -13 14560.4 352.666   3
  -1   2  13 13903.4 346.333  13
  -2  -1  13 13988.3 340.425  13
   1  -2 -14 6181.71 230.771   3
   2   1 -14 6200.24 230.182   3
  -2  -1  14 5884.39 221.122  13
   1  -2  14 6360.60 231.032  13
  -1   2 -14 6309.71 232.998   3
   2   1  14 6317.04 232.317  13
  -1   2  14 5869.89 224.879  13
  -2  -1 -14 6108.30 229.333   3
   1  -2  15 66.7999 48.4468  13
  -1   2 -15 50.6797 54.6270   3
   1  -2 -15 138.538 52.4802   3
   2   1  15 36.2301 51.2781  13
  -2  -1 -15 93.2534 52.0571   3
  -1   2  15 92.3480 55.6799  13
   2   1 -15 78.8095 49.8443   3
  -2  -1  15 57.4064 47.0292  13
  -2  -1 -16 83.5628 32.6442   8
  -1   2  16 51.0317 40.2396  13
  -1   2 -16 74.6446 43.4430   3
   1  -2  16 45.2437 39.4665  13
   2   1 -16 94.0675 44.9518   3
   2   1  16 75.5347 44.6302  13
  -2  -1  16 64.2242 39.3975  13
   1  -2  17 4206.19 133.881  13
   2   1  17 4178.57 135.472  13
  -2  -1  17 4126.25 129.132  13
  -1   2  17 4513.30 139.130  13
  -2   0   0 66.9451 11.9982   5
  -2   0   0 69.0293 12.7543   4
   0  -2   0 93.6681 22.7330   9
  -2   0  -1 157618. 559.069  10
   2   0  -1 156270. 656.510  10
   0  -2  -1 157421. 688.583   9
   0  -2   1 155766. 672.292   9
   0   2  -1 156571. 655.200  10
  -2   0   1 156567. 663.225   5
   2   0  -2 195.119 43.4471  10
   2   0   2 175.378 30.1923   5
   0   2  -2 135.737 39.6646  10
   0   2   2 173.833 42.6190   5
  -2   0   2 186.427 44.7442   5
   0  -2  -2 176.590 36.8795  10
  -2   0  -2 203.445 35.1765  10
   0  -2   2 156.481 33.7286   9
   2   0  -3 348006. 1461.51  10
   2   0   3 346819. 1263.02   5
  -2   0  -3 352291. 1343.61  10
   0  -2  -3 347793. 1369.91  10
   0  -2   3 349199. 1283.39   9
  -2   0   3 349481. 1518.06   5
   0   2  -3 345677. 1451.16  10
   0   2   3 346628. 1453.58   5
  -2   0  -4 9232.61 258.937  10
   0  -2  -4 9105.01 258.760  10
   0   2   4 9135.60 276.116   5
   0  -2   4 8988.86 235.825   9
   2   0  -4 9070.03 273.077  10
  -2   0   4 9096.11 284.834   5
   2   0   4 9588.46 251.794   5
   0  -2   4 9190.80 279.888   5
   0   2  -4 9198.52 275.044  10
   0   2  -5 35125.8 599.005  10
  -2   0   5 35284.1 622.405   5
  -2   0  -5 34941.5 565.519  10
   0  -2   5 35344.7 601.148   5
   2   0  -5 34896.3 599.355  10
   0  -2  -5 34907.7 570.424  10
   0   2   5 33846.7 584.839   5
   2   0   5 33923.2 543.775   5
   0  -2   5 34103.8 505.783   9
  -2   0   5 34382.0 398.242   9
   0  -2   6 24351.3 557.586   5
   2   0   6 23799.0 512.335   5
   0   2  -6 23886.4 548.320  10
   2   0  -6 24515.6 560.300  10
   0  -2   6 23742.9 463.404   9
  -2   0   6 24446.1 575.730   5
   0   2   6 23383.7 539.697   5
   0  -2  -6 24085.0 529.376  10
  -2   0  -6 23741.1 520.661  10
  -2   0   6 24086.0 376.624   9
   0   2   7 6589.51 317.851   5
   0  -2   7 6754.66 270.110   9
  -2   0   7 7018.16 341.183   5
   0   2  -7 6327.50 313.302  10
   2   0   7 6180.60 292.555   5
   0  -2  -7 6076.98 299.406  10
   2   0  -7 6586.43 324.795  10
  -2   0  -7 5976.02 292.417  10
   0   2   8 1128.06 150.253   5
   2   0   8 679.877 103.151   9
   2   0  -8 1167.23 158.828  10
   0  -2  -8 1019.85 139.953  10
  -2   0   8 945.679 152.890   5
  -2   0  -8 1097.08 144.271  10
   0  -2   8 1132.43 122.206   9
   0   2  -8 1215.32 162.406  10
   2   0   8 1145.37 150.520   5
   2   0  -9 343.988 100.889  10
  -2   0   9 245.936 93.8648   5
   2   0   9 97.2458 72.3688   9
   0   2   9 198.928 91.9008   5
   0  -2  -9 148.659 83.9500  10
  -2   0  -9 236.670 91.2150  10
   0   2  -9 89.9983 86.6001  10
   0   2  10 117.894 65.2700   5
   0  -2 -10 0.19844 34.2518   3
  -2   0 -10 60.9378 36.8733   3
  -2   0  10 28.8210 39.0015  13
  -2   0  10-18.6961 74.9838   5
   0   2  10-4.01924 33.5774  13
  -2   0 -10 78.3765 74.1724  10
   2   0 -10 18.4076 37.2927   3
   2   0 -10 32.4068 88.0105  10
   0   2 -10-2.80780 39.9334   3
   2   0  10-5.25856 37.5166  13
   0  -2  10 8.88690 35.2749  13
   0  -2 -10-38.8908 67.7289  10
   0   2 -10 44.7918 70.3162  10
   2   0 -11 1231.09 207.568  10
  -2   0 -11 1711.98 223.635  10
   0   2 -11 1529.56 218.879  10
   0   2  11 1526.44 211.457   5
   0  -2 -11 1634.26 219.522  10
   0  -2 -11 1730.15 120.498   3
   0  -2  11 1891.03 123.147  13
   0   2  11 1821.19 123.696  13
   2   0  11 1647.50 115.985  13
   2   0 -11 1740.33 118.990   3
   0   2 -11 1838.58 123.470   3
  -2   0 -11 1765.34 120.355   3
  -2   0  11 1690.29 116.009  13
   0  -2 -12 3887.12 182.746   3
   0  -2 -12 3629.43 327.044  10
  -2   0 -12 4161.69 191.030   3
   0   2  12 4038.84 186.117  13
   2   0  12 3853.41 180.783  13
  -2   0  12 3802.50 179.290  13
   0   2 -12 3845.72 184.021   3
  -2   0 -12 3972.73 342.968  10
   2   0 -12 3816.36 180.659   3
   0  -2  12 4061.74 184.754  13
  -2   0 -13 4134.07 192.419   3
   0   2  13 4331.40 196.113  13
   0  -2  13 4330.85 193.967  13
   0  -2 -13 3902.28 190.628   3
  -2   0  13 4360.83 194.478  13
   2   0  13 4224.39 192.320  13
   2   0 -13 4245.70 196.953   3
   0   2 -13 4255.73 199.130   3
   0  -2 -14 2550.61 150.367   3
  -2   0 -14 2417.13 148.538   3
   0  -2  14 2362.16 142.303  13
  -2   0  14 2386.80 145.879  13
   2   0 -14 2564.59 153.612   3
   2   0  14 2523.23 152.030  13
   0   2  14 2564.27 152.150  13
   0   2 -14 2388.10 147.509   3
   0   2 -15 2078.44 132.871   3
   0  -2 -15 1982.49 107.702   8
  -2   0 -15 1972.77 127.988   3
   0  -2  15 1903.57 124.422  13
   2   0  15 2012.02 129.650  13
   2   0 -15 2226.40 135.307   3
   0   2  15 1983.17 130.077  13
  -2   0  15 2094.70 129.149  13
   0  -2 -15 2016.73 129.786   3
   0  -2  16 5.39410 41.6591  13
   0   2 -16 13.0139 41.1162   3
  -2   0  16 0.98147 37.2359  13
   0   2  16-4.88658 44.5899  13
  -2   0 -16 9.16246 32.7544   8
   2   0  16-39.6159 49.6117  13
   0   2  17 978.486 70.7442  13
  -2   0  17 958.398 67.4247  13
   2   0  17 949.110 68.5062  13
   0  -2  17 894.426 64.4046  13
   2  -1   0 42.7085 17.4648   9
   1   2   0 58.6756 12.4911  10
  -1  -2   0 21.5240 20.0095   9
   1   2   0 29.5995 12.6533   4
  -2   1   1 3590.88 108.890   5
   1   2  -1 3512.33 96.3840  10
   2  -1  -1 3787.82 73.6523   9
  -2   1  -1 3556.57 101.030  10
  -1  -2  -1 3569.34 74.7571  10
  -1  -2   1 3406.20 94.1706   9
  -1  -2   2 21347.8 255.326   9
  -2   1  -2 20969.6 290.763  10
  -2   1   2 21114.4 320.399   5
   2  -1  -2 21058.3 313.082  10
   1   2  -2 22059.1 307.234  10
  -1  -2  -2 20134.0 250.262  10
  -1  -2  -3 2627.89 118.004  10
  -2   1  -3 2669.49 128.090  10
  -2   1   3 2664.70 139.869   5
   2  -1   3 2668.41 116.160   5
   1   2   3 2711.97 127.659   5
   2  -1  -3 2529.05 132.817  10
   1   2  -3 2545.20 132.801  10
  -1  -2   3 2359.05 134.238   5
  -1  -2   3 2550.74 104.276   9
   2  -1   4 2319.91 130.103   5
   1   2   4 2128.95 132.742   5
  -1  -2   4 1995.11 141.382   5
   2  -1  -4 2310.31 142.756  10
  -1  -2  -4 2171.52 128.684  10
  -2   1   4 2144.94 147.754   5
   1   2  -4 2198.40 141.362  10
  -1  -2   4 1961.28 104.487   9
  -2   1  -4 1940.70 126.940  10
  -1  -2   5 2811.43 138.929   9
   2  -1   5 2867.56 162.141   5
   1   2   5 3198.19 179.499   5
  -2   1  -5 2876.20 172.337  10
  -1  -2   5 2763.47 181.360   5
   2  -1  -5 2907.11 180.506  10
  -2   1   5 2952.80 189.863   5
  -1  -2  -5 3070.20 171.033  10
   1   2  -5 2970.71 183.133  10
  -2   1   6 10399.9 379.776   5
  -1  -2   6 9997.36 279.688   9
   1   2   6 9701.45 342.672   5
   2  -1   6 9599.99 327.843   9
  -2   1  -6 10030.0 348.934  10
   1   2  -6 10091.2 365.311  10
   2  -1   6 9997.91 336.291   5
  -1  -2  -6 9974.72 337.678  10
   2  -1  -6 10076.2 357.730  10
  -1  -2   6 9853.18 366.047   5
  -2   1  -7 24914.3 599.826  10
  -1  -2   7 26029.2 491.722   9
   2  -1   7 25100.4 586.788   5
   1   2   7 24722.2 597.177   5
   2  -1  -7 24861.5 615.991  10
  -1  -2  -7 24567.5 580.185  10
   2  -1   7 24845.6 567.727   9
   1   2  -7 24514.6 616.845  10
  -1  -2   7 25105.7 635.650   5
  -2   1   7 26096.1 652.942   5
   2  -1  -8 18286.7 578.384  10
  -1  -2  -8 17579.7 541.939  10
   1   2  -8 18788.9 587.745  10
   2  -1   8 18009.5 520.431   9
   1   2   8 18733.8 570.861   5
  -2   1  -8 17573.3 550.625  10
  -2   1   8 18346.7 600.064   5
  -2   1   9 11.0108 73.9417   5
   2  -1   9-111.417 60.7002   9
   2  -1  -9 115.526 76.8951  10
  -1  -2  -9 65.1628 74.0868  10
  -2   1  -9 84.7415 60.9714  10
   1   2  -9-6.10973 75.8174  10
   1   2   9-24.4159 69.0184   5
   1   2  10 552.917 69.7257  13
   2  -1 -10 774.551 77.4344   3
  -1  -2 -10 498.340 128.062  10
   1   2 -10 847.109 84.4370   3
   2  -1 -10 853.512 165.199  10
   1   2  10 421.237 96.4695   5
   1   2 -10 553.686 133.853  10
  -1  -2  10 704.514 73.7333  13
  -2   1  10 702.715 154.161   5
  -2   1 -10 650.306 138.802  10
  -1  -2 -10 607.721 73.3265   3
  -2   1  10 743.370 80.0199  13
   2  -1  10 732.672 75.1726  13
  -2   1 -10 689.098 74.4136   3
  -2   1 -11 8899.36 485.258  10
   2  -1  11 9659.72 268.113  13
   2  -1 -11 9033.73 266.160   3
   2  -1 -11 8470.61 490.910  10
  -2   1  11 9038.01 259.900  13
  -1  -2  11 9317.58 263.691  13
  -1  -2 -11 8794.50 478.105  10
  -1  -2 -11 9222.81 270.272   3
   1   2 -11 9303.21 517.006  10
   1   2  11 9309.68 266.537  13
   1   2 -11 9706.64 277.612   3
  -2   1 -11 9212.30 269.080   3
   1   2 -12 107.491 57.2137   3
  -1  -2  12 17.5685 41.3822  13
  -1  -2 -12-119.899 88.5639  10
   2  -1 -12-21.2815 56.8788   3
   1   2  12 63.9925 52.6084  13
  -2   1 -12-172.370 109.684  10
  -2   1 -12 45.7141 50.4768   3
   2  -1  12 97.2016 46.9562  13
  -1  -2 -12-59.8237 58.1883   3
  -2   1  12 62.9369 49.6260  13
  -2   1 -13 4289.80 196.667   3
   2  -1 -13 3918.48 188.229   3
  -1  -2  13 4068.15 188.192  13
   1   2 -13 4165.23 193.435   3
   1   2  13 4612.37 203.687  13
  -2   1  13 4128.80 191.988  13
  -1  -2 -13 4083.14 191.381   3
   2  -1  13 4424.25 195.555  13
   2  -1 -14 2248.36 142.123   3
   1   2  14 2338.20 147.786  13
   1   2 -14 2293.97 145.188   3
   2  -1  14 2075.94 139.872  13
  -2   1 -14 2227.17 143.788   3
  -1  -2  14 2141.75 136.416  13
  -2   1  14 2222.96 140.007  13
  -1  -2 -14 2334.49 147.308   3
   2  -1  15 63.2925 50.0749  13
  -1  -2 -15 86.6483 50.8896   3
  -2   1  15 128.850 49.6856  13
   1   2 -15 122.144 57.9086   3
  -2   1 -15 33.4177 50.6889   3
   2  -1 -15 125.290 52.4572   3
   1   2  15 42.9190 50.4251  13
  -1  -2  15 56.2248 45.3702  13
  -1  -2 -15 29.9771 33.9299   8
  -1  -2  16 738.984 71.5610  13
  -2   1  16 696.409 71.8763  13
  -2   1 -16 801.903 77.2294   3
   1   2 -16 796.053 79.5943   3
   1   2  16 745.712 76.8397  13
   2  -1  16 701.525 73.8699  13
  -2   1 -16 839.758 69.1733   8
   2  -1  17 123.936 32.3840  13
  -1  -2  17 174.482 36.7215  13
  -2   1  17 186.016 38.1232  13
   1   2  17 241.312 45.1307  13
   2   2   0 340651. 544.328  10
  -2   2   0 339384. 1038.64   4
   2   2   0 341031. 605.503   4
   2  -2   0 341220. 1030.62   9
  -2   2   1 2848.40 107.666   4
   2  -2   1 2987.06 111.516   9
   2  -2  -1 2945.95 90.5599   9
   2   2  -1 3166.75 93.8308  10
  -2  -2   1 3093.88 90.2846   9
  -2   2   2 29026.9 393.093   5
   2   2  -2 29520.6 364.521  10
  -2   2  -2 29513.4 374.973  10
  -2  -2  -2 28738.5 279.973  10
  -2  -2   2 28753.6 270.211   9
   2  -2  -2 28829.6 288.542   9
   2  -2   2 30008.6 393.685   9
  -2  -2   3 17319.5 234.577   9
  -2  -2   3 18097.4 360.732   5
  -2   2   3 17611.5 355.838   5
   2   2   3 17115.6 296.666   5
  -2   2  -3 17314.1 332.608  10
  -2  -2  -3 17347.4 282.439  10
   2  -2  -3 17016.7 337.554  10
   2  -2   3 17549.3 338.834   9
   2   2  -3 18290.1 345.746  10
  -2   2   4 4143.67 202.560   5
  -2   2  -4 4190.62 189.362  10
  -2  -2   4 4145.77 133.104   9
   2  -2   4 4278.87 190.560   9
  -2  -2   4 4362.50 206.312   5
   2   2  -4 4376.11 198.815  10
   2  -2  -4 4074.37 189.161  10
   2   2   4 4142.36 174.474   5
  -2  -2  -4 4210.60 167.948  10
   2   2  -5 10724.4 342.818  10
  -2  -2  -5 10119.0 296.771  10
  -2   2   5 10217.3 343.502   5
  -2  -2   5 10513.1 236.786   9
   2   2   5 9962.99 300.586   5
   2  -2   5 10232.5 316.025   9
  -2  -2   5 10274.4 348.911   5
  -2   2  -5 10443.0 328.639  10
   2  -2  -5 9659.17 318.463  10
  -2   2   6 261.210 88.0918   5
  -2  -2   6 399.010 105.740   5
   2   2   6 253.200 70.2343   5
  -2  -2  -6 184.720 71.7060  10
   2  -2  -6 373.865 99.4018  10
  -2  -2   6 254.562 49.8913   9
   2  -2   6 256.785 72.5485   9
   2   2  -6 553.359 112.156  10
  -2   2  -6 386.087 91.1894  10
   2  -2  -7 3609.48 244.023  10
   2   2   7 3564.02 222.042   5
  -2  -2  -7 3652.16 222.502  10
  -2   2  -7 3678.69 241.249  10
  -2   2   7 3578.57 246.825   5
  -2  -2   7 3756.34 256.346   5
   2   2  -7 3481.99 244.568  10
   2  -2   7 3335.27 213.443   9
   2  -2   8 8970.18 369.701   9
  -2  -2  -8 8643.39 374.756  10
   2   2   8 9557.20 398.532   5
   2   2  -8 8898.85 410.786  10
   2  -2  -8 8725.37 400.692  10
  -2   2   8 9425.40 430.948   5
  -2   2  -8 8768.67 396.537  10
  -2   2   9 1881.07 225.914   5
  -2   2  -9 1827.40 204.265  10
   2  -2   9 1632.51 178.020   9
   2  -2  -9 1869.68 210.564  10
   2   2  -9 1770.46 206.952  10
  -2  -2  -9 1643.04 178.954  10
   2   2   9 1898.40 201.544   5
  -2   2  10 462.466 66.6842  13
  -2   2 -10 282.763 52.0844   3
  -2  -2  10 341.922 57.9703  13
  -2  -2 -10 318.497 98.2781  10
   2  -2 -10 292.458 56.2704   3
  -2   2 -10 339.678 107.656  10
   2   2  10 274.266 91.8346   5
  -2  -2  10 338.279 57.9789  11
   2  -2 -10 157.598 92.2745  10
   2   2 -10 428.188 65.1941   3
   2   2 -10 261.246 104.205  10
  -2  -2 -10 288.595 55.0120   3
  -2   2  10 283.473 94.4078   5
   2   2  10 301.540 57.9056  13
   2  -2  10 490.226 67.2543  13
  -2   2  11 32616.7 496.250  13
   2   2 -11 31865.3 958.188  10
  -2  -2  11 32512.2 487.270  13
   2  -2  11 32287.9 489.555  13
   2  -2 -11 32738.2 506.277   3
   2   2  11 33407.2 500.168  13
  -2   2 -11 32175.6 932.879  10
  -2   2  11 33291.8 997.972   5
   2  -2 -11 32618.8 953.416  10
   2   2 -11 33254.8 511.754   3
  -2  -2 -11 33180.4 507.050   3
  -2   2 -11 33380.3 510.040   3
  -2  -2 -11 32230.1 894.920  10
   2   2 -12 18582.9 397.945   3
   2  -2  12 19418.5 396.569  13
  -2  -2 -12 18355.8 390.147   3
   2   2  12 18085.0 386.347  13
  -2  -2  12 18261.1 379.319  13
  -2   2  12 18291.8 388.667  13
   2  -2 -12 18730.8 396.808   3
  -2   2 -12 18942.7 399.990   3
   2   2 -13 330.288 70.8753   3
  -2  -2 -13 388.760 75.1885   3
   2  -2 -13 339.675 70.5299   3
  -2   2  13 344.306 76.1802  13
  -2  -2  13 440.439 72.7961  13
  -2   2 -13 364.076 75.5398   3
   2  -2  13 291.731 72.6303  13
   2   2  13 455.333 80.8330  13
   2   2 -14-37.8255 53.2782   3
   2  -2  14-12.8528 54.0930  13
  -2   2 -14-7.81531 56.2402   3
   2  -2 -14 12.6172 49.0292   3
  -2   2  14 68.8468 58.2825  13
   2   2  14 36.2569 54.3287  13
  -2  -2  14 9.53723 47.0448  13
  -2  -2 -14-10.0403 52.5797   3
   2  -2  15 54.3786 46.8039  13
   2  -2 -15 142.625 60.7031   3
  -2   2  15 92.2483 49.9662  13
  -2  -2 -15 99.6536 41.0924   8
   2   2  15 8.78689 50.5774  13
  -2  -2 -15-35.9573 53.2949   3
  -2   2 -15 8.25228 51.0730   3
   2   2 -15 60.3224 50.6015   3
  -2  -2  15 68.5587 51.1095  13
  -2  -2  16 89.8673 45.1017  13
   2   2 -16-22.3346 43.1927   3
  -2   2 -16 25.5257 38.0202   3
  -2  -2 -16 44.5035 30.9482   8
   2   2  16-39.2998 44.5441  13
  -2   2  16 9.38293 37.9606  13
   2  -2  16-75.2635 44.4782  13
   2  -2  17 75.0145 34.3963  13
   2   2  17 84.8660 36.6248  13
  -2   2  17 30.5998 27.5444  13
  -2  -2  17 127.860 34.6921  13
   3   2   0 36.9602 12.3419  10
   2  -3   0 29.9995 33.3130   9
  -2   3   0 23.3011 30.4403   4
   2  -3  -1 84739.5 576.262   9
   3   2  -1 84582.6 504.403  10
   2  -3   1 85704.7 649.416   9
  -2   3  -1 85038.8 625.899   4
  -2   3   1 84244.3 637.899   4
  -3  -2   2 122918. 535.601   9
  -3  -2  -2 122211. 541.190  10
   2  -3   2 123555. 849.493   9
  -3  -2   2 123008. 839.420   5
  -2   3  -2 124526. 829.263  10
   3   2  -2 121113. 763.512  10
   2  -3  -2 123208. 718.045   9
   2  -3   3 40998.6 540.972   9
  -2   3   3 41714.3 569.896   5
   2  -3  -3 42490.1 543.442  10
   3   2  -3 40285.0 521.739  10
   3   2   3 41375.1 437.189   5
  -3  -2   3 39757.0 305.912   9
  -2   3  -3 41375.2 537.072  10
  -3  -2   3 41781.3 564.252   5
  -3  -2  -3 41410.8 422.515  10
   2  -3   4 891.544 98.6918   9
   3   2  -4 1146.41 111.122  10
  -3  -2   4 951.242 109.190   5
   3   2   4 1032.05 89.2556   5
  -2   3   4 1080.63 115.311   5
   2  -3  -4 1136.04 111.233  10
  -2   3  -4 972.654 104.603  10
  -3  -2   4 1134.93 59.3749   9
  -3  -2  -4 960.862 82.4793  10
   2  -3  -5 4935.13 234.067  10
  -2   3  -5 5006.83 235.681  10
  -2   3   5 5141.31 254.619   5
  -3  -2   5 5048.54 138.540   9
   2  -3   5 5011.79 229.489   9
  -3  -2  -5 4868.66 102.891   1
  -3  -2  -5 4859.82 203.260  10
   3   2  -5 5163.15 242.746  10
   3   2   5 5052.10 210.414   5
  -3  -2   5 5188.42 260.018   5
  -3  -2  -6 1543.88 130.937  10
   2  -3  -6 1483.25 148.459  10
  -2   3   6 1753.85 171.573   5
   3   2   6 1448.26 129.863   5
  -3  -2   6 1666.35 166.426   5
  -3  -2  -6 1590.23 63.1312   1
   2  -3   6 1569.70 142.763   9
   3   2  -6 1741.68 162.812  10
  -2   3  -6 1594.18 154.925  10
   3   2  -7 2763.82 218.500  10
  -2   3   7 2674.30 220.933   5
   2  -3   7 2549.36 192.057   9
   3   2   7 2583.79 189.746   5
   2  -3  -7 2281.75 195.536  10
  -2   3  -7 2615.22 208.942  10
  -3  -2   7 2513.31 213.469   5
  -2   3  -8 22315.4 643.089  10
  -2   3   8 22973.4 675.879   5
   2  -3   8 22415.4 595.795   9
   3   2  -8 21833.9 648.251  10
   3   2   8 21950.2 591.668   5
   2  -3  -8 22184.2 638.682  10
  -3  -2  -8 21770.1 584.147  10
   2  -3  -9 844.144 143.965  10
  -2   3  -9 1102.57 166.363  10
   2  -3   9 843.443 139.651   9
   3   2  -9 892.644 152.969  10
  -3  -2  -9 767.903 131.494  10
   3   2   9 896.189 142.182   5
  -2   3   9 1261.12 185.826   5
  -3  -2  10 884.600 82.7990  11
  -3  -2  10 767.362 76.1077  13
   3   2  10 523.546 120.127   5
   2  -3 -10 636.902 75.6321   3
  -2   3 -10 732.010 153.729  10
  -2   3  10 644.062 135.486   5
  -2   3 -10 847.112 84.7621   3
   3   2  10 624.517 69.6741  13
   2  -3  10 779.225 79.1436  13
   3   2 -10 678.771 76.5178   3
  -3  -2 -10 575.491 69.0029   3
  -3  -2 -10 512.382 125.795  10
   2  -3 -10 589.622 136.823  10
   3   2 -10 598.297 156.329  10
  -2   3  10 737.405 78.8717  13
   2  -3  11 12759.6 309.303  13
  -2   3 -11 12747.3 318.737   3
  -3  -2 -11 12467.6 553.761  10
   2  -3 -11 12876.5 319.019   3
  -2   3  11 13210.9 632.771   5
  -3  -2  11 12401.7 301.091  13
   3   2  11 13131.3 316.389  13
   3   2 -11 12865.0 615.910  10
  -2   3 -11 12409.9 590.090  10
   2  -3 -11 12921.0 601.235  10
   3   2 -11 12658.8 315.241   3
  -2   3  11 12650.7 313.570  13
  -3  -2 -11 13061.9 318.184   3
   2  -3  12 8884.06 268.887  13
   3   2 -12 9090.71 277.874   3
   2  -3 -12 9248.09 281.068   3
  -2   3 -12 8678.35 272.764   3
  -3  -2 -12 8241.08 264.267   3
   3   2  12 8671.21 268.172  13
  -3  -2  12 8889.90 266.247  13
  -2   3  12 8767.02 272.226  13
  -2   3 -13 3366.42 175.099   3
   2  -3 -13 3154.03 169.789   3
  -3  -2  13 3336.57 168.765  13
  -2   3  13 3275.99 171.620  13
   3   2  13 3478.38 174.706  13
  -3  -2 -13 3006.63 164.110   3
   3   2 -13 3325.24 172.542   3
   2  -3  13 3351.05 170.365  13
   2  -3  14 1139.58 107.837  13
   2  -3 -14 1257.11 112.090   3
  -2   3  14 1328.70 114.166  13
  -3  -2 -14 998.213 100.520   3
   3   2 -14 1115.32 104.791   3
   3   2  14 1263.91 110.366  13
  -2   3 -14 1046.09 107.020   3
  -3  -2  14 1261.50 106.348  13
   3   2 -15 311.843 62.7285   3
  -2   3 -15 230.602 58.5771   3
   2  -3  15 202.353 57.0109  13
  -3  -2  15 432.326 67.2101  13
  -3  -2 -15 297.370 58.8602   8
  -2   3  15 244.133 61.4161  13
   3   2  15 152.555 56.0702  13
  -2   3  16 2704.09 129.839  13
  -3  -2 -16 2754.53 116.588   8
   3   2 -16 2720.15 125.642   3
  -2   3 -16 2776.09 129.208   3
  -3  -2  16 2794.39 126.222  13
   3   2  16 2930.32 134.182  13
   2  -3  16 2777.83 129.997  13
  -2   3  17 36.9508 29.4541  13
   2  -3  17 31.5655 30.5135  13
   3   2  17 113.357 36.3790  13
  -3  -2  17 27.5269 23.3766  13
  -1   3   0 112235. 641.728   4
   1  -3   0 109490. 653.988   9
  -1   3  -1 3594.41 121.009  10
   3   1  -1 3834.17 109.430  10
  -1   3   1 3338.40 122.795   4
   1  -3   1 3797.16 132.097   9
   1  -3  -1 3428.04 117.389   9
  -3  -1   1 3566.34 114.344   5
  -1   3  -2 41397.3 459.911  10
  -3  -1  -2 41224.2 349.217  10
   3   1   2 41768.1 309.468   5
  -3  -1   2 40672.1 465.097   5
   1  -3   2 41093.9 462.967   9
   1  -3  -2 41250.6 427.403   9
   3   1  -3 68741.7 675.592  10
   1  -3   3 70371.2 661.288   9
  -3  -1  -3 70155.7 573.677  10
   3   1   3 69883.9 534.181   5
  -1   3  -3 68617.2 677.782  10
   1  -3  -3 70065.2 666.278  10
  -1   3   3 70500.5 710.694   5
  -3  -1   3 69305.4 711.273   5
  -1   3   4 8746.94 283.027   5
   1  -3  -4 8027.35 252.873  10
   3   1  -4 9136.66 282.760  10
   3   1   4 8704.13 231.401   5
  -1   3  -4 9805.78 290.026  10
  -3  -1  -4 8743.64 241.900  10
  -3  -1   4 8370.61 128.998   9
   1  -3   4 9368.90 271.197   9
  -3  -1   4 9274.51 299.867   5
  -3  -1   5 5899.76 270.607   5
   1  -3   5 5632.90 230.249   9
   1  -3  -5 5609.21 239.993  10
   3   1   5 5930.00 222.499   5
  -1   3   5 6513.34 274.462   5
  -3  -1   5 5713.23 133.624   9
   3   1  -5 5857.55 257.911  10
  -1   3  -5 5738.72 254.945  10
  -3  -1  -5 5800.33 226.598  10
   3   1  -6 13338.5 427.211  10
   3   1   6 12374.6 359.401   5
  -3  -1   6 12901.5 436.805   5
  -1   3   6 12288.0 410.894   5
  -3  -1  -6 12460.7 369.841  10
   1  -3   6 12201.1 363.553   9
  -1   3  -6 12959.5 413.441  10
   1  -3  -6 12285.8 390.275  10
  -1   3  -7 29263.2 675.660  10
   1  -3  -7 29166.0 657.172  10
   3   1   7 28676.4 607.560   5
  -1   3   7 29163.3 690.569   5
  -3  -1   7 29795.6 717.426   5
  -3  -1  -7 28348.1 613.919  10
   1  -3   7 29254.2 608.850   9
   3   1  -7 29383.3 688.016  10
   3   1  -8 5851.14 339.685  10
   1  -3   8 5339.97 280.665   9
  -3  -1   8 6162.84 357.477   5
  -1   3  -8 5779.32 332.176  10
   1  -3  -8 6086.22 330.971  10
   3   1   8 5704.76 302.843   5
  -1   3   8 6208.46 352.618   5
  -3  -1  -8 5832.35 305.901  10
  -3  -1   9 24.9991 67.9870   5
   3   1  -9-64.9221 77.3963  10
  -3  -1  -9 3.24054 58.5051  10
  -1   3  -9-28.1765 68.3693  10
   3   1   9-48.4368 70.0590   9
  -1   3   9 61.9598 69.7332   5
   3   1   9-67.1566 80.1570   5
   1  -3  -9 44.7475 66.9650  10
   1  -3 -10 57.4852 36.8949   3
   3   1  10-7.97675 39.3736  13
   3   1 -10-29.7613 70.5507  10
  -3  -1  10-36.6957 41.1018  13
  -1   3  10 60.8268 37.0894  13
  -1   3 -10 35.3701 65.2099  10
   1  -3 -10 51.1481 59.5739  10
  -3  -1 -10 64.4520 60.2239  10
  -1   3 -10 28.6611 41.7246   3
  -3  -1 -10 35.3762 41.2089   3
  -1   3  10 71.5793 71.7623   5
   3   1 -10-23.6824 42.1187   3
   1  -3  10 27.9153 33.3603  13
   1  -3  11 3717.90 169.129  13
  -3  -1  11 3679.72 167.190  13
   3   1 -11 3848.33 339.555  10
  -1   3 -11 3832.32 177.876   3
  -1   3  11 3761.81 330.459   5
  -3  -1 -11 3698.02 170.299   3
  -3  -1 -11 3265.57 294.108  10
   3   1  11 3886.81 172.712  13
   1  -3 -11 3683.17 172.525   3
   1  -3 -11 3049.25 292.336  10
  -1   3 -11 3735.47 331.356  10
  -1   3  11 3734.28 172.978  13
   3   1 -11 3676.40 170.840   3
  -3  -1 -12 14074.3 341.559   3
   1  -3 -12 14406.5 347.204   3
   3   1  12 13311.8 329.968  13
  -1   3 -12 12717.1 330.379   3
   3   1 -12 13623.0 339.616   3
  -3  -1  12 13048.8 320.849  13
  -1   3  12 13715.6 339.750  13
   1  -3  12 12901.4 323.851  13
  -3  -1  13 6658.54 236.735  13
   1  -3  13 6711.29 238.391  13
   3   1 -13 7171.55 248.772   3
  -1   3  13 6557.24 240.959  13
  -1   3 -13 6836.85 246.040   3
   1  -3 -13 6971.16 247.035   3
  -3  -1 -13 6455.62 235.516   3
   3   1  13 6516.73 237.533  13
  -3  -1 -14 3504.26 172.655   3
   1  -3 -14 3820.54 181.821   3
   1  -3  14 3870.72 179.093  13
   3   1  14 3720.32 178.625  13
  -3  -1  14 3791.55 177.261  13
  -1   3  14 3712.28 181.203  13
   3   1 -14 3872.09 182.125   3
  -1   3 -14 3786.42 183.671   3
  -3  -1  15 928.136 89.9801  13
  -1   3  15 858.160 89.7121  13
   1  -3  15 927.866 90.5080  13
   3   1 -15 726.419 83.2627   3
   3   1  15 752.462 86.6984  13
  -3  -1 -15 823.659 86.9281   3
  -1   3 -15 1022.68 95.1570   3
  -3  -1  16 725.831 70.5212  13
   3   1  16 590.644 71.0167  13
  -1   3  16 735.808 76.7900  13
   1  -3  16 602.937 68.7444  13
  -3  -1 -16 591.692 58.6239   8
   3   1 -16 581.352 66.1870   3
  -1   3 -16 572.567 66.6891   3
  -3  -1  17 471.908 46.8655  13
  -1   3  17 399.319 49.8193  13
   3   1  17 473.376 50.6905  13
   1  -3  17 455.392 50.4246  13
   0  -3   0 24.3760 22.5212   9
  -3   0   0 87.0646 17.8262   4
   0   3   0 20.2004 20.3548   4
  -3   0   0 58.2025 15.3164   5
   0  -3  -1 2697.12 110.043   9
   0  -3   1 2623.65 105.243   9
   0   3   1 2891.22 104.931   4
   0   3  -1 2721.26 100.491  10
  -3   0   1 2711.00 97.2869   5
   3   0  -2 19394.0 310.627  10
   0   3  -2 20163.3 314.752  10
   0  -3  -2 19277.5 280.944  10
  -3   0   2 19730.5 320.022   5
   0  -3   2 20377.8 309.666   9
  -3   0  -2 20372.0 272.843  10
   3   0   2 19956.4 205.490   5
   0   3   3 30873.2 453.633   5
   3   0  -3 31725.8 461.176  10
   0   3  -3 30983.6 454.171  10
   0  -3  -3 31564.0 421.854  10
  -3   0   3 31097.2 474.780   5
  -3   0  -3 30551.5 399.992  10
   0  -3   3 31522.5 419.475   9
   3   0   3 31299.6 354.689   5
  -3   0   4 3421.70 76.5196   9
   0  -3   4 3566.96 159.706   9
  -3   0  -4 3755.65 168.063  10
   3   0   4 3698.77 152.982   5
   0   3   4 3904.69 186.623   5
   3   0  -4 3712.55 184.206  10
  -3   0   4 3500.57 186.949   5
   0   3  -4 3288.72 173.859  10
   0  -3  -4 4128.95 178.626  10
   0  -3  -5 37545.4 594.060  10
   3   0   5 36776.4 545.479   5
  -3   0  -5 37791.8 587.495  10
   0  -3   5 37347.7 550.659   9
  -3   0   5 38361.7 670.040   5
  -3   0   5 37588.1 328.122   9
   3   0  -5 37640.5 636.540  10
   0   3  -5 38541.6 641.025  10
   0   3   5 36781.5 624.232   5
   0   3  -6 64.9284 76.7058  10
  -3   0  -6 246.224 73.5302  10
   3   0  -6 9.99735 58.7619  10
   0   3   6 31.7735 60.8271   5
   0  -3   6 0.81632 43.8546   9
   3   0   6 29.4993 48.5310   5
  -3   0   6 35.7033 65.3060   5
   0  -3  -6 72.2930 47.6205  10
   0  -3   7 30054.1 581.992   9
  -3   0  -7 29262.7 636.212  10
  -3   0   7 31108.3 731.729   5
   0   3   7 30004.3 681.181   5
   3   0   7 30458.3 624.792   5
   3   0  -7 29990.1 689.715  10
   0  -3  -7 29132.3 644.965  10
   0   3  -7 29329.8 681.148  10
   0   3   8 137.231 75.6170   5
   0  -3   8 25.8982 54.1399   9
  -3   0   8 7.45893 76.2852   5
   0   3  -8 52.7381 78.9070  10
  -3   0  -8-59.1981 69.7890  10
   0  -3  -8 110.804 76.2090  10
   3   0  -8-20.8027 70.5957  10
   3   0   8-92.0368 81.8373   9
   3   0   8 5.33464 75.9844   5
   0   3  -9 66.2749 83.6076  10
   0   3   9 111.999 79.9662   5
   0  -3  -9 132.177 80.3350  10
   3   0  -9 289.543 101.362  10
  -3   0  -9 227.156 85.4043  10
  -3   0   9 158.526 87.7906   5
   3   0   9 16.6830 50.3359   9
   3   0  10 2160.65 121.885  13
   0  -3 -10 2353.32 235.947  10
  -3   0 -10 2074.05 225.082  10
  -3   0  10 2187.36 247.622   5
   3   0 -10 2192.46 241.971  10
  -3   0  10 2406.24 129.034  13
   0   3 -10 2342.32 132.790   3
  -3   0 -10 2252.15 127.760   3
   0   3  10 2235.63 237.628   5
   0   3  10 2175.27 128.102  13
   0  -3 -10 2148.69 126.322   3
   3   0 -10 2369.19 130.929   3
   0  -3  10 2201.53 123.687  13
   0   3 -10 2318.04 249.107  10
   0   3 -11 164.664 52.2685   3
   0   3  11 33.7328 68.4209   5
  -3   0 -11 12.3544 71.4053  10
   0  -3  11 165.223 48.8541  13
  -3   0  11 193.917 52.1905  13
  -3   0 -11 98.2170 48.9826   3
   3   0  11 60.1963 45.3166  13
   0  -3 -11 126.533 67.1283  10
   0   3 -11 211.267 114.086  10
   3   0 -11 150.665 86.1945  10
   0  -3 -11 89.0710 50.7745   3
   3   0 -11 76.6813 42.9067   3
   0   3  11 166.905 55.1134  13
  -3   0 -12-7.69756 47.9257   3
  -3   0  12-6.35537 43.5194  13
  -3   0 -12-136.128 95.3520  10
   0  -3 -12 35.9829 87.6338  10
   0   3  12 3.75190 47.6296  13
   3   0 -12-47.7404 56.8953   3
   3   0  12-47.0400 48.5921  13
   0   3 -12-72.0936 62.8435   3
   0  -3 -12-23.7017 49.3364   3
   0  -3  12 3.82931 43.9460  13
   3   0  13 1621.53 129.331  13
  -3   0  13 1327.45 114.780  13
   0  -3 -13 1399.46 119.270   3
  -3   0 -13 1421.43 121.616   3
   0  -3  13 1457.47 119.224  13
   0   3  13 1703.21 132.276  13
   3   0 -13 1330.52 116.740   3
   0   3 -13 1614.06 130.816   3
  -3   0  14 25.7592 49.4943  13
   3   0  14 225.301 61.5379  13
   0  -3  14 172.367 58.7149  13
   0   3  14 105.459 56.9876  13
   3   0 -14 94.2513 53.4420   3
   0  -3 -14 120.763 43.7389   8
   0  -3 -14 136.584 56.8455   3
  -3   0 -14 84.8690 49.2317   3
   0   3 -14 149.130 64.5651   3
   0   3  15 2280.69 137.718  13
   0  -3  15 2451.06 138.244  13
   3   0  15 2264.22 135.627  13
  -3   0 -15 2287.32 132.141   3
  -3   0  15 2138.79 128.856  13
   0   3 -15 2432.16 138.949   3
   3   0 -15 2254.85 133.873   3
   0  -3  16 86.6616 43.0577  13
   0   3 -16 79.6844 45.2842   3
  -3   0 -16 59.5690 30.8277   8
  -3   0  16 44.4687 36.1062  13
   3   0  16 65.3946 40.4908  13
   0   3  16 65.0376 43.9984  13
  -3   0  17 660.917 56.0966  13
   0   3  17 607.418 56.4158  13
   3   0  17 616.532 55.9374  13
   0  -3  17 701.736 58.1133  13
   1   3   0 27479.1 267.809   4
  -3   1   0 26774.5 270.749   4
  -1  -3   0 27330.3 328.226   9
   3  -1   0 26737.8 285.812   9
  -3   1   1 1164.95 70.4981   5
  -1  -3   1 1377.34 76.5120   9
   1   3   1 1386.22 68.1695   4
   3  -1  -1 1318.49 50.8704   9
  -1  -3  -1 1345.25 83.3677   9
   1   3  -1 1419.16 69.5524  10
  -1  -3   2 734.650 60.7003   9
  -3   1   2 920.726 78.7638   5
   3  -1  -2 728.089 31.7221   9
  -3   1  -2 807.193 66.1096  10
   3  -1  -2 699.755 72.0137  10
   1   3  -2 739.872 67.0580  10
  -1  -3  -2 653.999 52.9492  10
  -3   1  -3 12372.6 271.467  10
   3  -1  -3 13379.9 304.903  10
  -1  -3   3 12896.6 252.480   9
   1   3   3 12437.6 281.265   5
  -1  -3  -3 12630.2 253.147  10
   1   3  -3 12780.8 292.659  10
  -3   1   3 13046.3 313.112   5
  -3   1   4 130586. 1102.94   5
   1   3   4 131129. 1017.64   5
   3  -1  -4 131056. 1063.73  10
  -1  -3  -4 127983. 936.009  10
  -1  -3   4 127192. 869.420   9
  -3   1  -4 128722. 989.320  10
   1   3  -4 130317. 1050.41  10
  -3   1  -5 220.204 67.3626  10
   3  -1   5 308.359 62.2262   5
   3  -1  -5 291.494 69.9317  10
  -1  -3   5 203.886 52.5158   9
  -3   1   5 236.353 83.0587   5
   1   3  -5 292.078 80.7311  10
   1   3   5 233.007 71.3230   5
  -1  -3  -5 267.437 69.1384  10
   3  -1  -6 3691.24 223.122  10
  -1  -3   6 3863.62 184.299   9
   1   3   6 3774.90 219.796   5
  -3   1  -6 3728.09 216.038  10
   3  -1   6 3987.98 224.187   9
   1   3  -6 3878.22 233.035  10
  -1  -3  -6 3935.32 214.795  10
  -3   1   6 3803.32 243.819   5
  -3   1  -7 33131.8 691.261  10
  -3   1   7 34737.8 771.693   5
   3  -1   7 33874.7 689.844   9
  -1  -3   7 35041.4 591.238   9
   3  -1  -7 33620.6 732.954  10
   1   3  -7 34762.6 742.978  10
   1   3   7 33155.3 700.522   5
  -1  -3  -7 33077.0 669.638  10
  -3   1   8 10092.9 457.905   5
  -3   1  -8 10132.8 416.195  10
  -1  -3  -8 9192.12 390.859  10
   1   3   8 9849.78 418.545   5
   3  -1  -8 9977.23 434.901  10
   3  -1   8 10460.0 416.235   9
   1   3  -8 10212.1 441.050  10
   1   3   9 10.0649 57.5129   5
  -3   1  -9 27.9219 60.1576  10
  -3   1   9 6.74058 72.8135   5
  -1  -3  -9-160.905 73.7693  10
   3  -1   9 14.7278 77.9730   9
   3  -1  -9 36.9788 65.2797  10
   1   3  -9-38.8279 78.8295  10
   3  -1 -10 6554.57 215.534   3
   1   3 -10 6746.84 222.173   3
  -3   1  10 6893.84 436.665   5
  -3   1  10 6667.04 212.949  13
  -1  -3 -10 6098.43 371.408  10
  -3   1 -10 6344.47 387.066  10
   3  -1  10 6957.63 215.553  13
  -1  -3 -10 6498.27 214.694   3
   1   3  10 6542.49 214.201  13
   1   3  10 6351.24 393.133   5
  -1  -3  10 6798.27 212.405  13
   1   3 -10 6338.21 406.942  10
  -3   1 -10 6851.56 219.652   3
  -1  -3  10 6690.84 207.555  11
   3  -1 -10 6773.78 420.202  10
  -3   1  11 32621.4 998.660   5
   3  -1 -11 32264.0 961.009  10
  -3   1 -11 32527.6 923.605  10
   3  -1  11 32596.6 490.364  13
   1   3  11 32684.1 498.716  13
  -1  -3 -11 32420.5 503.103   3
   1   3  11 32498.6 938.292   5
   3  -1 -11 32240.4 498.913   3
   1   3 -11 31636.4 954.687  10
  -3   1  11 31291.7 483.748  13
  -1  -3  11 32459.6 485.325  13
   1   3 -11 32138.7 504.102   3
  -3   1 -11 32443.5 499.292   3
  -1  -3 -11 31961.6 897.614  10
  -3   1  12 440.109 73.7070  13
   1   3 -12 304.839 69.9700   3
   1   3  12 342.218 72.3495  13
   3  -1  12 475.219 75.3924  13
  -3   1 -12 398.270 68.9876   3
  -1  -3  12 283.391 60.7227  13
   3  -1 -12 339.431 68.5935   3
  -1  -3 -12 443.025 75.4000   3
  -3   1 -13 9855.15 289.518   3
   1   3 -13 10321.1 299.797   3
  -1  -3  13 10421.3 294.708  13
   1   3  13 9971.27 294.336  13
  -1  -3 -13 9964.78 293.566   3
   3  -1 -13 10229.6 296.498   3
  -3   1  13 10157.6 293.988  13
   3  -1  13 10231.7 293.938  13
  -1  -3 -14 2193.98 126.966   8
   1   3  14 2093.44 139.487  13
   1   3 -14 2464.98 151.449   3
   3  -1 -14 2418.80 145.862   3
  -3   1 -14 2295.37 145.128   3
  -1  -3  14 2250.19 141.394  13
  -1  -3 -14 2103.51 139.183   3
   3  -1  14 2397.75 147.207  13
  -3   1  14 2226.02 141.567  13
   3  -1 -15 561.582 75.8256   3
  -3   1  15 493.017 72.0600  13
   3  -1  15 556.981 80.1678  13
  -1  -3  15 567.209 71.1207  13
  -1  -3 -15 601.414 63.9944   8
  -3   1 -15 677.556 79.3677   3
   1   3  15 600.457 84.7334  13
   1   3 -15 488.791 73.6700   3
   1   3 -16 1046.76 85.1671   3
  -3   1 -16 927.566 79.1753   3
  -1  -3  16 898.404 78.3526  13
   3  -1  16 930.273 82.1107  13
  -3   1 -16 988.308 76.6946   8
  -3   1  16 1022.29 83.0551  13
   1   3  16 1048.29 85.9394  13
  -3   1  17-5.47520 26.0842  13
   3  -1  17 71.7469 31.7113  13
   1   3  17 70.1238 34.7671  13
  -1  -3  17-18.8164 27.3723  13
   2   3   0 53.0994 20.6875   4
   3  -2   0 39.3381 28.1907   9
   2   3   0 46.8905 15.4511  10
  -3   2   0 56.6251 30.5184   4
  -2  -3   0 34.5896 34.3499   9
   2   3  -1 84.0137 25.5232  10
   3  -2  -1 112.939 29.3560   9
  -3   2   1 155.964 41.2633   4
  -2  -3   1 38.8772 28.5940   9
   3  -2   1 65.1215 36.8040   9
  -2  -3  -1 78.3362 14.6276  10
  -3   2  -1 106.005 31.1955   4
  -3   2  -2 617778. 1789.25  10
   3  -2  -2 623936. 1293.26   9
  -2  -3   2 623283. 1525.12   9
   3  -2   2 619256. 1921.02   9
  -2  -3  -2 616537. 1280.54  10
   2   3  -2 610723. 1711.49  10
  -3   2   2 611857. 1899.56   5
  -3   2   3 9513.33 274.636   5
   3  -2  -3 9717.38 269.089  10
   2   3  -3 9629.94 258.935  10
  -3   2  -3 10145.5 259.207  10
   2   3   3 9663.33 240.075   5
   3  -2   3 9959.09 275.030   9
  -2  -3  -3 9634.28 208.846  10
  -2  -3   3 9386.12 202.336   9
   3  -2   4 15910.6 379.018   9
  -2  -3   4 16035.0 286.393   9
   2   3   4 16189.2 350.121   5
  -3   2   4 16181.1 397.735   5
  -3   2  -4 15962.5 364.112  10
  -2  -3  -4 16001.3 322.495  10
   2   3  -4 16252.6 381.426  10
   3  -2  -4 16773.3 389.225  10
  -2  -3  -5 2955.60 162.353  10
   2   3  -5 3353.09 197.572  10
  -2  -3   5 3273.73 144.747   9
  -2  -3  -5 3339.52 88.9219   1
   2   3   5 3558.03 187.533   5
   3  -2   5 3392.87 196.397   9
  -3   2  -5 3251.92 187.473  10
   3  -2  -5 3164.61 195.647  10
  -3   2   5 3407.23 212.525   5
   3  -2  -6 550.626 104.661  10
  -3   2   6 316.070 87.3472   5
  -3   2  -6 555.220 92.4059  10
   3  -2   6 436.225 89.7665   9
  -2  -3  -6 568.572 40.9076   1
   2   3   6 563.352 96.6972   5
   2   3  -6 270.865 85.9971  10
  -2  -3   6 380.851 58.5493   9
  -2  -3  -6 452.340 82.6026  10
   3  -2  -7 38693.0 785.750  10
  -3   2  -7 39189.6 763.907  10
   3  -2   7 38904.5 750.410   9
   2   3  -7 39246.7 796.950  10
   2   3   7 37615.8 728.491   5
  -2  -3  -7 38249.3 707.635  10
  -3   2   7 38679.9 822.392   5
  -2  -3  -8 2043.28 186.973  10
   3  -2   8 2098.80 193.824   9
  -3   2  -8 2113.54 202.045  10
   2   3   8 2459.41 207.843   5
   3  -2  -8 2263.21 211.346  10
   2   3  -8 1747.52 186.818  10
  -3   2   8 1954.62 208.678   5
  -2  -3  -9 3665.80 260.549  10
   3  -2   9 3605.38 263.997   9
  -3   2  -9 3649.19 278.071  10
  -3   2   9 3735.89 302.797   5
   2   3   9 3775.69 278.530   5
   3  -2  -9 3130.59 265.544  10
   2   3  -9 3737.38 293.476  10
  -2  -3 -10 12050.1 291.993   3
   3  -2  10 11919.9 281.181  13
  -2  -3  10 11702.0 276.026  11
   2   3  10 12438.8 537.475   5
   2   3 -10 11581.0 551.412  10
  -3   2 -10 12208.1 292.701   3
  -3   2  10 11872.5 576.776   5
   3  -2 -10 11188.2 539.407  10
   2   3  10 11550.5 282.712  13
  -2  -3 -10 11074.6 490.355  10
  -3   2 -10 11928.2 535.360  10
  -3   2  10 11304.4 279.850  13
   2   3 -10 11754.9 290.909   3
   3  -2 -10 11948.4 289.858   3
  -2  -3  10 11542.8 274.075  13
  -3   2 -11 1566.92 119.662   3
   3  -2  11 1619.88 118.055  13
  -2  -3 -11 1210.37 190.053  10
   2   3 -11 1503.26 116.305   3
  -3   2  11 1391.21 108.710  13
  -3   2 -11 1356.75 207.767  10
   3  -2 -11 1478.68 116.477   3
  -2  -3 -11 1416.82 112.854   3
  -3   2  11 1248.80 211.784   5
   2   3  11 1589.62 118.847  13
  -2  -3  11 1548.69 112.403  13
   3  -2 -11 1320.86 204.499  10
   2   3 -11 1571.23 234.780  10
  -2  -3 -12 28437.7 487.028   3
   2   3  12 27728.4 479.546  13
   3  -2 -12 27666.6 480.484   3
  -3   2 -12 28171.8 485.627   3
   3  -2  12 28062.9 475.913  13
   2   3 -12 28205.7 489.553   3
  -3   2  12 27133.5 472.522  13
  -2  -3  12 28036.2 468.839  13
  -2  -3  13 777.177 91.2243  13
  -3   2 -13 636.418 85.7121   3
   3  -2  13 882.588 96.7038  13
  -2  -3 -13 676.383 89.8132   3
   3  -2 -13 401.944 74.1118   3
   2   3 -13 786.540 98.5894   3
  -3   2  13 777.297 94.5803  13
   2   3  13 817.047 99.1068  13
   3  -2 -14 673.879 86.4813   3
  -2  -3  14 693.977 87.4899  13
   2   3 -14 638.634 87.4457   3
  -2  -3 -14 685.515 79.5189   8
  -3   2 -14 647.634 85.7476   3
   2   3  14 645.255 91.2319  13
  -2  -3 -14 536.064 80.8039   3
   3  -2  14 650.458 86.0071  13
  -3   2  14 665.093 88.3894  13
  -3   2 -15 2598.76 140.421   3
   2   3  15 2605.97 141.998  13
  -3   2  15 2707.39 144.464  13
   3  -2  15 2596.82 140.533  13
  -2  -3  15 2463.86 135.879  13
   2   3 -15 2453.81 140.618   3
  -2  -3 -15 2470.27 124.644   8
   2   3  16 1746.42 106.235  13
  -2  -3  16 1725.22 101.520  13
   2   3 -16 1720.67 104.236   3
  -3   2  16 1840.63 106.546  13
  -3   2 -16 1729.17 103.257   3
   3  -2  16 1728.69 106.171  13
  -2  -3 -16 1579.38 85.3712   8
   2   3  17 1.25685 28.3658  13
  -3   2  17 49.1762 28.9882  13
  -2  -3  17 12.6964 25.8355  13
   3  -2  17 5.41321 27.5469  13
   3   3   0 226582. 590.133   4
  -3   3   0 226911. 1048.53   4
   3  -3   0 225829. 1039.82   9
  -3   3   1 206515. 1054.25   4
   3  -3  -1 209747. 933.476   9
  -3  -3   1 209746. 927.088   9
   3  -3   1 211051. 1076.88   9
   3   3  -1 206516. 805.523  10
  -3   3  -1 207621. 1032.54   4
   3  -3  -2 1621.04 86.1327   9
   3  -3   2 1236.86 99.3612   9
   3   3  -2 1441.77 90.4129  10
  -3  -3   2 1491.09 77.6324   9
  -3  -3  -2 1418.47 56.4207  10
  -3   3   2 1713.44 114.458   5
  -3   3  -2 1185.77 92.3216  10
  -3   3   3 1208.37 110.572   5
  -3   3  -3 917.094 94.6083  10
   3  -3  -3 1170.83 106.155  10
  -3  -3  -3 1069.42 71.1959  10
   3   3   3 1014.57 80.3202   5
  -3  -3  -3 1163.98 52.5176   1
  -3  -3   3 894.419 62.4625   9
   3  -3   3 926.407 95.8849   9
   3   3  -3 953.902 93.3040  10
   3   3   4 89370.7 785.761   5
  -3  -3  -4 85951.7 449.668   1
  -3   3  -4 87558.0 885.751  10
  -3   3   4 92373.1 969.472   5
  -3  -3  -4 88015.8 725.488  10
   3  -3  -4 88943.1 915.154  10
   3   3  -4 91322.2 903.942  10
  -3  -3   4 87031.7 599.041   9
   3  -3   4 89251.1 919.080   9
   3   3  -5 6819.27 279.547  10
  -3  -3  -5 6752.77 236.119  10
   3  -3   5 6694.24 277.416   9
  -3   3  -5 6644.32 273.311  10
  -3   3   5 6672.93 295.520   5
  -3  -3  -5 6693.90 130.502   1
   3  -3  -5 6716.28 280.774  10
   3   3   5 6359.50 240.028   5
  -3  -3   5 6721.10 179.952   9
  -3  -3  -6 18494.1 436.520  10
  -3   3   6 19367.8 538.223   5
   3   3   6 18788.5 455.992   5
   3  -3   6 18942.1 499.119   9
  -3   3  -6 18752.2 498.939  10
   3   3  -6 19689.1 524.619  10
   3  -3  -6 19228.6 511.571  10
  -3  -3  -6 18840.5 226.970   1
  -3  -3  -7 2066.73 167.319  10
   3   3   7 2107.42 175.210   5
   3  -3   7 2104.89 187.993   9
   3   3  -7 2104.42 200.461  10
   3  -3  -7 2155.42 202.084  10
  -3   3   7 2309.75 211.948   5
  -3   3  -7 2088.66 191.069  10
   3   3   8 438.145 101.453   5
   3   3  -8 259.339 88.8932  10
  -3   3   8 484.613 113.591   5
   3  -3  -8 298.463 94.1205  10
  -3   3  -8 272.471 97.4764  10
  -3  -3  -8 290.942 93.5586  10
   3  -3   8 155.875 83.2849   9
   3   3  -9 9168.29 459.844  10
   3   3   9 9425.90 422.811   5
  -3   3   9 9353.34 482.778   5
   3  -3   9 8879.48 414.055   9
  -3   3  -9 8728.96 436.430  10
   3  -3  -9 9510.81 462.324  10
  -3  -3  -9 8862.77 402.337  10
   3   3  10 1972.80 209.081   5
  -3   3  10 2071.39 124.180  13
   3   3  10 2066.64 124.549  13
  -3  -3 -10 2123.85 127.769   3
   3   3 -10 1984.79 122.838   3
  -3  -3 -10 1870.97 203.884  10
  -3   3 -10 2278.59 131.883   3
   3   3 -10 1475.53 203.455  10
  -3  -3  10 2029.27 120.165  11
   3  -3  10 2070.89 123.885  13
  -3   3 -10 1747.41 219.657  10
  -3  -3  10 1780.40 112.577  13
   3  -3 -10 1782.06 116.458   3
  -3   3  10 2015.62 243.935   5
   3  -3 -10 2302.30 247.516  10
   3  -3 -11 1121.64 195.118  10
   3  -3 -11 1089.88 100.018   3
  -3   3  11 1139.64 102.397  13
  -3  -3  11 1025.54 94.6710  13
  -3   3  11 1265.56 204.373   5
   3  -3  11 978.241 94.1191  13
  -3   3 -11 775.268 164.480  10
   3   3  11 1044.68 98.7851  13
   3   3 -11 856.988 91.8384   3
   3   3 -11 783.779 178.723  10
  -3  -3 -11 927.713 92.3136   3
  -3   3 -11 964.197 97.0919   3
  -3   3 -12 3321.90 172.474   3
   3   3 -12 2888.93 160.739   3
   3   3  12 3105.67 165.634  13
  -3  -3 -12 3193.35 166.379   3
   3  -3 -12 2788.18 158.065   3
  -3   3  12 2977.97 162.349  13
   3  -3  12 2940.31 159.480  13
  -3  -3  12 2672.42 149.743  13
   3  -3  13 16619.8 371.296  13
  -3   3 -13 17059.8 380.415   3
  -3  -3 -13 15684.7 362.759   3
   3  -3 -13 16364.4 373.320   3
  -3  -3  13 15818.5 356.864  13
  -3   3  13 16055.2 371.398  13
   3   3 -13 16522.5 374.868   3
   3   3  13 16513.5 372.931  13
  -3   3  14 5716.53 219.016  13
  -3  -3 -14 5651.04 213.932   3
  -3  -3  14 5694.44 212.080  13
  -3   3 -14 6302.96 228.420   3
   3  -3  14 6096.22 223.091  13
   3   3  14 5881.06 223.153  13
   3  -3 -14 5947.91 222.559   3
   3   3 -14 5659.15 218.337   3
  -3  -3 -15 430.219 60.6181   8
   3   3 -15 408.132 65.1802   3
  -3   3  15 386.256 66.0984  13
  -3   3 -15 329.127 66.0297   3
  -3  -3  15 541.808 69.2886  13
   3   3  15 486.973 73.3088  13
   3  -3  15 514.753 75.9755  13
  -3  -3 -16 2246.26 104.236   8
  -3  -3  16 2402.49 115.878  13
   3  -3  16 2189.13 115.384  13
  -3   3 -16 2289.46 116.128   3
   3   3  16 2358.36 120.826  13
   3   3 -16 2398.98 118.519   3
  -3   3  16 2470.17 121.409  13
   3   3  17 2013.01 91.4286  13
   3  -3  17 1904.86 88.3483  13
  -3  -3  17 1742.19 78.1007  13
  -3   3  17 1953.60 89.0509  13
  -3   4   0 120.445 53.0785   4
   4   3   0 28.5106 10.6408  10
   3  -4   0 87.2282 45.5972   9
  -3   4  -1 182636. 1068.61   4
  -3   4   1 183674. 1085.71   4
   3  -4   1 184745. 1102.75   9
   3  -4  -1 184712. 1002.12   9
  -4  -3   2 18158.3 268.193   9
   3  -4   2 18784.4 379.531   9
  -4  -3  -2 18548.8 172.248  10
  -4  -3  -2 19298.0 204.473   1
   4   3  -2 18859.7 317.617  10
   3  -4  -2 19439.3 323.820   9
  -3   4  -3 110451. 949.230  10
   3  -4   3 108410. 972.129   9
  -4  -3  -3 106729. 501.478   1
  -3   4   3 107770. 985.288   5
  -4  -3  -3 105899. 617.398  10
  -4  -3   3 107636. 603.707   9
   4   3   3 104307. 712.618   5
   3  -4  -3 109115. 785.558   9
   4   3  -3 108252. 886.165  10
   4   3  -4 411.555 79.2978  10
   4   3   4 348.564 51.3852   5
   3  -4   4 289.498 73.8883   9
  -3   4  -4 351.823 77.1195  10
   3  -4  -4 351.878 74.3388  10
  -4  -3   4 334.089 37.7487   9
  -4  -3  -4 261.319 33.9293   1
  -4  -3  -4 353.998 54.2707  10
  -3   4   4 426.077 91.5978   5
  -4  -3  -5 7471.21 144.700   1
   4   3   5 7495.67 250.533   5
  -4  -3  -5 7850.86 247.080  10
  -3   4  -5 7474.17 298.970  10
  -3   4   5 7923.64 328.395   5
  -4  -3   5 7663.62 157.335   9
   3  -4   5 7659.92 303.411   9
   3  -4  -5 8028.20 311.780  10
   4   3  -5 7843.59 305.236  10
   3  -4  -6 14543.9 454.389  10
  -4  -3  -6 14269.7 206.206   1
  -4  -3  -6 14215.3 375.191  10
   4   3  -6 14872.8 463.479  10
   3  -4   6 14158.3 443.649   9
   4   3   6 14639.0 389.530   5
  -3   4   6 15322.6 490.750   5
  -3   4  -6 14356.4 449.037  10
   4   3   7 24911.8 569.421   5
  -3   4  -7 24399.4 636.232  10
  -3   4   7 24729.9 669.757   5
  -4  -3  -7 25505.1 560.424  10
   4   3  -7 24052.1 640.648  10
   3  -4  -7 24054.7 630.092  10
   3  -4   7 24325.7 617.036   9
  -3   4  -8-15.9229 64.2948  10
   4   3   8-30.1589 54.2894   5
   3  -4   8 53.9630 49.9775   9
  -3   4   8-66.9582 72.6353   5
   4   3  -8 86.6682 70.9013  10
  -4  -3  -8-16.0439 49.2565  10
   3  -4  -8 59.4780 76.1859  10
  -3   4   9 1915.53 223.372   5
   3  -4  -9 2208.74 235.041  10
   4   3   9 2311.41 207.845   5
  -3   4  -9 2027.82 223.687  10
   3  -4   9 2461.96 225.119   9
   4   3  -9 2317.18 238.957  10
  -4  -3  -9 2098.26 192.908  10
  -3   4 -10 16375.3 343.918   3
  -4  -3  10 16183.4 322.826  13
  -3   4  10 16854.2 690.690   5
   4   3 -10 16440.2 343.545   3
   3  -4 -10 16764.7 660.764  10
  -4  -3  10 16124.7 331.251  11
   4   3  10 16139.4 602.484   9
  -3   4 -10 16842.4 657.662  10
   3  -4  10 16238.4 333.163  13
  -4  -3 -10 16730.2 343.950   3
   4   3  10 16793.6 341.145  13
  -3   4  10 16719.5 346.896  13
   3  -4 -10 17169.6 351.904   3
   4   3 -10 16215.1 658.339  10
  -4  -3 -11 672.875 83.4040   3
   4   3  11 761.906 88.5772  13
   3  -4 -11 663.472 84.2564   3
   3  -4  11 769.259 88.3870  13
  -3   4 -11 715.201 83.2066   3
  -3   4  11 582.481 159.726   5
  -3   4 -11 963.569 187.156  10
  -4  -3  11 730.790 84.3111  11
   4   3 -11 750.330 174.359  10
  -3   4  11 720.637 83.4995  13
   4   3 -11 674.554 83.9062   3
  -4  -3  11 836.343 85.3200  13
   3  -4 -11 626.853 148.078  10
   3  -4  12 1455.11 115.021  13
  -3   4  12 1331.68 117.534  13
  -4  -3 -12 1582.58 122.486   3
  -3   4 -12 1569.95 124.322   3
   4   3 -12 1221.45 111.300   3
   3  -4 -12 1457.62 116.555   3
  -4  -3  12 1368.35 111.679  13
   4   3  12 1720.02 126.855  13
  -3   4  13 7130.63 249.549  13
  -4  -3 -13 7171.46 245.109   3
   4   3 -13 7443.85 252.607   3
   4   3  13 7386.85 249.381  13
  -4  -3  13 7393.67 242.102  13
   3  -4  13 7546.67 253.440  13
   3  -4 -13 7305.23 250.510   3
  -3   4 -13 7240.35 250.405   3
  -4  -3 -14 63.0408 48.6037   3
  -3   4 -14 11.1131 49.4764   3
   4   3  14 14.7844 51.7250  13
  -4  -3  14 55.0583 43.8193  13
  -3   4  14 118.007 59.0488  13
   4   3 -14 52.7386 49.6165   3
   3  -4  14 44.3049 51.1634  13
   4   3 -15 335.507 59.8328   3
   4   3  15 298.311 62.1125  13
  -3   4 -15 292.140 59.4871   3
  -4  -3  15 263.248 52.7521  13
   3  -4  15 299.468 59.4378  13
  -4  -3 -15 230.810 47.3960   8
  -3   4  15 404.559 68.8925  13
  -4  -3  16 9.14194 34.7145  13
  -4  -3 -16 48.6107 34.0827   8
   3  -4  16 18.7610 40.4058  13
   4   3 -16 6.55205 35.8149   3
   4   3  16-8.34481 38.7107  13
  -3   4 -16-45.4114 41.0322   3
  -3   4  16-3.26962 39.9106  13
   3  -4  17 4087.16 124.718  13
  -3   4  17 3986.62 123.187  13
   4   3  17 4242.97 124.593  13
  -2   4   0 370475. 1407.24   4
   4   2   0 369980. 812.364  10
   2  -4   0 373661. 1424.50   9
  -2   4   1 5633.40 183.759   4
   2  -4   1 5887.25 192.914   9
  -2   4  -1 6114.74 189.465   4
   4   2  -1 5956.47 144.396  10
   2  -4  -1 5856.55 178.046   9
  -4  -2  -2 12966.3 174.342  10
  -4  -2   2 13418.8 292.488   5
   2  -4   2 14081.6 312.728   9
  -2   4  -2 13914.2 300.057  10
   2  -4  -2 13374.1 273.401   9
   4   2   2 13483.4 184.819   5
   4   2  -2 14220.9 273.367  10
  -4  -2   3 3626.53 178.180   5
   2  -4   3 3750.85 178.864   9
  -2   4  -3 4032.37 182.050  10
  -4  -2  -3 3605.69 124.142  10
  -4  -2  -3 3857.70 90.3246   1
   2  -4  -3 3895.57 174.526  10
  -2   4   3 4077.68 194.919   5
   4   2   3 3947.54 127.218   5
   4   2  -3 3943.29 172.467  10
   2  -4  -4 95473.3 932.928  10
  -4  -2  -4 92694.5 749.158  10
  -4  -2   4 94241.9 990.825   5
   4   2   4 95160.1 735.971   5
  -2   4  -4 96697.5 951.404  10
   4   2  -4 95050.2 933.691  10
   2  -4   4 91946.3 925.081   9
  -2   4   4 93694.2 983.786   5
  -4  -2  -4 93000.8 455.902   1
  -2   4  -5-8.67670 56.1349  10
   4   2   5 5.68213 38.5736   5
  -4  -2   5 1.78985 79.2759   5
  -4  -2  -5 60.7430 39.8951  10
  -2   4   5 61.1732 77.0379   5
   2  -4   5-6.73519 48.4545   9
   2  -4  -5 55.9290 52.3216  10
   4   2  -5 45.7716 65.2739  10
   2  -4  -6 29754.1 625.847  10
  -2   4  -6 30787.9 650.253  10
  -2   4   6 29870.3 665.324   5
  -4  -2   6 30121.9 681.245   5
   4   2  -6 30074.8 649.593  10
   2  -4   6 28500.0 601.098   9
  -4  -2  -6 29680.0 551.158  10
   4   2   6 29965.8 545.341   5
   2  -4  -7 1569.40 171.305  10
   2  -4   7 1498.67 150.867   9
  -4  -2  -7 1721.25 152.398  10
  -2   4   7 1837.78 187.162   5
  -4  -2   7 2303.30 212.850   5
   4   2   7 2106.27 166.603   5
   4   2  -7 1762.34 180.825  10
  -2   4  -7 2048.35 193.096  10
   4   2   8 24222.7 607.279   5
  -2   4  -8 25549.4 699.530  10
   4   2  -8 24886.5 703.456  10
   2  -4  -8 24165.0 671.816  10
  -4  -2  -8 23165.2 598.786  10
   2  -4   8 23563.9 628.706   9
  -2   4   8 23788.4 700.202   5
   2  -4   9 1449.45 171.593   9
   2  -4  -9 1683.77 198.196  10
   4   2   9 1488.82 170.884   5
  -2   4   9 1533.79 200.675   5
  -2   4  -9 1438.61 185.096  10
  -4  -2  -9 1509.90 173.175  10
   4   2  -9 1490.57 198.327  10
  -2   4  10 1945.25 240.701   5
  -4  -2  10 2051.26 120.248  11
  -2   4 -10 1866.43 119.194   3
   2  -4  10 1950.91 118.390  13
   4   2 -10 1897.99 232.962  10
   4   2  10 1960.97 119.169  13
   2  -4 -10 1683.81 216.538  10
  -2   4 -10 1927.59 228.690  10
  -4  -2  10 1770.68 110.232  13
   4   2 -10 1830.73 116.706   3
   2  -4 -10 2001.10 123.573   3
  -4  -2 -10 1778.36 203.122  10
  -4  -2 -10 2031.28 122.876   3
   4   2  10 1671.96 188.822   9
  -2   4  10 2070.16 127.017  13
  -2   4 -11 1955.07 130.041   3
  -2   4 -11 1671.53 232.348  10
   4   2 -11 1779.63 121.730   3
   2  -4  11 2056.50 130.218  13
  -4  -2 -11 1690.18 119.773   3
  -2   4  11 1630.33 231.020   5
   4   2  11 2127.86 133.250  13
  -4  -2  11 1705.58 116.678  13
   4   2 -11 1705.16 234.955  10
  -2   4  11 1810.96 125.146  13
   2  -4 -11 1814.59 126.777   3
   2  -4 -11 1688.74 225.296  10
   2  -4 -12 2900.41 162.696   3
  -2   4 -12 3063.71 166.922   3
  -2   4  12 3016.17 164.742  13
  -4  -2 -12 2716.01 154.527   3
  -4  -2  12 2960.23 157.723  13
   4   2 -12 3033.69 163.908   3
   4   2  12 2973.42 160.550  13
   2  -4  12 3085.52 161.286  13
   4   2 -13 14500.1 348.710   3
  -2   4 -13 14115.8 349.745   3
   4   2  13 14219.2 343.496  13
   2  -4  13 14733.1 349.584  13
  -2   4  13 13884.2 348.969  13
   2  -4 -13 13921.2 345.795   3
  -4  -2  13 14111.0 335.717  13
  -4  -2 -13 14018.0 340.246   3
   4   2  14 863.780 94.0382  13
  -2   4  14 904.818 101.045  13
   4   2 -14 795.092 90.4182   3
  -2   4 -14 871.591 99.8570   3
  -4  -2  14 659.180 81.9420  13
   2  -4  14 803.887 93.1720  13
  -4  -2 -14 672.452 86.7959   3
  -4  -2  15 1466.51 103.731  13
   2  -4  15 1516.58 110.648  13
  -2   4 -15 1384.68 109.230   3
   4   2 -15 1296.94 102.086   3
   4   2  15 1435.89 108.113  13
  -2   4  15 1268.17 101.872  13
  -4  -2 -15 1396.20 99.6179   8
  -4  -2 -16 17.2305 33.1117   8
   4   2 -16 26.4366 36.5550   3
  -4  -2  16-49.0847 38.5052  13
  -2   4 -16 97.1716 47.8858   3
   4   2  16-17.6763 40.3529  13
   2  -4  16 39.5408 37.9322  13
  -2   4  16 74.5530 45.7359  13
   4   2  17 67.7317 29.4832  13
   2  -4  17 62.4204 32.4002  13
  -2   4  17 46.4662 27.1558  13
  -4  -2  17-9.22561 22.3649  13
  -1   4   0 5.37886 29.0496   4
   1  -4   0 71.5566 39.6242   9
  -4  -1   1 22916.9 302.204   5
  -1   4  -1 23112.2 347.845   4
  -1   4   1 22953.1 344.826   4
   1  -4   1 23752.0 365.558   9
   1  -4  -1 23272.2 348.778   9
   4   1  -1 23044.9 292.104  10
  -4  -1  -2 775776. 1567.88  10
   1  -4  -2 783688. 2116.32   9
  -1   4  -2 784396. 2147.62  10
   4   1  -2 769359. 2015.17  10
   1  -4   2 795643. 2248.07   9
   4   1   2 778590. 1118.95   5
  -4  -1   2 764426. 2114.06   5
  -4  -1   3 19549.8 394.727   5
   1  -4  -3 18428.5 355.219  10
  -4  -1  -3 18900.8 299.042  10
   4   1  -3 18976.9 369.567  10
   4   1   3 19013.3 257.813   5
  -1   4  -3 19235.3 379.039  10
   1  -4   3 18995.2 372.238   9
   4   1   4 6833.95 194.462   5
   1  -4  -4 7639.24 254.440  10
  -1   4   4 7331.78 272.153   5
  -4  -1  -4 6869.90 213.467  10
   4   1  -4 7362.81 262.163  10
   1  -4   4 6899.20 246.947   9
  -4  -1   4 7090.00 271.538   5
  -1   4  -4 6910.42 256.415  10
  -1   4  -5 4429.16 229.680  10
  -4  -1  -5 4528.40 199.091  10
  -1   4   5 4627.36 240.609   5
   4   1   5 4498.56 186.878   5
   4   1  -5 4482.16 232.122  10
   1  -4   5 4122.39 206.836   9
   1  -4  -5 4633.79 220.539  10
  -4  -1   5 4682.74 249.522   5
   4   1   6 120132. 1086.06   5
  -1   4  -6 121404. 1291.85  10
  -4  -1  -6 119237. 1128.21  10
  -4  -1   6 120084. 1353.52   5
   1  -4   6 119310. 1173.59   9
  -1   4   6 120861. 1299.28   5
   4   1  -6 121377. 1297.85  10
   1  -4  -6 116747. 1201.66  10
  -1   4   7 523.179 116.942   5
  -4  -1   7 265.228 92.1176   5
   4   1   7 388.533 85.4019   5
  -4  -1  -7 82.8501 61.6133  10
   4   1  -7 412.337 99.7626  10
   1  -4   7 379.203 93.4881   9
  -1   4  -7 378.046 116.142  10
   1  -4  -7 458.454 106.333  10
  -1   4   8 32076.8 791.936   5
  -1   4  -8 30802.6 764.084  10
   4   1  -8 31338.2 788.177  10
   1  -4  -8 30333.0 736.018  10
  -4  -1  -8 30556.4 694.055  10
  -4  -1   8 30720.4 809.117   5
   1  -4   8 30014.2 674.732   9
   4   1   8 30074.9 670.459   5
   4   1   9 4289.44 299.580   9
   1  -4  -9 4557.93 311.795  10
  -1   4  -9 4627.27 327.846  10
  -4  -1   9 5560.25 374.577   5
   4   1  -9 4723.21 330.776  10
  -1   4   9 4941.64 340.566   5
  -4  -1  -9 4740.69 301.409  10
   4   1  10 240.163 91.9405   9
   4   1  10 422.056 59.3866  13
  -4  -1 -10 280.919 85.4085  10
   4   1 -10 236.822 97.4262  10
   1  -4 -10 383.475 64.7459   3
  -1   4  10 428.357 64.2214  13
  -1   4  10 736.651 155.288   5
  -4  -1 -10 198.840 42.2987   3
  -4  -1  10 310.238 57.1614  13
   1  -4 -10 207.067 85.9788  10
  -1   4 -10 384.851 65.1174   3
   4   1 -10 407.042 59.2372   3
   1  -4  10 342.907 59.3016  13
  -1   4 -10 495.482 127.417  10
  -4  -1  11 1961.28 126.395  13
   4   1 -11 2307.10 272.677  10
  -4  -1 -11 1750.49 119.192   3
  -1   4  11 2102.02 261.959   5
  -1   4 -11 2135.06 260.482  10
  -4  -1 -11 1949.92 230.457  10
   4   1 -11 2083.28 130.845   3
   4   1  11 2103.07 129.537  13
   1  -4 -11 1850.42 126.563   3
   1  -4 -11 2024.60 241.327  10
  -1   4  11 1841.53 125.322  13
  -1   4 -11 2007.05 134.688   3
   1  -4  11 2236.62 133.914  13
   4   1 -12 470.541 74.9894   3
  -1   4 -12 480.356 82.6811   3
   4   1  12 391.567 72.8122  13
  -4  -1  12 428.556 71.5101  13
  -4  -1 -12 306.326 63.6629   3
   1  -4  12 508.099 76.3733  13
   1  -4 -12 400.939 69.3386   3
  -1   4  12 447.622 72.5795  13
   1  -4  13 3082.69 166.146  13
   1  -4 -13 3498.60 180.574   3
   4   1  13 3064.26 166.171  13
  -4  -1  13 3124.96 163.848  13
  -1   4  13 3405.19 177.232  13
  -4  -1 -13 3021.67 163.831   3
   4   1 -13 3224.44 169.805   3
  -1   4 -13 3007.70 169.693   3
  -1   4 -14 24.4978 53.7926   3
  -4  -1  14 18.3805 45.5899  13
   1  -4  14 142.469 58.1746  13
   4   1  14 114.534 54.0422  13
   4   1 -14 77.7627 51.6566   3
  -4  -1 -14 108.419 57.2908   3
  -1   4  14 228.944 64.9035  13
  -4  -1  15 171.223 53.3326  13
  -4  -1 -15 105.099 48.7411   3
   4   1  15 87.3961 54.4120  13
   4   1 -15 99.4157 49.0146   3
  -1   4 -15 114.793 57.4011   3
  -1   4  15 104.055 48.3671  13
   1  -4  15 85.1488 51.9379  13
   4   1  16 705.474 71.9089  13
   1  -4  16 709.792 71.0173  13
  -4  -1 -16 685.692 64.7307   8
  -1   4 -16 762.246 74.5165   3
  -1   4  16 869.870 80.0271  13
  -4  -1  16 903.731 75.6401  13
   1  -4  17-12.4301 25.2112  13
  -1   4  17 27.9146 30.1142  13
   4   1  17-11.3641 27.1130  13
  -4  -1  17-17.2144 25.3034  13
  -4   0   0 31065.2 267.054   4
   0   4   0 30502.1 359.780   4
   0  -4   0 30835.6 397.382   9
  -4   0   0 30963.3 242.103   5
   0  -4   1 168.181 41.8909   9
   0   4   1 305.109 51.1098   4
  -4   0   1 193.896 39.3996   5
   0  -4  -1 180.894 49.1850   9
   0   4  -1 200.712 43.8580  10
  -4   0  -1 206.780 29.1067   4
  -4   0   2 1863.40 111.411   5
   0   4  -2 2074.23 112.345  10
   0  -4  -2 1630.61 106.652   9
   0  -4   2 1963.59 112.167   9
  -4   0  -2 1742.75 87.1504  10
   4   0  -2 1976.22 111.953  10
   0  -4   3 21390.3 379.260   9
   0   4  -3 20617.6 387.072  10
   4   0   3 21069.6 268.567   5
   4   0  -3 21298.5 397.321  10
  -4   0   3 21556.6 411.326   5
   0  -4  -3 21300.6 359.232  10
  -4   0  -3 20295.2 333.069  10
   4   0  -4 19013.3 418.283  10
   0  -4   4 18335.9 376.824   9
   0   4  -4 18184.9 408.442  10
   0  -4  -4 19112.7 381.801  10
   4   0   4 18618.7 317.445   5
   0   4   4 19259.2 420.739   5
  -4   0   4 18731.1 434.183   5
  -4   0  -4 18402.7 362.914  10
  -4   0  -5 4571.99 206.925  10
   4   0  -5 4506.07 232.621  10
   0  -4   5 4643.82 206.166   9
   0   4   5 4966.68 241.024   5
   0   4  -5 4478.03 231.344  10
   4   0   5 4628.16 189.058   5
   0  -4  -5 4743.46 217.026  10
  -4   0   5 4557.34 244.235   5
  -4   0   6 36457.9 745.128   5
   0  -4  -6 36831.1 660.160  10
   0   4   6 37400.3 708.229   5
  -4   0  -6 36218.0 637.729  10
   0  -4   6 35249.8 606.872   9
   0   4  -6 35980.3 706.952  10
   4   0   6 36338.4 596.459   5
   4   0  -6 36914.4 714.825  10
   4   0  -7 6911.33 342.525  10
  -4   0  -7 6793.86 304.615  10
   0  -4  -7 6535.77 309.109  10
   0   4   7 6484.56 327.704   5
   0   4  -7 6800.28 338.808  10
  -4   0   7 6925.77 355.847   5
   0  -4   7 6727.03 287.897   9
  -4   0  -8 8071.13 364.205  10
   4   0   8 8023.35 374.972   9
   4   0  -8 8393.45 408.528  10
   0   4  -8 8147.09 401.585  10
   0  -4  -8 8255.86 377.341  10
  -4   0   8 8392.19 422.671   5
   0   4   8 8269.23 397.428   5
   0  -4   8 8505.00 343.226   9
   0   4  -9 132.802 101.803  10
  -4   0  -9 154.268 84.1291  10
   4   0  -9 114.704 94.2301  10
   4   0   9 140.949 71.3572   9
   0  -4  -9 185.203 75.6222  10
   0   4   9 123.489 89.1543   5
  -4   0   9 53.8629 75.2219   5
   0   4 -10 3609.36 166.348   3
   4   0 -10 4072.71 334.271  10
   0   4 -10 3072.74 285.444  10
  -4   0 -10 3036.43 265.462  10
   0   4  10 3686.74 163.547  13
   0  -4  10 3651.11 157.321  13
   0   4  10 3652.99 307.479   5
   0  -4 -10 3445.01 159.095   3
   0  -4 -10 3352.37 282.979  10
  -4   0  10 3736.55 332.309   5
   4   0 -10 3922.73 166.358   3
   4   0  10 3597.52 156.484  13
   4   0  10 2878.57 258.565   9
  -4   0 -10 3478.54 156.716   3
   0  -4  10 3945.81 158.408  11
  -4   0  10 3793.06 161.623  13
   0   4 -11 105.614 47.6342   3
   4   0 -11 7.53432 74.0801  10
  -4   0  11 101.503 45.0941  13
   0  -4  11-1.25278 38.2052  13
  -4   0 -11-5.41512 45.4137   3
   4   0 -11 129.550 53.4721   3
   0   4  11 13.8811 72.8647   5
   0   4 -11-85.6869 82.5773  10
  -4   0 -11-10.7650 54.9464  10
   0  -4 -11 61.9539 72.3612  10
   0   4  11 72.1558 48.9458  13
   4   0  11 58.6180 40.2727  13
   0  -4 -11 53.2067 44.2004   3
  -4   0  12 138.964 55.4900  13
   4   0  12 128.151 54.5281  13
   0  -4  12 272.840 64.0194  13
  -4   0 -12 153.723 53.1910   3
   0   4 -12 154.384 61.5945   3
   0   4  12 229.343 68.3071  13
   0  -4 -12 161.808 51.1821   3
   4   0 -12 178.262 56.9146   3
  -4   0  13 42463.1 587.855  13
   0  -4 -13 41847.6 544.098   8
   0   4 -13 43657.1 613.365   3
   4   0 -13 43338.6 600.672   3
  -4   0 -13 43060.1 596.962   3
   4   0  13 43086.4 596.262  13
   0  -4  13 41808.1 584.015  13
   0  -4 -13 44464.1 615.151   3
   0   4  13 43870.5 613.669  13
   0  -4  14 1362.84 111.904  13
   0   4  14 1432.74 118.066  13
   4   0 -14 1146.84 105.526   3
   0   4 -14 1423.32 117.404   3
   0  -4 -14 1245.57 95.1969   8
  -4   0 -14 1371.05 111.075   3
  -4   0  14 1259.79 105.945  13
   4   0  14 1318.37 115.497  13
  -4   0 -15 517.504 71.4473   3
   0  -4  15 446.875 72.5747  13
   0   4 -15 575.259 77.2932   3
   4   0  15 537.630 76.6407  13
  -4   0  15 592.008 72.7932  13
   0   4  15 552.417 77.4861  13
   4   0 -15 513.015 71.0828   3
   0   4  16 192.796 52.6816  13
   4   0  16 36.0452 38.7061  13
  -4   0  16 97.6254 37.2548  13
   0   4 -16 20.2217 38.5890   3
   0  -4  16 11.5352 37.3011  13
  -4   0 -16 118.339 41.8209   8
  -4   0  17-6.22490 24.0345  13
  -4   0 -17 21.0848 21.6138   8
   0  -4  17 48.6688 28.9907  13
   0   4 -17 3.49862 27.9192   3
   0   4  17 38.0853 28.3191  13
   4   0  17 32.1511 28.5033  13
   4  -1   0 46.4729 28.9023   9
  -4   1   0-3.08685 23.5797   4
  -1  -4   0 78.7566 37.8776   9
  -4   1   0 12.2587 20.9193   5
   1   4   0 58.8071 31.0333   4
   4  -1  -1 284954. 864.325   9
  -1  -4   1 284674. 1193.93   9
  -1  -4  -1 284797. 1277.49   9
   1   4   1 283048. 1065.46   4
   1   4  -1 285502. 1048.82  10
   4  -1  -2 127366. 873.911  10
  -1  -4   2 126105. 824.109   9
   1   4  -2 128868. 825.691  10
  -1  -4  -2 126993. 697.899  10
  -4   1  -2 127782. 783.582  10
   4  -1  -2 126363. 431.374   9
  -4   1   2 127762. 871.106   5
  -4   1   3 17768.1 377.742   5
  -1  -4   3 18376.8 332.555   9
   1   4  -3 18511.2 364.924  10
  -4   1  -3 17662.2 332.503  10
   4  -1  -3 18360.5 375.825  10
  -1  -4  -3 18359.2 311.013  10
   1   4  -4 1141.76 111.258  10
   1   4   4 1129.95 108.059   5
  -1  -4   4 1129.68 97.9215   9
  -4   1   4 1192.85 123.971   5
  -4   1  -4 998.839 96.3113  10
  -1  -4  -4 1126.06 96.2619  10
   4  -1  -4 1315.27 121.235  10
   4  -1  -5 23586.8 525.923  10
  -1  -4  -5 23356.1 458.144  10
  -1  -4   5 23839.8 440.203   9
   1   4  -5 24967.6 530.883  10
  -4   1  -5 23260.9 476.270  10
  -4   1   5 23373.2 543.260   5
   1   4   5 23804.4 507.000   5
   1   4  -6 4826.68 263.994  10
  -4   1  -6 4667.45 240.266  10
  -1  -4  -6 4483.94 227.562  10
   4  -1  -6 4784.59 266.118  10
  -1  -4   6 4774.78 214.734   9
   1   4   6 4722.45 248.649   5
  -4   1   6 4696.19 273.803   5
  -4   1   7 41.6565 75.4808   5
   4  -1   7 7.00321 61.5379   9
  -4   1  -7-2.02437 57.6890  10
   1   4  -7 153.504 77.0766  10
  -1  -4   7 26.4054 48.4070   9
   4  -1  -7 61.1991 70.7437  10
   1   4   7-13.4210 64.8685   5
  -1  -4  -7 17.7944 51.1911  10
  -4   1  -8 93562.0 1259.63  10
   4  -1   8 93145.6 1289.95   9
   1   4   8 94058.3 1312.22   5
   1   4  -8 97216.4 1370.61  10
  -1  -4  -8 92984.5 1230.39  10
  -4   1   8 96623.2 1434.78   5
   4  -1  -8 96436.2 1371.85  10
  -4   1   9 1586.41 209.981   5
   1   4   9 1310.48 185.130   5
  -4   1  -9 1406.14 177.141  10
   1   4  -9 1228.94 177.955  10
   4  -1  -9 1229.89 174.112  10
  -1  -4  -9 1250.89 167.481  10
   4  -1   9 1011.69 151.637   9
  -1  -4  10 29199.3 437.204  13
  -4   1  10 28186.5 437.584  13
   4  -1  10 29108.1 442.039  13
  -1  -4 -10 28239.6 795.056  10
   4  -1  10 29063.4 808.789   9
  -1  -4  10 29412.3 433.655  11
   4  -1 -10 28395.4 863.350  10
   1   4 -10 28978.5 867.719  10
  -4   1  10 28943.5 906.440   5
  -4   1 -10 28675.4 444.664   3
   4  -1 -10 28554.7 447.552   3
   1   4  10 29100.2 449.749  13
  -4   1 -10 29767.4 829.316  10
  -1  -4 -10 28658.9 452.153   3
   1   4  10 28531.2 839.288   5
   1   4 -10 29079.0 461.241   3
   1   4 -11 252.082 63.0988   3
   4  -1 -11 144.248 99.8434  10
  -4   1 -11 66.6870 82.7283  10
   1   4  11 180.751 60.6434  13
  -1  -4  11 203.038 54.9763  13
   1   4 -11 350.475 119.131  10
  -1  -4 -11 284.751 106.265  10
  -4   1 -11 111.648 48.6271   3
  -4   1  11 134.821 133.862   5
  -4   1  11 194.129 56.4106  13
  -1  -4 -11 127.560 50.9012   3
   4  -1  11 203.267 52.6820  13
   1   4  11 263.175 95.9310   5
   4  -1 -11 106.589 43.5391   3
  -1  -4  12 4401.27 188.859  13
   1   4 -12 4501.08 200.967   3
   4  -1  12 4928.73 204.044  13
  -4   1 -12 4476.35 194.322   3
   4  -1 -12 4371.93 193.338   3
  -1  -4 -12 4706.42 204.045   3
   1   4  12 4728.03 202.427  13
  -4   1  12 4683.70 199.256  13
  -1  -4  13 6160.08 226.187  13
  -4   1  13 5906.52 223.512  13
   4  -1  13 6041.10 227.227  13
   4  -1 -13 6100.91 230.150   3
  -4   1 -13 5674.75 219.836   3
   1   4 -13 6299.44 238.870   3
  -1  -4 -13 5804.73 228.265   3
   1   4  13 5752.22 226.974  13
   4  -1 -14 5037.77 202.457   3
  -1  -4 -14 5157.45 188.482   8
   4  -1  14 5231.88 208.002  13
   1   4  14 5366.47 217.032  13
  -4   1 -14 5221.38 207.672   3
   1   4 -14 5342.19 216.522   3
  -1  -4  14 5057.91 203.685  13
  -4   1  14 5137.43 203.958  13
  -4   1  15 2400.12 132.881  13
   1   4  15 2417.47 139.120  13
   1   4 -15 2501.62 140.287   3
  -4   1 -15 2132.17 124.039   3
   4  -1  15 2455.77 137.283  13
   4  -1 -15 2441.33 134.271   3
  -1  -4 -15 2188.82 114.199   8
  -1  -4  15 2459.33 134.435  13
  -4   1 -16 645.209 64.3303   8
  -4   1  16 589.064 65.7245  13
  -1  -4  16 509.844 60.8594  13
   1   4  16 598.196 71.0936  13
   1   4 -16 597.215 67.5951   3
   4  -1  16 579.485 69.6551  13
   4  -1  17 3524.64 118.886  13
  -1  -4  17 3351.87 111.989  13
  -4   1  17 3436.58 112.586  13
   1   4  17 3338.34 117.249  13
  -4   1 -17 3203.29 99.9859   8
  -2  -4   0 174927. 981.933   9
   4  -2   0 174252. 882.898   9
   2   4   0 173918. 739.466   4
  -4   2   0 175437. 872.212   4
   4  -2   1 33205.8 431.137   9
   2   4   1 32744.7 335.786   4
  -4   2   1 33252.2 410.901   4
  -2  -4   1 33612.6 413.582   9
   4  -2  -1 33667.9 346.319   9
  -4   2  -1 32719.5 390.415   4
   2   4  -1 33533.6 350.726  10
  -4   2   1 34076.0 402.831   5
   4  -2  -2 59463.2 407.436   9
  -2  -4  -2 58076.6 417.891  10
   4  -2   2 59993.7 646.942   9
  -2  -4   2 58681.0 547.385   9
   2   4  -2 59638.6 559.137  10
  -4   2   2 59671.1 620.987   5
   4  -2   3 4773.98 205.885   9
   2   4  -3 4922.39 190.036  10
  -4   2  -3 5041.76 189.438  10
  -2  -4  -3 5204.74 156.421  10
   4  -2  -3 5215.79 208.427  10
  -4   2   3 5207.43 212.994   5
  -2  -4   3 4551.78 161.317   9
   2   4   4 35744.3 540.473   5
  -4   2  -4 35283.3 551.151  10
  -2  -4  -4 34867.7 470.812  10
   4  -2  -4 34853.8 580.626  10
  -2  -4   4 34979.4 463.979   9
   4  -2   4 35981.0 599.002   9
  -4   2   4 35593.2 608.525   5
   2   4  -4 35713.4 571.896  10
   2   4   5 43852.3 665.094   5
   2   4  -5 42878.1 702.519  10
  -4   2   5 43551.2 745.134   5
   4  -2   5 43781.3 719.308   9
  -2  -4  -5 41971.5 591.678  10
  -2  -4   5 43026.3 554.152   9
  -4   2  -5 43686.1 671.928  10
   4  -2  -5 43350.8 716.079  10
   2   4   6 7368.31 303.228   5
  -4   2   6 7900.03 353.000   5
  -4   2  -6 7445.05 308.553  10
  -2  -4  -6 7810.64 290.822  10
  -2  -4  -6 7693.16 150.482   1
   4  -2   6 8250.40 338.335   9
   2   4  -6 7258.10 323.293  10
   4  -2  -6 7671.48 332.273  10
  -2  -4   6 7283.25 245.018   9
   4  -2   7 42740.5 822.060   9
  -4   2  -7 42642.3 802.121  10
   4  -2  -7 43545.4 853.716  10
  -4   2   7 44123.7 899.555   5
  -2  -4  -7 42794.5 746.120  10
   2   4   7 42517.7 791.941   5
   2   4  -7 45006.5 865.365  10
   2   4   8 7328.59 360.389   5
   4  -2  -8 7640.75 390.377  10
  -2  -4  -8 7224.11 338.989  10
  -4   2  -8 7262.52 362.914  10
  -4   2   8 8350.53 427.748   5
   4  -2   8 6896.20 354.943   9
   2   4  -8 7909.88 397.519  10
  -2  -4  -9 239.615 69.1951  10
   4  -2  -9 304.822 117.920  10
   2   4  -9 338.432 116.098  10
  -4   2   9 202.923 101.545   5
   2   4   9 239.258 80.1337   5
  -4   2  -9 163.777 72.0759  10
   4  -2   9 93.4175 62.8189   9
  -2  -4 -10 16203.2 588.497  10
  -4   2  10 16225.4 686.519   5
  -4   2  10 16264.9 335.111  13
   4  -2 -10 16212.3 657.121  10
   2   4 -10 16392.9 659.880  10
   2   4  10 16447.6 622.140   5
  -4   2 -10 17476.9 643.978  10
  -2  -4  10 16545.9 329.344  11
   4  -2 -10 16877.2 343.539   3
   4  -2  10 16707.8 615.561   9
  -2  -4  10 16575.9 328.808  13
   4  -2  10 16767.2 337.522  13
   2   4 -10 16163.3 345.012   3
  -4   2 -10 16863.8 342.781   3
  -2  -4 -10 16697.9 346.132   3
   2   4  10 17088.9 346.188  13
  -4   2 -11 28204.5 870.034  10
   4  -2 -11 29352.1 476.662   3
  -2  -4 -11 29533.7 481.249   3
  -2  -4  11 28702.8 457.074  13
   2   4 -11 28327.0 911.970  10
  -4   2 -11 29099.1 473.996   3
  -2  -4  11 29247.6 455.390  11
   4  -2  11 29783.0 469.662  13
   2   4 -11 29244.9 485.497   3
   4  -2 -11 29936.0 941.682  10
  -4   2  11 30090.2 979.874   5
  -4   2  11 28711.9 468.279  13
   2   4  11 28898.1 474.779  13
   2   4 -12 15199.4 359.972   3
   4  -2  12 15193.1 351.012  13
  -2  -4 -12 15391.1 361.893   3
  -2  -4  12 15123.8 343.844  13
  -4   2 -12 14882.7 352.498   3
   2   4  12 15302.3 356.930  13
   4  -2 -12 15745.9 361.371   3
  -4   2  12 15653.9 357.731  13
  -2  -4  13 11502.1 305.298  13
  -2  -4 -13 11786.9 316.314   3
   4  -2 -13 11567.5 310.797   3
   2   4  13 12014.1 321.432  13
   4  -2  13 11635.9 312.244  13
  -4   2  13 11825.7 317.327  13
  -4   2 -13 11919.1 315.944   3
   2   4 -13 11590.3 318.974   3
  -4   2 -14 73.2484 51.4167   3
  -4   2  14 136.866 58.3005  13
   2   4 -14 108.250 57.5396   3
   4  -2 -14 81.9125 56.3849   3
   4  -2  14 156.011 63.7876  13
   2   4  14 30.9116 53.0090  13
  -2  -4 -14 100.520 43.2410   8
  -2  -4  14-18.6327 52.6531  13
  -2  -4 -15 418.156 59.5045   8
  -4   2 -15 348.919 62.8392   3
  -4   2  15 287.015 63.2316  13
  -2  -4  15 312.808 58.4398  13
   2   4 -15 270.161 61.8202   3
   2   4  15 374.552 63.7916  13
   4  -2  15 391.827 70.7634  13
  -2  -4  16 1543.83 94.9458  13
   2   4 -16 1421.05 95.1783   3
   2   4  16 1721.89 104.890  13
   4  -2  16 1377.75 94.4002  13
  -2  -4 -16 1458.51 79.5991   8
  -4   2 -16 1347.72 89.1194   3
  -4   2  16 1532.73 95.9979  13
  -2  -4  17 4593.60 125.114  13
   4  -2  17 5020.35 139.637  13
   2   4  17 5036.06 141.012  13
  -4   2 -17 4505.92 117.102   8
  -4   2  17 4831.07 132.572  13
  -3  -4   0 11.2812 43.7571   9
   4  -3   0 121.592 44.0072   9
   3   4   0 17.6564 20.9593   4
  -4   3   0 33.5355 40.6596   4
  -3  -4   1 96973.0 722.576   9
  -4   3   1 96636.1 763.273   4
   3   4  -1 96248.9 578.682  10
  -4   3  -1 95795.4 738.083   4
  -4   3   2 18718.4 366.000   5
  -3  -4   2 17918.8 302.395   9
   4  -3   2 18417.9 375.206   9
   4  -3  -2 19271.6 281.320   9
  -3  -4  -2 19626.1 206.837   1
  -3  -4  -2 19227.8 201.041  10
   3   4  -2 18412.6 315.814  10
   4  -3  -3 3110.91 111.949   9
   4  -3   3 3083.36 171.750   9
  -4   3  -3 2896.76 157.374  10
  -3  -4  -3 3179.39 89.1317   1
  -4   3   3 3145.39 174.373   5
   4  -3  -3 2914.65 163.306  10
  -3  -4   3 3020.47 126.449   9
  -3  -4  -3 3098.98 113.432  10
   3   4  -3 3174.80 155.409  10
   3   4  -4 7739.25 272.951  10
   4  -3   4 8215.81 297.487   9
  -3  -4  -4 8078.28 219.366  10
  -4   3  -4 7721.18 271.259  10
  -3  -4   4 7571.19 203.938   9
  -4   3   4 8218.00 305.968   5
   3   4   4 8022.00 249.720   5
   4  -3  -4 7886.74 289.371  10
  -3  -4  -4 8062.78 146.601   1
  -3  -4   5 6749.29 204.380   9
  -4   3   5 7152.44 310.410   5
  -3  -4  -5 6541.60 136.990   1
   4  -3   5 6915.48 297.068   9
   3   4  -5 7173.81 292.899  10
  -4   3  -5 6824.51 280.529  10
   4  -3  -5 6587.66 288.217  10
   3   4   5 6731.19 255.073   5
  -3  -4  -5 6335.81 225.921  10
   3   4   6 32322.8 611.202   5
  -4   3   6 33517.3 723.613   5
  -3  -4   6 33312.2 470.042   9
  -3  -4  -6 32689.0 577.205  10
   3   4  -6 33108.8 685.103  10
   4  -3   6 32346.5 679.741   9
  -3  -4  -6 32486.7 322.628   1
  -4   3  -6 32281.8 659.429  10
   4  -3  -6 32878.6 686.779  10
   4  -3   7 2772.27 222.348   9
  -4   3  -7 2982.32 224.537  10
   4  -3  -7 3002.44 234.497  10
  -4   3   7 3564.38 264.528   5
  -3  -4  -7 3139.55 201.128  10
   3   4   7 2493.42 185.614   5
   3   4  -7 3051.89 233.253  10
  -4   3  -8 11247.9 460.159  10
   4  -3   8 10539.4 444.708   9
   4  -3  -8 12513.7 503.212  10
   3   4  -8 12588.2 501.620  10
  -3  -4  -8 11629.4 417.848  10
  -4   3   8 12717.7 527.999   5
   3   4   8 12586.9 460.845   5
   3   4  -9 1815.65 218.380  10
   3   4   9 1957.16 206.342   5
   4  -3  -9 2072.05 227.827  10
  -3  -4  -9 1677.39 177.441  10
  -4   3  -9 1913.01 209.293  10
  -4   3   9 1959.10 235.674   5
   4  -3   9 1977.95 214.398   9
  -4   3 -10 15892.1 336.556   3
   4  -3 -10 15756.6 650.072  10
  -4   3 -10 15254.2 614.920  10
  -3  -4 -10 16064.2 578.982  10
   4  -3 -10 15199.2 329.378   3
   3   4 -10 16027.7 341.388   3
  -3  -4 -10 16008.6 338.103   3
  -3  -4  10 15572.0 318.906  13
  -4   3  10 16381.7 691.981   5
  -4   3  10 15869.3 334.998  13
  -3  -4  10 15664.8 322.912  11
   3   4  10 15989.0 335.368  13
   4  -3  10 15643.8 325.709  13
   3   4 -10 15741.5 649.075  10
  -4   3 -11 38951.8 1038.06  10
  -3  -4 -11 38988.5 550.870   3
   4  -3 -11 38502.1 547.411   3
   3   4 -11 38004.7 1071.63  10
  -3  -4  11 37944.6 524.582  13
   4  -3  11 38826.9 538.075  13
   3   4  11 38696.3 548.834  13
  -4   3  11 40926.5 1144.53   5
  -3  -4  11 38612.7 530.142  11
   4  -3 -11 39789.2 1084.68  10
  -4   3 -11 38877.2 548.061   3
  -4   3  11 38271.6 546.183  13
   3   4 -11 38382.4 553.988   3
  -3  -4  12 6484.09 225.505  13
  -4   3 -12 6877.72 243.157   3
  -3  -4 -12 7302.71 249.528   3
   3   4 -12 6839.93 244.251   3
   4  -3  12 7174.02 242.620  13
   4  -3 -12 7120.56 245.226   3
   3   4  12 7070.43 243.847  13
  -4   3  12 6937.41 241.830  13
  -3  -4  13 11689.2 304.354  13
  -3  -4 -13 11616.2 312.985   3
   3   4  13 12083.8 319.137  13
  -4   3 -13 11820.2 314.132   3
   4  -3 -13 11872.5 315.562   3
   3   4 -13 11992.3 321.297   3
  -4   3  13 11918.6 318.756  13
   4  -3  13 12163.5 319.609  13
   4  -3 -14 4138.64 184.492   3
  -4   3  14 4330.37 190.040  13
  -3  -4 -14 4499.16 183.062   8
  -4   3 -14 4409.96 190.363   3
   3   4  14 4625.02 196.151  13
   4  -3  14 4584.08 192.923  13
   3   4 -14 4136.74 187.348   3
  -3  -4  14 4329.71 181.381  13
  -3  -4 -15 1461.58 98.5657   8
  -3  -4  15 1422.87 102.293  13
  -4   3 -15 1523.96 107.108   3
  -4   3  15 1450.23 107.460  13
   4  -3  15 1537.37 111.213  13
   3   4  15 1528.42 111.105  13
   3   4 -15 1463.75 107.507   3
  -3  -4 -16 2137.64 99.1934   8
   3   4 -16 2216.95 113.427   3
  -3  -4  16 2197.48 109.166  13
  -4   3  16 2143.82 111.920  13
   4  -3  16 2253.71 116.225  13
   3   4  16 2292.02 117.454  13
  -4   3 -16 2231.95 112.066   3
  -4   3 -17 1053.42 58.2721   8
   4  -3  17 1111.47 68.9270  13
  -4   3  17 991.732 62.7442  13
   3   4  17 1102.76 68.8787  13
  -4  -4   0 90292.2 435.452   1
   4   4   0 88700.1 418.936   4
   4   4   0 87625.4 354.871  10
   4  -4   0 88648.9 762.864   9
  -4   4   0 90302.6 773.900   4
  -4   4  -1 185856. 1123.50   4
  -4   4   1 184771. 1144.97   4
   4  -4  -1 182766. 1033.67   9
   4  -4   1 183429. 1160.08   9
   4   4  -1 183948. 802.672  10
   4  -4  -2 11170.5 247.353   9
  -4  -4  -2 10915.4 164.638   1
   4   4  -2 11141.0 249.657  10
  -4   4  -2 11002.1 290.644   4
   4  -4   2 10938.8 305.709   9
  -4  -4   2 10817.8 240.265   9
  -4   4  -3 19057.3 407.742  10
   4   4  -3 17958.1 370.368  10
   4  -4   3 19120.6 429.706   9
  -4  -4  -3 19814.7 228.670   1
  -4   4   3 18955.0 426.809   5
  -4  -4   3 18309.5 299.967   9
   4  -4  -3 19719.4 327.644   9
  -4  -4  -3 18898.9 246.862  10
   4  -4   4 4663.94 233.604   9
  -4   4  -4 4536.60 221.589  10
   4  -4  -4 4507.22 226.820  10
   4   4  -4 4902.66 221.488  10
  -4  -4  -4 4546.44 115.723   1
  -4  -4  -4 4706.31 160.511  10
   4   4   4 4746.28 187.451   5
  -4   4   4 4763.52 238.797   5
  -4  -4   4 4620.88 149.776   9
  -4  -4  -5 160.053 47.5061  10
  -4  -4   5 302.155 45.5911   9
   4  -4   5 247.380 73.8538   9
  -4   4   5 166.675 83.0185   5
  -4  -4  -5 120.995 31.8706   1
  -4   4  -5 411.533 87.8525  10
   4   4  -5 296.681 80.3898  10
   4  -4  -5 186.508 76.4940  10
   4   4   5 217.334 66.5949   5
  -4  -4  -6 6016.44 142.229   1
   4  -4   6 6079.74 306.553   9
   4   4   6 5849.15 257.955   5
   4   4  -6 5631.28 289.258  10
   4  -4  -6 5711.29 296.576  10
  -4   4   6 5544.39 306.893   5
  -4  -4  -6 6034.53 240.522  10
  -4   4  -6 5676.91 289.626  10
  -4  -4  -7 1739.37 150.858  10
   4  -4   7 1528.40 171.362   9
  -4   4   7 1422.19 183.376   5
  -4  -4  -7 1933.03 84.1725   1
  -4   4  -7 1242.34 158.242  10
   4   4   7 1857.01 161.798   5
   4  -4  -7 1657.60 188.574  10
   4   4  -7 1576.13 179.046  10
   4  -4  -8 28826.2 765.477  10
  -4   4   8 28977.0 801.959   5
   4   4   8 27779.6 669.154   5
   4   4  -8 28560.0 761.011  10
  -4  -4  -8 27792.4 633.677  10
   4  -4   8 27368.5 726.753   9
  -4   4  -8 27742.7 735.715  10
  -4   4   9 68.1142 83.1495   5
   4   4  -9-28.2937 84.8931  10
  -4  -4  -9 68.7415 51.2695  10
   4  -4   9 64.9272 77.8570   9
   4  -4  -9-80.8850 83.4354  10
  -4   4  -9 79.1628 58.9091  10
  -4   4 -10 81.1818 47.6131   3
  -4   4  10 96.0201 74.3582   5
  -4  -4  10 45.6027 34.5596  13
   4  -4  10 27.9256 39.8104  13
  -4  -4  10 54.8114 41.9946  11
  -4   4  10 6.59929 40.6008  13
   4  -4 -10-28.9755 94.0407  10
  -4  -4 -10 31.6395 38.8234   3
   4  -4 -10-18.9259 33.8092   3
   4   4  10 48.2661 48.3357  13
   4   4 -10 99.8211 94.9406  10
   4   4 -10 9.73525 35.9206   3
  -4   4 -10-30.0297 90.8156  10
  -4   4  11 21242.5 411.247  13
  -4   4 -11 22130.2 794.538  10
   4   4 -11 21054.5 410.763   3
  -4   4  11 22072.6 849.098   5
  -4   4 -11 20878.8 408.575   3
  -4  -4  11 21077.6 386.891  13
   4  -4 -11 21506.9 412.946   3
   4   4 -11 20838.4 796.907  10
  -4  -4  11 21154.2 396.158  11
   4  -4  11 21920.8 407.442  13
   4   4  11 21978.9 412.462  13
  -4  -4 -11 21944.3 411.614   3
   4  -4 -11 21279.9 796.554  10
   4  -4  12 3771.71 178.775  13
   4   4 -12 3704.96 180.874   3
  -4   4 -12 3706.73 180.885   3
  -4  -4 -12 4098.96 188.803   3
   4  -4 -12 3922.15 183.669   3
  -4  -4  12 3937.43 177.138  13
  -4   4  12 3974.04 188.364  13
   4   4  12 4060.62 186.916  13
   4   4  13 3132.83 167.638  13
  -4   4  13 3152.10 170.871  13
   4  -4  13 3179.11 169.880  13
  -4   4 -13 3073.69 168.269   3
  -4  -4  13 3154.70 161.590  13
   4  -4 -13 2942.58 162.269   3
  -4  -4 -13 2911.71 162.157   3
   4   4 -13 3083.36 166.702   3
   4   4 -14 473.321 73.0536   3
   4   4  14 401.192 71.1662  13
  -4  -4 -14 488.094 71.9209   8
   4  -4  14 486.105 79.6469  13
  -4  -4  14 460.703 70.8708  13
  -4   4 -14 427.965 72.9520   3
  -4   4  14 514.630 81.9098  13
   4   4  15 1196.48 98.4252  13
  -4   4  15 1095.39 94.4706  13
   4  -4  15 1142.87 96.4584  13
  -4   4 -15 1121.15 94.3940   3
   4   4 -15 1118.52 94.3049   3
  -4  -4 -15 1057.95 86.9808   8
  -4  -4  15 1051.70 85.0844  13
  -4   4 -16 1911.14 102.738   3
  -4  -4  16 1913.51 97.4776  13
  -4   4  16 1872.04 104.271  13
   4  -4  16 1995.91 107.706  13
   4   4  16 1841.86 103.404  13
  -4  -4 -16 1798.07 92.8452   8
   4   4 -16 2080.82 107.502   3
  -4   4  17 2298.23 91.3717  13
   4  -4  17 2509.26 96.6032  13
   4   4  17 2327.95 91.5038  13
  -5  -4   0 97.5137 29.4082   1
  -4   5   0 91.5579 57.7502   4
   4  -5  -1 24172.9 418.291   9
  -4   5  -1 24445.4 442.553   4
   5   4  -1 24456.0 304.452  10
   4  -5   1 25046.6 461.486   9
  -5  -4  -1 24694.7 252.398   1
  -4   5   1 25162.0 455.096   4
   5   4  -2 162939. 966.907  10
   4  -5  -2 162927. 1059.54   9
  -4   5  -2 164828. 1198.09   4
   4  -5   2 167460. 1249.03   9
  -4   5   2 166237. 1224.12   4
  -5  -4  -2 164998. 676.178   1
  -5  -4  -3 4531.61 107.542  10
   5   4  -3 4588.56 194.045  10
  -5  -4  -3 4787.54 121.627   1
   4  -5   3 4714.71 231.079   9
  -4   5   3 4846.45 231.171   5
   4  -5  -3 5084.06 191.184   9
   5   4   4 7346.29 223.676   5
  -4   5  -4 6747.15 280.212  10
  -5  -4   4 7279.77 176.060   9
   5   4  -4 6548.56 260.219  10
   4  -5  -4 7016.24 288.189  10
  -5  -4  -4 7262.57 153.506   1
   4  -5   4 6730.36 292.214   9
  -5  -4  -4 7482.98 188.579  10
  -4   5   4 7215.04 305.229   5
   5   4  -5 4724.38 245.367  10
  -5  -4  -5 4452.03 175.954  10
  -5  -4  -5 4617.74 126.761   1
   4  -5   5 4508.90 256.525   9
   4  -5  -5 4373.97 249.092  10
  -4   5  -5 4548.03 247.393  10
  -4   5   5 4232.51 253.473   5
   5   4   5 4488.28 195.458   5
  -4   5   6 10138.0 420.353   5
   5   4   6 11259.2 338.830   5
   4  -5   6 10010.5 398.860   9
   4  -5  -6 9739.97 392.457  10
  -5  -4  -6 10572.4 197.441   1
  -5  -4  -6 10213.0 304.423  10
  -4   5  -6 10046.2 396.620  10
   5   4  -6 9696.19 386.414  10
   5   4  -7 12535.8 475.891  10
   4  -5   7 11902.0 465.695   9
  -5  -4  -7 12763.4 381.012  10
  -4   5   7 12565.0 502.407   5
  -4   5  -7 11579.3 455.762  10
   4  -5  -7 12785.3 479.811  10
   5   4   7 12531.4 399.595   5
   4  -5  -8 419.907 114.295  10
  -4   5   8 347.893 113.221   5
   5   4  -8 198.407 86.0108  10
   4  -5   8 249.179 103.767   9
  -4   5  -8 452.894 126.451  10
   4  -5   9 3434.64 148.056  13
  -4   5   9 3653.13 315.024   5
   4  -5   9 3176.01 272.095   9
   5   4  -9 3755.38 306.604  10
  -4   5  -9 3267.47 283.114  10
   4  -5  -9 3652.65 302.472  10
  -4   5  10 3747.58 338.925   5
   4  -5 -10 4150.15 338.749  10
  -4   5  10 3930.60 172.751  13
   4  -5 -10 3983.51 173.105   3
  -5  -4  10 3679.88 163.051  11
  -5  -4  10 3864.09 159.257  13
   5   4 -10 3718.21 167.627   3
   5   4 -10 3519.31 319.732  10
  -4   5 -10 3786.00 323.805  10
  -4   5 -10 3525.58 165.870   3
  -5  -4 -10 3604.55 163.296   3
   4  -5  10 3660.03 162.723  13
   5   4  10 3641.45 162.026  13
   5   4 -11 4342.78 188.093   3
  -5  -4  11 4384.50 185.504  11
   5   4  11 4305.61 183.926  13
   4  -5 -11 4282.65 362.954  10
  -4   5  11 4248.92 190.627  13
   4  -5 -11 4297.33 189.299   3
  -4   5 -11 4128.79 187.231   3
  -4   5  11 4434.64 388.679   5
   4  -5  11 4486.02 188.023  13
  -4   5 -11 4186.04 354.719  10
  -5  -4  11 4289.11 177.268  13
  -5  -4 -11 4268.42 185.670   3
   5   4 -11 4559.66 380.167  10
   4  -5  12 283.924 65.3732  13
  -4   5 -12 344.999 76.6859   3
  -5  -4 -12 296.419 66.0371   3
  -4   5  12 255.898 71.9823  13
   5   4 -12 278.304 64.1099   3
  -5  -4  12 311.980 59.5124  13
   4  -5 -12 291.178 68.1099   3
   5   4  12 230.531 57.3639  13
  -4   5 -13 17584.6 382.593   3
   5   4 -13 17638.6 378.880   3
  -5  -4  13 17228.5 357.297  13
   5   4  13 17457.4 374.819  13
  -4   5  13 16976.4 381.999  13
  -5  -4 -13 17151.5 368.997   3
   4  -5  13 17362.5 375.548  13
   4  -5  14 2974.51 156.759  13
  -5  -4 -14 2902.99 150.172   8
   5   4  14 2976.97 154.141  13
  -5  -4  14 2951.26 145.551  13
  -4   5 -14 2952.83 156.471   3
   5   4 -14 2831.11 149.427   3
  -4   5  14 2902.41 158.351  13
   5   4 -15-13.0202 40.0833   3
   4  -5  15 29.3381 43.5188  13
  -4   5 -15 9.01420 42.6219   3
  -5  -4  15-19.9854 35.2554  13
  -4   5  15 59.1365 45.8640  13
  -5  -4 -15 14.9519 38.1640   8
   5   4  15 8.48917 42.5111  13
  -5  -4  16 394.169 47.0886  13
  -5  -4 -16 378.684 50.3867   8
  -4   5  16 375.873 56.0221  13
   4  -5  16 391.769 55.2766  13
  -4   5 -16 309.231 50.4994   3
   5   4 -16 357.669 49.8173   3
   5   4  16 491.218 58.5105  13
   4  -5  17 59.3089 30.3668  13
  -4   5  17 122.927 30.5815  13
   5   4  17 68.9204 27.7727  13
   5   3   0 147984. 517.476  10
   3  -5   0 147524. 1027.51   9
   3  -5   1 15550.2 351.334   9
   3  -5  -1 15203.8 323.598   9
   5   3  -1 14637.4 238.388  10
  -3   5  -1 15165.4 336.638   4
  -3   5   1 15340.9 339.081   4
  -3   5   2 3305.12 174.027   4
   3  -5   2 3268.52 175.477   9
  -5  -3  -2 3307.75 93.5998   1
   5   3  -2 3476.31 146.735  10
   3  -5  -2 3456.15 155.558   9
  -3   5  -2 3306.88 169.046   4
   3  -5  -3 162650. 1080.39   9
  -5  -3  -3 162102. 730.282  10
   3  -5   3 167404. 1276.59   9
  -3   5  -3 167354. 1236.03  10
   5   3   3 163745. 832.278   5
  -5  -3  -3 164808. 663.264   1
   5   3  -3 162212. 1121.30  10
   3  -5  -4 210.647 72.9998  10
  -3   5   4 167.842 81.8916   5
   5   3   4 185.795 42.2072   5
  -5  -3  -4 213.853 32.7735   1
  -3   5  -4 264.296 76.2704  10
   3  -5   4 171.840 67.6113   9
  -5  -3  -4 209.020 40.0319  10
   5   3  -4 251.929 70.5990  10
   5   3  -5 2854.86 191.487  10
   3  -5  -5 2988.30 199.844  10
  -3   5  -5 2817.07 197.180  10
   5   3   5 3325.13 160.974   5
  -3   5   5 2945.85 208.434   5
  -5  -3  -5 2999.96 151.572  10
   3  -5   5 2948.47 199.257   9
  -3   5   6 236.397 89.6350   5
   3  -5   6 96.1319 65.9635   9
   3  -5  -6 56.4756 54.9940  10
  -3   5  -6 129.112 77.1935  10
   5   3   6 109.502 46.8465   5
   5   3  -6 101.054 83.0577  10
  -5  -3  -6 197.531 49.5651  10
  -3   5  -7 9770.51 415.065  10
   5   3   7 8963.27 329.514   5
  -5  -3  -7 9423.82 336.407  10
   3  -5  -7 8701.09 386.612  10
   3  -5   7 8758.95 386.820   9
  -3   5   7 9634.57 431.147   5
   5   3  -7 9110.27 402.609  10
  -3   5   8 310.342 112.459   5
   3  -5  -8 309.270 109.895  10
   5   3  -8 148.199 84.6096  10
   3  -5   8 195.119 82.1788   9
  -5  -3  -8 123.647 53.5129  10
  -3   5  -8 207.162 95.8774  10
   3  -5  -9 538.199 121.951  10
   3  -5   9 81.4053 62.8007   9
  -3   5   9 292.491 110.263   5
   5   3  -9 540.223 129.356  10
  -3   5  -9 331.333 93.3214  10
  -5  -3  10 5796.64 200.889  11
  -3   5 -10 5688.95 392.855  10
   5   3 -10 5357.37 384.751  10
  -3   5  10 6098.89 427.059   5
   5   3  10 6067.21 205.811  13
  -5  -3 -10 5687.35 201.207   3
   3  -5  10 5813.35 201.457  13
  -3   5 -10 5697.14 208.884   3
   3  -5 -10 5436.37 377.561  10
  -5  -3  10 5615.86 192.535  13
  -3   5  10 5751.93 209.413  13
   5   3 -10 5445.50 200.944   3
   3  -5 -10 5697.26 206.796   3
  -5  -3  11 1345.09 102.904  13
   3  -5 -11 1640.94 232.198  10
  -5  -3 -11 1143.69 97.9939   3
  -3   5 -11 1343.14 110.948   3
  -3   5  11 1335.68 205.344   5
   3  -5  11 1393.64 111.548  13
  -3   5 -11 1146.27 193.865  10
  -3   5  11 1322.32 110.223  13
  -5  -3  11 1411.64 109.329  11
   5   3 -11 1337.50 108.584   3
   5   3  11 1303.31 106.941  13
   5   3 -11 1240.93 218.791  10
   3  -5 -11 1214.09 106.268   3
  -3   5 -12 17856.3 388.739   3
  -3   5  12 17617.8 391.427  13
   3  -5 -12 17816.0 388.518   3
   5   3 -12 17701.3 381.182   3
   5   3  12 18059.6 379.663  13
  -5  -3  12 17767.8 367.424  13
  -5  -3 -12 17201.6 371.536   3
   3  -5  12 17651.1 378.721  13
   5   3  13 2607.83 152.257  13
   5   3 -13 2448.73 145.833   3
  -5  -3  13 2329.64 139.370  13
   3  -5  13 2350.85 146.591  13
  -3   5  13 2234.43 148.784  13
  -3   5 -13 2470.62 153.498   3
  -5  -3 -13 2267.65 142.326   3
   5   3 -14 2945.51 154.643   3
  -5  -3  14 2593.09 138.683  13
   3  -5  14 2999.58 160.009  13
  -3   5 -14 2826.88 155.199   3
  -5  -3 -14 2839.57 151.617   8
   5   3  14 2873.87 153.703  13
  -3   5  14 2674.36 155.325  13
  -5  -3 -15 556.401 69.8680   8
   5   3  15 661.664 75.5129  13
   3  -5  15 641.490 77.2917  13
  -5  -3  15 559.191 66.6959  13
  -3   5  15 656.952 81.4566  13
  -3   5 -15 643.304 78.2973   3
   5   3 -15 701.188 77.7517   3
   3  -5  16 3107.11 131.012  13
   5   3 -16 3337.91 130.106   3
  -5  -3  16 3102.52 118.945  13
  -5  -3 -16 3112.28 122.887   8
  -3   5  16 3102.62 132.583  13
   5   3  16 3114.54 129.281  13
  -3   5 -16 3322.25 134.403   3
   3  -5  17 114.344 29.2580  13
  -3   5  17 104.414 30.7335  13
   5   3  17 44.0810 23.9994  13
   5   2   0 55.0295 20.7080  10
   2  -5   0 53.0857 49.1989   9
  -2   5   0 110.582 56.4967   4
   2  -5   1 13019.8 310.785   9
   2  -5  -1 13291.4 298.808   9
  -2   5  -1 13794.7 306.337   4
  -2   5   1 12766.5 298.863   4
   5   2  -1 13358.9 233.626  10
   2  -5   2 13555.5 332.731   9
   2  -5  -2 12899.3 301.489   9
  -2   5  -2 12713.5 307.322  10
   5   2   2 12901.2 157.302   5
   5   2  -2 12811.1 273.574  10
  -5  -2   2 12731.5 295.491   5
  -2   5   2 12760.8 320.065   4
  -2   5  -3 561.838 85.3770  10
  -5  -2   3 497.271 82.0197   5
   2  -5   3 619.220 91.7874   9
  -5  -2  -3 424.872 49.2173  10
   5   2  -3 634.079 79.5496  10
   2  -5  -3 525.508 76.5757   9
   5   2   3 573.188 46.6554   5
  -5  -2   4 10603.1 346.461   5
  -2   5   4 11010.3 353.964   5
   2  -5   4 10970.2 338.683   9
  -5  -2  -4 10761.3 253.246  10
  -2   5  -4 10688.1 335.896  10
   5   2  -4 11206.6 331.732  10
   2  -5  -4 11298.4 333.369  10
   5   2   4 10885.0 235.372   5
  -5  -2  -5 5.54273 34.6312  10
  -2   5  -5 21.0910 64.5382  10
   5   2  -5-29.0748 61.7718  10
   2  -5   5-1.33972 54.1746   9
  -2   5   5 29.3195 65.0285   5
  -5  -2   5-4.15677 61.9163   5
   2  -5  -5 22.9947 61.9281  10
  -2   5  -6 78080.3 1069.20  10
   2  -5   6 75368.8 1013.32   9
  -5  -2   6 77291.8 1120.48   5
  -2   5   6 78465.9 1108.37   5
  -5  -2  -6 76444.4 876.923  10
   5   2   6 78037.2 843.232   5
   5   2  -6 78368.5 1070.15  10
   2  -5  -6 76791.1 1018.50  10
   5   2   7 1956.68 155.431   5
  -2   5   7 1949.36 199.493   5
  -5  -2   7 2013.09 209.225   5
  -5  -2  -7 1808.12 156.528  10
   2  -5  -7 2083.22 189.254  10
  -2   5  -7 1736.22 182.184  10
   5   2  -7 2038.28 198.709  10
   2  -5   7 1693.58 175.212   9
   2  -5   8-63.5202 66.4125   9
  -2   5   8 94.6869 72.3731   5
  -2   5  -8 1.70651 71.1539  10
   2  -5  -8 53.5973 76.8671  10
  -5  -2  -8-1.69368 43.7132  10
   5   2  -8 24.8998 78.0801  10
  -2   5   9 2256.13 250.025   5
   2  -5  -9 2298.64 230.728  10
   2  -5   9 2005.10 207.018   9
  -5  -2  -9 2106.16 196.663  10
   5   2  -9 2467.89 246.671  10
  -2   5  -9 2243.85 230.941  10
  -2   5 -10 9514.48 507.646  10
   2  -5 -10 9355.96 485.794  10
   5   2  10 9233.48 472.765   9
  -2   5 -10 9403.79 264.985   3
  -2   5  10 9538.85 265.212  13
  -5  -2  10 9596.03 258.035  11
   5   2  10 9560.73 256.184  13
   2  -5 -10 9400.63 263.287   3
   5   2 -10 9260.22 503.298  10
  -5  -2  10 9579.65 250.533  13
  -5  -2 -10 8928.20 250.980   3
  -2   5  10 9305.86 512.163   5
   2  -5  10 9338.14 251.921  13
   5   2 -10 9226.81 255.417   3
  -2   5 -11 121.146 52.2403   3
  -5  -2  11 154.078 47.4600  13
  -5  -2 -11 100.927 43.8678   3
   2  -5  11 183.830 49.4598  13
  -2   5 -11 115.353 101.896  10
   5   2  11 175.690 53.0436  13
  -2   5  11 173.910 53.6379  13
   5   2 -11-47.5613 96.8359  10
   2  -5 -11-82.5885 80.9666  10
   5   2 -11 106.166 53.4782   3
  -2   5  11-65.7084 72.8554   5
   2  -5 -11 203.729 53.7948   3
  -2   5 -12 1446.74 119.636   3
   5   2  12 1311.39 112.741  13
   5   2 -12 1151.56 106.021   3
  -5  -2 -12 1093.85 98.9078   3
   2  -5  12 1342.58 113.998  13
  -2   5  12 1052.61 103.553  13
   2  -5 -12 1121.30 107.996   3
  -5  -2  12 1076.57 99.5801  13
  -5  -2  13 203.406 62.2890  13
  -2   5  13 212.639 66.2236  13
   2  -5  13 236.611 71.7269  13
  -5  -2 -13 12.9092 53.4109   3
   5   2 -13 109.285 56.6334   3
  -2   5 -13 159.303 71.7238   3
   5   2  13 130.174 61.6948  13
   5   2 -14 5052.03 200.193   3
  -5  -2 -14 4804.26 193.403   3
  -5  -2  14 4944.57 192.548  13
  -2   5 -14 5172.56 208.774   3
  -2   5  14 5245.65 212.775  13
   2  -5  14 5165.66 202.437  13
   5   2  14 5136.80 201.840  13
  -2   5 -15 3468.50 158.904   3
  -5  -2  15 3448.47 149.064  13
   5   2  15 3554.21 158.817  13
   2  -5  15 3390.25 156.203  13
  -5  -2 -15 3593.91 154.707   8
   5   2 -15 3277.07 150.462   3
  -2   5  15 3565.64 163.875  13
  -2   5  16 4541.41 161.037  13
  -2   5 -16 4556.38 159.154   3
  -5  -2 -16 4423.07 146.954   8
  -5  -2  16 4379.77 144.039  13
   2  -5  16 4693.33 159.793  13
   5   2 -16 4697.37 154.847   3
   5   2  16 4699.73 159.557  13
   5   2  17 333.496 40.6814  13
  -2   5  17 390.412 44.5790  13
   2  -5  17 279.012 40.4276  13
  -2   5 -17 239.683 35.8269   3
  -1   5   0 999999. 2420.97   4
   1  -5   0 997938. 2544.64   9
  -1   5  -1 13190.3 293.577   4
  -1   5   1 13986.5 295.515   4
   5   1  -1 13367.2 247.086  10
   1  -5   1 13898.4 309.330   9
   1  -5  -1 13452.5 298.716   9
  -5  -1   1 13209.9 244.978   5
  -5  -1  -1 13441.2 150.927   4
   1  -5   2 9002.37 264.892   9
  -5  -1   2 8524.22 239.329   5
   5   1  -2 8554.67 229.078  10
  -1   5  -2 8655.06 246.216  10
   1  -5  -2 8486.35 249.729   9
   1  -5   3 2828.71 159.117   9
   5   1   3 2716.39 85.4011   5
  -5  -1   3 2738.97 160.649   5
   1  -5  -3 2529.21 138.263  10
  -5  -1  -3 2602.39 116.112  10
  -1   5  -3 2804.23 159.187  10
   5   1  -3 2788.96 154.001  10
   1  -5   4 81026.5 884.433   9
   5   1  -4 81936.8 892.399  10
   1  -5  -4 80772.1 843.183  10
  -5  -1   4 82184.8 938.759   5
  -5  -1  -4 79877.4 728.610  10
   5   1   4 83380.6 619.796   5
  -1   5  -4 81092.1 898.196  10
  -1   5   4 80661.0 920.132   5
  -5  -1  -5 1918.32 133.777  10
  -1   5   5 1979.12 169.353   5
   1  -5  -5 1917.33 148.441  10
   1  -5   5 2121.11 156.362   9
   5   1   5 2047.39 120.625   5
  -5  -1   5 2178.87 182.262   5
  -1   5  -5 2114.74 171.131  10
   5   1  -5 1930.02 160.852  10
   1  -5  -6 688.799 103.733  10
  -5  -1  -6 657.360 94.3315  10
  -1   5  -6 501.500 107.066  10
   5   1   6 655.267 84.8450   5
  -5  -1   6 311.378 109.543   5
   1  -5   6 536.393 97.2623   9
   5   1  -6 501.803 105.297  10
  -1   5   6 391.162 105.005   5
   1  -5  -7 156.776 73.0844  10
   5   1   7 316.433 74.0945   5
  -1   5  -7 299.080 104.285  10
  -5  -1  -7 61.7864 64.4249  10
  -5  -1   7 117.232 73.4894   5
   5   1  -7 256.557 95.1032  10
  -1   5   7 141.228 82.9252   5
   1  -5   7 287.892 79.8717   9
  -1   5   8 7449.05 389.417   5
  -5  -1   8 7376.40 408.594   5
   1  -5  -8 7150.94 361.652  10
  -5  -1  -8 6837.68 328.943  10
   5   1  -8 7492.55 393.762  10
  -1   5  -8 7850.49 399.167  10
   1  -5   8 6939.86 335.959   9
  -5  -1   9 465.875 133.986   5
   1  -5  -9 475.780 110.625  10
   5   1   9 300.993 108.981   9
   5   1  -9 467.301 123.141  10
  -1   5  -9 546.283 137.275  10
  -1   5   9 495.794 118.549   5
  -5  -1  -9 327.734 85.9478  10
   1  -5 -10 1428.71 106.817   3
  -5  -1 -10 841.709 135.258  10
  -5  -1 -10 1190.23 94.3814   3
  -5  -1  10 1280.37 96.1158  13
   5   1  10 580.711 132.501   9
   5   1 -10 1233.62 95.9052   3
   1  -5  10 1220.63 91.7042  11
  -1   5  10 1417.97 203.199   5
  -1   5 -10 842.982 171.266  10
   5   1  10 1208.63 94.9183  13
   5   1 -10 1000.43 178.890  10
   1  -5  10 1292.29 98.4198  13
   1  -5 -10 1301.69 187.012  10
  -1   5  10 1306.46 103.343  13
  -5  -1  10 1336.19 100.332  11
  -1   5 -10 1137.80 95.8435   3
   5   1 -11 608.673 143.451  10
   1  -5  11 440.816 68.4814  13
   5   1  11 535.220 71.9094  13
  -5  -1  11 573.801 73.7699  13
  -1   5  11 600.932 145.508   5
   5   1 -11 466.509 72.8303   3
  -1   5  11 520.204 77.1809  13
   1  -5 -11 577.486 77.2067   3
  -1   5 -11 517.487 77.8073   3
   1  -5 -11 315.883 120.606  10
  -1   5 -11 495.380 135.820  10
  -5  -1 -11 538.641 72.9077   3
   1  -5  12 15889.2 358.061  13
   5   1 -12 16186.9 363.491   3
  -5  -1  12 15781.3 351.765  13
  -1   5  12 16003.5 369.830  13
   5   1  12 16271.6 362.456  13
  -1   5 -12 16533.5 378.865   3
   1  -5 -12 15918.7 330.068   8
   1  -5 -12 16553.9 376.453   3
  -5  -1 -12 15979.1 359.682   3
  -1   5  13 6228.02 237.292  13
  -1   5 -13 6080.86 233.055   3
   1  -5  13 6226.84 227.375  13
   5   1  13 6446.38 232.910  13
  -5  -1  13 6013.10 221.256  13
   5   1 -13 6201.87 226.721   3
   1  -5 -13 6517.67 238.468   3
  -5  -1 -13 6009.14 222.948   3
  -1   5  14 182.592 65.8936  13
   1  -5  14 113.936 58.4872  13
  -1   5 -14 79.6295 55.4285   3
  -5  -1  14 95.6443 46.4629  13
   5   1  14 138.247 56.6437  13
   5   1 -14 16.9151 51.5201   3
  -5  -1 -14 64.6941 46.4268   3
  -1   5 -15 43.8792 48.3961   3
  -5  -1  15 23.2186 38.6914  13
   5   1 -15 44.9016 42.1691   3
   1  -5  15-20.3230 44.6377  13
   5   1  15 42.7505 46.9429  13
  -1   5  15-48.5929 50.9125  13
  -1   5 -16 4270.14 154.868   3
  -5  -1 -16 4070.54 142.255   8
   5   1  16 4391.23 155.157  13
  -1   5  16 4405.29 159.874  13
  -5  -1  16 4232.48 145.620  13
   1  -5  16 4318.51 153.940  13
  -1   5 -17-2.36942 26.0281   3
  -1   5  17 57.2466 31.0970  13
   5   1  17-29.1711 27.4321  13
   1  -5  17 67.4193 29.7588  13
   0   5   0 58.1280 40.5765   4
   0  -5   0 56.3390 41.1509   9
  -5   0   0 58.3154 21.6639   5
  -5   0   0 37.0570 24.9185   4
   0   5   1 26804.1 389.832   4
  -5   0   1 26041.4 335.519   5
  -5   0  -1 25770.6 273.664   4
   0   5  -1 25596.1 386.892   4
   0  -5   1 26193.3 415.341   9
  -5   0   2 8384.63 235.095   5
   0   5  -2 8480.19 234.553  10
   5   0  -2 8193.76 109.165   9
   5   0  -2 8742.17 237.235  10
   0  -5   2 8629.65 248.983   9
   0  -5  -2 9117.17 262.954   9
  -5   0  -3 19918.7 339.724  10
   0   5  -3 20231.1 400.230  10
  -5   0   3 19417.5 405.651   5
   0  -5   3 20331.8 400.147   9
   5   0  -3 20047.3 399.698  10
   0  -5  -3 19189.1 356.284  10
   0   5   4 1177.80 121.033   5
   0  -5  -4 1289.65 110.072  10
   5   0  -4 1242.14 123.375  10
  -5   0  -4 1263.53 103.131  10
   0  -5   4 1160.89 109.502   9
  -5   0   4 1036.40 117.890   5
   0   5  -4 1180.62 116.002  10
   5   0  -5 9109.61 333.229  10
   0   5   5 8661.52 326.486   5
  -5   0   5 9231.35 350.189   5
  -5   0  -5 8580.67 284.268  10
   0  -5   5 9240.97 308.186   9
   0   5  -5 8721.45 329.408  10
   0  -5  -5 8468.95 292.628  10
   0  -5  -6 34583.9 645.310  10
   0  -5   6 33916.6 626.873   9
  -5   0   6 33627.5 731.726   5
  -5   0  -6 34165.8 619.489  10
   0   5  -6 34117.6 704.200  10
   0   5   6 34311.4 702.021   5
   5   0  -6 34543.1 708.226  10
   0   5  -7 8094.91 376.193  10
  -5   0  -7 8066.80 334.539  10
   0   5   7 8023.77 371.355   5
   0  -5  -7 8445.96 350.699  10
  -5   0   7 8212.37 396.378   5
   5   0  -7 7786.64 370.103  10
   0  -5   7 8836.11 342.864   9
   0   5   8 15121.6 546.748   5
   0  -5  -8 14921.2 503.662  10
   0   5  -8 15502.7 559.522  10
   5   0   8 14811.1 531.714   9
   5   0  -8 14841.4 548.254  10
  -5   0   8 15421.8 587.101   5
  -5   0  -8 15258.3 498.869  10
   0  -5   8 15624.8 476.761   9
  -5   0   9 526.237 129.436   5
   5   0   9 224.849 90.5069   9
   0   5  -9 527.656 126.761  10
   0  -5  -9 335.941 104.960  10
   0   5   9 504.713 125.835   5
   5   0  -9 487.781 135.028  10
  -5   0  -9 394.854 92.4235  10
  -5   0  10 1483.19 104.824  13
   5   0  10 826.732 159.181   9
   5   0 -10 1666.36 109.339   3
   5   0 -10 1567.81 217.379  10
   0   5  10 1641.96 112.074  13
   0  -5  10 1507.78 101.563  11
  -5   0  10 1391.16 210.738   5
   0   5 -10 1665.22 115.290   3
  -5   0 -10 1656.83 201.491  10
   0   5 -10 1707.61 223.415  10
   5   0  10 1652.96 108.025  13
  -5   0 -10 1518.25 105.399   3
   0  -5 -10 1742.34 205.957  10
   0  -5 -10 1675.40 115.947   3
   0  -5  10 1679.60 110.677  13
   0   5  10 1373.61 196.692   5
   5   0 -11 228.030 53.3868   3
   0  -5  11 218.295 54.6142  13
   0  -5 -11 257.316 119.829  10
  -5   0 -11 333.532 105.435  10
  -5   0 -11 288.216 59.8240   3
   0   5 -11-127.732 95.9293  10
   5   0  11 231.426 60.1087  13
   0   5 -11 162.614 51.9441   3
  -5   0  11 227.316 55.2922  13
   0   5  11 247.690 62.4622  13
   0   5  11-47.3462 80.6702   5
   5   0 -11 209.193 123.118  10
   0  -5 -11 251.072 64.9955   3
   0  -5 -12 2545.51 153.998   3
  -5   0 -12 2628.89 152.244   3
  -5   0  12 2498.62 144.691  13
   5   0 -12 2586.29 150.364   3
   0  -5 -12 2567.88 139.235   8
   5   0  12 2631.62 151.419  13
   0   5  12 2476.96 151.603  13
   0   5 -12 2597.16 155.889   3
   0  -5  12 2698.37 151.615  13
  -5   0  13 882.653 94.4232  13
   0  -5 -13 1032.86 93.4376   8
   0   5 -13 628.433 86.6925   3
   0  -5 -13 942.312 103.630   3
   5   0  13 667.970 89.3175  13
   0   5  13 825.404 99.6252  13
   0  -5  13 611.306 84.9071  13
   5   0 -13 787.936 90.6727   3
  -5   0 -13 585.270 80.4066   3
   5   0  14 1575.25 120.865  13
  -5   0  14 1606.80 115.615  13
   0  -5 -14 1623.00 105.161   8
   0  -5  14 1536.63 119.041  13
   0   5 -14 1506.43 121.003   3
  -5   0 -14 1519.03 115.370   3
   5   0 -14 1385.78 110.840   3
   0   5  14 1727.52 132.061  13
  -5   0  15 1399.98 101.070  13
   0   5 -15 1390.87 106.771   3
   5   0  15 1453.44 109.676  13
   5   0 -15 1326.90 100.617   3
  -5   0 -15 1304.28 98.7328   3
   0  -5  15 1408.28 104.636  13
   0   5  15 1363.53 109.812  13
   0  -5  16 1714.01 99.4084  13
   0   5  16 1796.57 106.703  13
   0   5 -16 1881.58 107.119   3
  -5   0 -16 1712.34 96.8479   8
   5   0  16 1563.83 96.9337  13
  -5   0  16 1730.73 96.8813  13
  -5   0 -17 1088.43 60.4853   8
   0   5 -17 1015.11 66.4872   3
   5   0  17 1090.31 66.1908  13
   0   5  17 1138.75 70.4985  13
   0  -5  17 1033.76 63.9357  13
  -1  -5   0 7205.27 220.119   9
   1   5   0 6604.98 179.158   4
  -5   1   0 7130.23 143.469   5
   5  -1   0 7179.96 187.306   9
  -5   1   0 6807.75 166.105   4
  -1  -5   1 315171. 1416.11   9
  -1  -5  -1 315847. 1497.39   9
   1   5   1 324763. 1275.12   4
  -5   1  -1 311868. 1123.81   4
   1   5  -1 316607. 1211.74  10
   5  -1  -1 319842. 1052.46   9
  -5   1   1 309992. 1200.19   5
   1   5  -1 316540. 1303.82   4
  -5   1   2 32130.5 462.265   5
  -1  -5   2 31742.1 463.240   9
   1   5  -2 31743.7 437.683  10
   5  -1  -2 32408.2 258.467   9
   5  -1  -2 32187.4 470.681  10
  -5   1  -3 105297. 832.589  10
   1   5  -3 106461. 904.099  10
  -1  -5   3 104598. 871.156   9
  -1  -5  -3 104007. 767.912  10
   5  -1  -3 106488. 941.811  10
  -5   1   3 104376. 945.196   5
  -5   1  -4 2615.64 151.731  10
   1   5  -4 2509.40 164.039  10
  -5   1   4 2835.41 183.297   5
  -1  -5   4 2664.60 151.392   9
   5  -1  -4 2757.33 173.106  10
   1   5   4 2543.95 162.979   5
  -1  -5  -4 2549.08 140.609  10
  -5   1  -5 1195.94 116.357  10
   1   5   5 1160.56 126.793   5
   5  -1  -5 1293.88 137.757  10
  -5   1   5 1179.28 139.647   5
  -1  -5   5 1127.89 109.332   9
  -1  -5  -5 965.239 100.173  10
   1   5  -5 1107.21 122.592  10
   1   5   6 6076.81 288.885   5
   5  -1  -6 6280.50 307.767  10
  -5   1   6 6296.23 320.989   5
   1   5  -6 5963.33 299.922  10
  -1  -5   6 5884.72 249.788   9
  -1  -5  -6 6183.78 266.602  10
  -5   1  -6 6328.90 281.275  10
  -5   1  -7 21216.4 551.181  10
   1   5   7 21682.4 594.187   5
   5  -1   7 21215.7 596.746   9
   1   5  -7 21941.0 614.173  10
  -1  -5  -7 20572.8 532.519  10
  -5   1   7 21490.5 637.933   5
   5  -1  -7 22033.9 619.225  10
  -1  -5   7 21776.8 507.222   9
  -1  -5  -8 20703.8 581.348  10
   1   5   8 20655.4 623.036   5
  -5   1   8 20731.2 685.168   5
   5  -1   8 19123.6 608.547   9
   5  -1  -8 20328.4 645.574  10
  -5   1  -8 18813.8 566.236  10
   1   5  -8 20483.2 644.596  10
  -1  -5  -9 5333.61 323.772  10
  -5   1  -9 5109.62 321.694  10
   1   5   9 5857.56 360.376   5
   5  -1   9 5477.42 343.641   9
   1   5  -9 5866.92 372.151  10
  -5   1   9 5738.95 391.759   5
   5  -1  -9 5819.66 372.849  10
   1   5  10 3272.85 157.066  13
   5  -1  10 2746.74 267.677   9
   5  -1 -10 3488.61 157.161   3
   5  -1  10 3147.22 148.259  13
  -1  -5 -10 3379.74 160.465   3
  -5   1  10 2981.67 306.523   5
   1   5  10 3172.32 285.531   5
  -1  -5 -10 3467.86 282.781  10
  -5   1 -10 2996.98 148.403   3
  -5   1  10 3360.86 154.249  13
   1   5 -10 2936.60 152.068   3
  -5   1 -10 2999.07 263.821  10
   5  -1 -10 3094.29 294.236  10
   1   5 -10 2765.87 279.982  10
  -1  -5  10 3193.70 148.545  13
  -1  -5  10 3157.00 146.153  11
  -1  -5 -11 6129.39 224.693   3
   5  -1 -11 5813.74 214.969   3
   5  -1 -11 6687.65 454.543  10
   1   5  11 6138.15 223.489  13
  -5   1  11 5792.37 441.770   5
  -1  -5  11 6468.50 215.034  11
   1   5 -11 5721.23 219.725   3
  -5   1 -11 5698.96 388.287  10
  -5   1 -11 5696.84 210.790   3
   1   5  11 5465.46 392.482   5
  -5   1  11 6168.13 217.249  13
  -1  -5  11 5994.72 211.247  13
   5  -1  11 5991.57 213.970  13
   1   5 -11 6103.49 430.834  10
  -5   1 -12-25.7534 48.7612   3
  -1  -5 -12 119.546 63.4121   3
   1   5 -12 35.9395 54.8801   3
   1   5  12 15.2863 47.0613  13
  -5   1  12 40.8927 49.6915  13
   5  -1 -12-8.71553 52.4446   3
   5  -1  12 62.2064 47.7205  13
  -1  -5  12-31.3817 47.4282  13
  -1  -5 -13 5165.15 197.546   8
  -5   1  13 5415.63 211.955  13
  -5   1 -13 5272.48 211.114   3
  -1  -5 -13 5671.28 223.382   3
   1   5  13 5515.12 221.549  13
   5  -1  13 5455.69 216.449  13
   5  -1 -13 5190.83 208.277   3
  -1  -5  13 5273.46 210.121  13
   1   5 -13 5611.29 225.678   3
  -5   1  14 169.606 59.7284  13
   1   5 -14 65.6508 55.5778   3
   5  -1 -14 169.625 58.5317   3
   1   5  14 242.617 67.7930  13
  -5   1 -14 132.836 50.4882   3
  -1  -5  14 144.539 56.0547  13
   5  -1  14 122.904 53.3847  13
  -1  -5 -14 162.519 45.1041   8
  -1  -5  15 291.094 58.8312  13
   5  -1  15 212.941 60.3602  13
   1   5  15 169.655 56.6960  13
  -5   1  15 225.457 57.8545  13
   1   5 -15 212.793 54.8110   3
  -1  -5 -15 178.234 45.1602   8
  -5   1 -15 246.858 54.1114   3
  -5   1  16 57.1571 36.9795  13
   5  -1  16 29.6874 37.3266  13
  -1  -5  16 58.6197 34.4911  13
   1   5 -16 48.0016 43.5631   3
   1   5  16-23.3715 42.1646  13
  -5   1 -16 74.5140 38.2893   8
  -1  -5  17 88.7678 26.8893  13
  -5   1 -17-15.0833 21.4445   8
   5  -1  17 43.8743 25.0254  13
   1   5 -17 45.1312 27.6791   3
   1   5  17 98.4032 31.3648  13
  -2  -5   0 39.5634 45.0349   9
   5  -2   0 15.2034 39.9603   9
  -5   2   0 18.9135 34.9632   4
   2   5   0 8.25564 31.0828   4
   5  -2  -1 134473. 762.923   9
  -5   2  -1 134426. 838.920   4
   2   5  -1 134990. 763.089  10
  -5   2   1 134073. 873.283   4
   5  -2   1 134546. 943.688   9
  -2  -5   1 135179. 934.531   9
  -2  -5  -1 136111. 1008.32   9
  -5   2   1 132987. 845.991   5
  -2  -5   2 80.1369 44.6841   9
  -5   2   2 71.3105 53.5719   5
   5  -2  -2 182.467 32.0206   9
   5  -2   2 60.7604 56.9116   9
   2   5  -2 41.6433 40.4227  10
  -2  -5  -2 25.6167 28.0392  10
   5  -2  -3 7716.35 128.333   9
  -5   2   3 8296.92 276.755   5
   5  -2  -3 8371.75 276.094  10
   5  -2   3 8580.92 288.901   9
  -2  -5   3 8429.88 242.708   9
   2   5  -3 8462.98 255.422  10
  -5   2  -3 8424.20 253.432  10
  -2  -5  -3 8278.67 201.403  10
  -2  -5  -4 2233.74 124.704  10
  -2  -5   4 2666.54 144.771   9
  -5   2  -4 2634.80 159.134  10
   2   5  -4 2723.49 170.583  10
  -5   2   4 2835.70 182.859   5
   2   5   4 2699.71 164.424   5
   5  -2  -4 2387.10 169.355  10
   5  -2   4 2810.40 179.211   9
   2   5  -5 35034.6 648.240  10
   2   5   5 36182.8 628.834   5
   5  -2   5 34946.8 674.032   9
  -2  -5   5 35178.8 537.917   9
   5  -2  -5 35592.1 669.720  10
  -5   2  -5 34230.7 607.596  10
  -5   2   5 35842.5 698.001   5
  -2  -5  -5 35131.7 545.704  10
  -5   2   6 20065.4 572.271   5
  -2  -5   6 21090.8 440.933   9
  -2  -5  -6 20337.4 262.436   1
   5  -2  -6 19916.2 548.085  10
   2   5  -6 20905.2 554.084  10
   2   5   6 20625.9 523.457   5
  -5   2  -6 20338.0 513.144  10
  -2  -5  -6 20379.8 466.900  10
   5  -2   6 20264.0 551.915   9
  -5   2   7 16436.1 561.939   5
   2   5  -7 16760.5 539.116  10
  -2  -5  -7 16743.1 243.943   1
  -2  -5  -7 15648.5 452.664  10
  -5   2  -7 15668.7 490.764  10
   5  -2   7 15797.7 525.482   9
   5  -2  -7 16574.2 543.568  10
   2   5   7 15918.0 496.400   5
  -5   2  -8 16250.4 542.059  10
  -2  -5  -8 15858.4 499.274  10
   2   5   8 16887.2 554.516   5
   2   5  -8 17952.2 605.377  10
  -5   2   8 17304.2 623.887   5
   5  -2  -8 16670.3 587.758  10
   5  -2   8 16472.1 571.333   9
   5  -2   9 659.812 127.285   9
   5  -2  -9 723.689 149.987  10
   2   5   9 653.914 137.464   5
  -5   2  -9 654.045 116.450  10
   2   5  -9 709.297 151.863  10
  -5   2   9 715.656 153.444   5
  -2  -5  -9 449.367 102.493  10
  -5   2 -10 2100.46 229.097  10
   5  -2  10 1806.07 114.944  13
  -5   2 -10 1723.82 112.701   3
   5  -2 -10 2176.11 246.643  10
   5  -2  10 1500.55 196.012   9
  -2  -5  10 1827.30 114.939  13
  -2  -5 -10 1831.86 121.929   3
  -5   2  10 1862.11 117.337  13
  -2  -5  10 1901.97 115.583  11
  -5   2  10 1672.88 242.936   5
  -2  -5 -10 1426.04 187.576  10
   5  -2 -10 1751.65 114.364   3
   2   5 -10 1928.90 237.533  10
   2   5  10 1859.67 120.886  13
   2   5 -10 1641.61 116.040   3
   2   5  10 1913.93 221.298   5
   2   5 -11 1658.60 125.142   3
   5  -2  11 1801.24 120.424  13
   5  -2 -11 1484.47 229.212  10
  -5   2  11 1618.50 116.598  13
  -5   2  11 1131.27 208.171   5
  -2  -5 -11 1668.78 121.488   3
  -5   2 -11 1864.67 234.483  10
  -2  -5  11 1560.74 114.352  13
   5  -2 -11 1485.21 115.084   3
  -2  -5  11 1822.51 118.285  11
   2   5 -11 1497.64 231.926  10
   2   5  11 1756.32 125.251  13
  -5   2 -11 1610.11 117.643   3
   2   5  12 427.843 69.2237  13
  -5   2 -12 618.154 81.1574   3
  -2  -5 -12 456.261 78.5490   3
  -5   2  12 632.154 85.3513  13
   2   5 -12 608.064 91.0135   3
   5  -2 -12 573.066 79.3948   3
   5  -2  12 669.810 85.3085  13
  -2  -5  12 622.964 81.5959  13
  -5   2  13 18157.1 387.413  13
   2   5  13 18925.1 402.041  13
   2   5 -13 18164.4 396.972   3
  -5   2 -13 18051.6 383.974   3
  -2  -5 -13 18573.8 374.343   8
  -2  -5  13 18447.3 381.072  13
   5  -2  13 18305.5 386.785  13
   5  -2 -13 18636.5 387.954   3
   5  -2  14 152.210 55.2624  13
   2   5  14 356.941 74.0550  13
  -5   2 -14 93.3744 54.6836   3
   5  -2 -14 179.187 53.5141   3
  -2  -5 -14 178.864 53.6265   8
   2   5 -14 263.675 69.9379   3
  -5   2  14 291.110 65.7706  13
  -2  -5  14 190.785 53.8273  13
  -2  -5 -15 1402.14 93.4565   8
  -2  -5  15 1445.37 102.000  13
   5  -2  15 1416.46 104.442  13
   2   5 -15 1479.66 107.772   3
  -5   2 -15 1386.77 102.313   3
   2   5  15 1470.52 109.811  13
  -5   2  15 1503.75 106.629  13
  -5   2 -16 686.398 66.7237   3
   2   5 -16 631.964 68.8375   3
  -5   2  16 606.691 64.2054  13
  -2  -5  16 665.626 63.8818  13
   5  -2  16 629.332 66.7167  13
   2   5  16 819.206 76.2176  13
  -5   2 -17 457.162 42.3675   8
   2   5 -17 530.190 49.3579   3
  -5   2  17 524.613 45.7064  13
   5  -2  17 541.497 50.6603  13
   2   5  17 601.324 52.6296  13
  -3  -5   0 45592.3 574.594   9
  -5   3   0 44904.5 527.822   4
   5  -3   0 45631.9 531.237   9
   3   5   0 44868.9 409.727   4
   3   5   1 2242.59 96.2118   4
  -3  -5   1 2116.82 125.284   9
   5  -3   1 2117.85 132.469   9
  -5   3   1 2061.99 125.548   4
   3   5  -1 2048.89 95.9620  10
   5  -3  -1 2310.64 114.034   9
  -5   3  -1 2216.80 125.073   4
  -3  -5  -2 125.907 24.5209  10
   5  -3   2 78.6046 60.0498   9
   5  -3  -2 44.8559 33.4417   9
   3   5  -2 26.9218 37.3571  10
  -5   3  -2 27.5735 40.9202   4
  -3  -5   2 54.6119 39.7759   9
  -5   3   2 42.9068 48.1527   5
   3   5  -3 374.120 65.0117  10
  -5   3   3 391.111 85.7073   5
  -3  -5   3 357.712 57.7503   9
   5  -3  -3 393.567 44.1069   9
  -3  -5  -3 263.321 39.4990  10
   5  -3   3 344.545 84.7626   9
   5  -3  -3 321.465 77.7789  10
  -3  -5   4 79573.1 737.447   9
  -5   3   4 80867.7 964.265   5
  -3  -5  -4 83115.6 693.431  10
   5  -3  -4 79233.1 943.075  10
  -5   3  -4 82398.3 899.968  10
   5  -3   4 82961.4 981.621   9
   3   5  -4 81579.3 888.369  10
   3   5   4 82538.2 843.974   5
  -3  -5  -4 81673.2 491.702   1
  -5   3   5 10438.4 382.787   5
   5  -3   5 10770.7 384.713   9
  -5   3  -5 10664.6 355.134  10
  -3  -5  -5 10876.0 188.030   1
  -3  -5   5 10596.9 281.020   9
   3   5  -5 10845.1 366.758  10
   3   5   5 10795.0 336.143   5
  -3  -5  -5 10578.8 290.746  10
   5  -3  -5 11007.9 381.945  10
  -5   3  -6 33774.7 681.046  10
  -5   3   6 36397.4 777.575   5
  -3  -5  -6 36578.7 605.492  10
   5  -3  -6 36175.3 748.899  10
   3   5  -6 35783.4 722.354  10
   3   5   6 36685.6 675.822   5
   5  -3   6 34066.3 729.683   9
  -3  -5  -6 35816.4 354.904   1
  -3  -5   6 35445.1 531.129   9
  -5   3  -7 1184.50 151.718  10
  -3  -5  -7 1309.95 134.354  10
   3   5   7 1136.69 138.571   5
   3   5  -7 1237.36 150.606  10
   5  -3   7 1094.63 157.995   9
  -5   3   7 1380.11 174.783   5
   5  -3  -7 1320.28 174.442  10
  -3  -5  -7 1458.67 75.7648   1
   5  -3   8 67699.4 1167.87   9
  -5   3   8 69385.8 1263.69   5
   3   5  -8 69361.5 1193.56  10
   3   5   8 69322.3 1101.97   5
  -5   3  -8 67415.9 1129.70  10
   5  -3  -8 68500.5 1200.36  10
  -3  -5  -8 68626.1 1008.38  10
  -3  -5  -9 120.486 62.0671  10
   5  -3  -9-17.1723 72.5897  10
   5  -3   9 51.1433 61.1685   9
   3   5   9-31.2074 79.0597   5
  -5   3  -9-21.1004 72.2440  10
  -5   3   9 91.1953 100.192   5
   3   5  -9-68.4751 84.1481  10
   3   5  10 4349.58 180.402  13
  -5   3 -10 4811.48 349.302  10
   5  -3  10 4542.35 178.842  13
  -3  -5  10 4492.60 176.467  11
  -3  -5  10 4668.70 176.634  13
  -5   3  10 4661.28 185.501  13
   3   5 -10 4295.17 182.806   3
   3   5 -10 4417.49 350.182  10
  -5   3  10 4331.97 369.616   5
   5  -3 -10 4819.31 373.324  10
   5  -3 -10 4797.90 188.203   3
   5  -3  10 3869.27 316.325   9
  -3  -5 -10 4774.79 189.285   3
  -5   3 -10 4447.37 181.803   3
  -3  -5 -11 108.220 52.2880   3
   3   5 -11 278.536 118.569  10
  -3  -5  11 130.050 51.5842  11
   3   5 -11 76.2711 43.7921   3
  -5   3  11 147.210 56.3000  13
  -3  -5  11 138.592 51.8565  13
   5  -3 -11-103.794 86.1776  10
  -5   3 -11 223.525 117.836  10
   5  -3  11 135.427 50.4462  13
   3   5  11 116.959 52.4125  13
  -5   3  11 124.746 107.935   5
   5  -3 -11 197.549 53.3762   3
  -5   3 -11 168.891 53.1508   3
   5  -3 -12 5041.96 205.472   3
   5  -3  12 5416.06 212.786  13
  -3  -5  12 5080.98 199.635  13
  -5   3 -12 5378.36 211.845   3
  -3  -5 -12 5424.99 215.975   3
   3   5 -12 5127.56 213.285   3
   3   5  12 5025.76 208.954  13
  -5   3  12 5347.00 211.984  13
   3   5 -13 3682.13 183.391   3
   3   5  13 3861.40 186.040  13
   5  -3  13 3748.01 181.603  13
  -3  -5 -13 3985.70 180.660   8
   5  -3 -13 3746.80 177.250   3
  -3  -5  13 3700.25 173.420  13
  -5   3  13 3748.69 181.951  13
  -5   3 -13 3783.89 179.936   3
  -5   3 -14 156.306 53.6429   3
   3   5  14 257.901 64.7514  13
  -3  -5  14 109.898 46.0493  13
  -3  -5 -14 190.140 49.6851   8
  -5   3  14 248.457 64.3345  13
   3   5 -14 93.2543 51.9593   3
   5  -3  14 289.733 70.3392  13
  -5   3  15 393.001 64.0887  13
  -5   3 -15 307.970 61.3478   3
  -3  -5 -15 359.372 53.5220   8
   5  -3  15 374.396 66.3393  13
  -3  -5  15 371.111 56.8877  13
   3   5 -15 365.980 60.8680   3
   3   5  15 428.543 67.5835  13
   3   5 -16 27998.5 377.581   3
  -5   3  16 27830.0 374.598  13
   3   5  16 28151.4 384.285  13
  -3  -5  16 27957.9 356.299  13
  -5   3 -16 28137.7 367.921   3
  -3  -5 -16 27493.5 331.581   8
   5  -3  16 28932.6 386.134  13
   5  -3  17 344.397 41.4470  13
  -5   3  17 275.523 35.5741  13
   3   5  17 246.405 36.9361  13
   5  -4   0-3.44004 46.8156   9
  -4  -5   0 57.7587 28.2361   1
   4   5   0 45.2552 25.0536   4
  -5   4   0 97.6406 47.0596   4
   5  -4  -1 1634.69 106.958   9
   5  -4   1 1508.04 122.232   9
  -4  -5  -1 1429.30 65.4452   1
  -5   4  -1 1353.55 108.019   4
   4   5  -1 1481.82 78.6023  10
  -5   4   1 1649.03 121.988   4
  -4  -5   1 1459.49 60.9760   1
  -4  -5   1 1699.78 118.167   9
   4   5  -2 123732. 843.369  10
   5  -4   2 120923. 1059.62   9
  -5   4  -2 120964. 994.007   4
  -4  -5   2 120440. 893.836   9
   5  -4  -2 120958. 833.965   9
  -5   4   2 122192. 1015.70   5
  -4  -5  -2 121151. 577.760   1
   4   5  -3 1220.32 105.600  10
  -4  -5  -3 1245.46 63.6226  10
   5  -4   3 1341.74 129.835   9
  -4  -5  -3 1136.81 63.1447   1
  -4  -5   3 1241.05 94.2040   9
   5  -4  -3 1290.30 87.1032   9
  -5   4   3 1206.15 126.324   5
  -4  -5   4 2949.47 138.300   9
  -4  -5  -4 2632.95 96.7108   1
  -5   4  -4 2791.18 180.165  10
   5  -4  -4 2946.40 197.227  10
  -5   4   4 2594.36 189.068   5
   4   5  -4 2800.34 174.656  10
   5  -4   4 2964.82 198.022   9
  -4  -5  -4 2731.67 120.165  10
   4   5   4 2972.04 161.047   5
   5  -4   5 28647.4 635.392   9
  -4  -5  -5 27436.7 443.694  10
  -4  -5  -5 28758.9 314.141   1
   4   5   5 27515.4 525.055   5
   5  -4  -5 27406.4 613.520  10
   4   5  -5 28650.2 594.468  10
  -5   4   5 28084.1 638.876   5
  -4  -5   5 28955.7 431.019   9
  -5   4  -5 28512.5 602.582  10
   5  -4   6 1311.15 156.122   9
  -4  -5  -6 1751.50 131.734  10
  -5   4   6 1557.85 170.903   5
   5  -4  -6 1351.86 159.763  10
  -4  -5  -6 1673.62 82.8743   1
  -5   4  -6 1387.37 152.084  10
   4   5   6 1898.27 153.847   5
   4   5  -6 1274.81 143.262  10
  -4  -5  -7 99.9952 55.1162  10
  -5   4  -7 116.577 74.7966  10
   5  -4   7 91.1671 76.8912   9
  -4  -5  -7 42.3373 28.0658   1
  -5   4   7 7.32713 86.9288   5
   4   5   7 5.57918 55.5081   5
   5  -4  -7-5.21622 68.8249  10
   4   5  -7 18.1139 68.9352  10
   5  -4  -8 2358.33 232.815  10
   4   5   8 1996.89 187.844   5
   4   5  -8 2214.67 223.486  10
  -4  -5  -8 1837.10 167.717  10
  -5   4  -8 2005.64 206.824  10
  -5   4   8 2426.60 248.748   5
   5  -4   8 2429.02 232.098   9
   5  -4  -9 3020.83 280.433  10
   5  -4   9 3202.86 280.001   9
  -5   4   9 3398.86 308.804   5
   4   5  -9 2585.04 255.108  10
  -5   4  -9 2675.28 250.688  10
  -5   4 -10 10915.6 532.739  10
  -5   4 -10 10370.6 274.936   3
  -4  -5  10 10630.5 263.036  13
   5  -4  10 9726.00 498.538   9
  -5   4  10 9659.05 546.383   5
   4   5 -10 10810.6 548.805  10
  -5   4  10 10137.3 275.436  13
   5  -4 -10 10427.1 275.558   3
   5  -4  10 10198.7 267.008  13
  -4  -5 -10 9832.61 267.238   3
  -4  -5  10 10504.5 270.575  11
   4   5  10 10508.2 273.845  13
   5  -4 -10 10414.9 536.765  10
   4   5 -10 10582.7 282.426   3
  -5   4  11 6804.49 236.595  13
   4   5  11 6957.37 233.561  13
  -4  -5  11 7134.41 226.701  13
   5  -4  11 6800.75 229.333  13
  -5   4 -11 7016.89 449.503  10
  -4  -5  11 7187.88 233.329  11
   4   5 -11 7176.77 243.316   3
  -4  -5 -11 6618.06 230.472   3
  -5   4 -11 6777.53 230.051   3
  -5   4  11 7275.38 500.463   5
   5  -4 -11 7625.31 486.210  10
   4   5 -11 7551.47 486.255  10
   5  -4 -11 6889.04 233.890   3
  -4  -5  12 8867.31 259.087  13
   4   5 -12 9023.89 277.880   3
  -5   4  12 9326.21 281.678  13
   4   5  12 9094.63 273.940  13
   5  -4 -12 8974.76 272.636   3
  -5   4 -12 8803.67 269.265   3
   5  -4  12 8904.27 269.513  13
  -4  -5 -12 9050.01 276.040   3
  -4  -5  13 7720.21 242.575  13
  -5   4  13 7138.33 248.974  13
  -5   4 -13 6766.16 235.574   3
  -4  -5 -13 6975.68 237.480   8
   4   5  13 6905.58 240.467  13
   5  -4  13 7134.87 244.277  13
   4   5 -13 7523.44 252.460   3
  -5   4 -14 3529.47 166.739   3
  -4  -5  14 3688.35 162.987  13
  -5   4  14 3258.63 163.248  13
   5  -4  14 3705.34 172.819  13
  -4  -5 -14 3456.14 160.665   8
   4   5  14 3530.90 169.463  13
   4   5 -14 3541.08 169.137   3
  -5   4  15 1047.40 93.3173  13
  -5   4 -15 1051.17 89.0424   3
  -4  -5  15 930.241 79.7964  13
   5  -4  15 1227.21 99.4636  13
  -4  -5 -15 965.550 81.4924   8
   4   5  15 994.977 89.6750  13
   4   5 -15 969.307 89.2474   3
   5  -4  16 9388.76 219.231  13
  -5   4  16 9266.07 216.326  13
  -4  -5  16 8880.33 193.050  13
  -4  -5 -16 8855.39 192.831   8
  -5   4 -16 9281.81 209.698   3
   4   5  16 9266.94 216.338  13
   4   5 -16 9025.79 210.745   3
   4   5  17-26.1629 25.3667  13
   5  -4  17 33.4951 26.5867  13
   5  -5   0 851.754 92.8608   9
   5   5   0 831.450 45.4974   4
  -5   5   0 810.895 93.8729   4
  -5  -5   0 816.594 51.6219   1
   5  -5  -1 288.942 61.1391   9
  -5  -5  -1 279.559 41.6283   1
   5   5  -1 336.835 40.3083  10
  -5   5   1 388.713 79.1982   4
  -5  -5   1 398.838 39.4106   1
   5  -5   1 342.142 69.6289   9
  -5   5  -1 419.680 74.8399   4
  -5   5  -2 3292.46 180.146   4
  -5  -5  -2 3243.58 102.355   1
   5   5  -2 3746.27 151.831  10
   5  -5   2 3626.52 200.368   9
   5  -5  -2 3471.02 162.174   9
  -5   5   2 3505.39 189.975   4
  -5  -5  -3 909.463 41.1397  10
   5  -5   3 1135.87 129.991   9
  -5   5   3 1162.08 125.441   5
  -5   5  -3 1168.62 121.726   4
   5   5  -3 1315.37 110.545  10
  -5  -5  -3 1149.88 67.6395   1
   5  -5  -3 1209.73 96.7617   9
  -5  -5   3 1110.47 89.2165   9
   5   5   4 23782.3 432.180   5
  -5  -5  -4 24250.1 315.172  10
   5   5  -4 23377.8 490.019  10
   5  -5   4 24208.7 567.531   9
   5  -5  -4 24229.9 553.180  10
  -5   5   4 23734.0 560.590   5
  -5  -5   4 24582.2 383.283   9
  -5  -5  -4 23902.7 288.949   1
  -5   5   5 10000.2 400.004   5
  -5   5  -5 10769.9 386.621  10
   5   5   5 10274.7 311.276   5
   5  -5  -5 9703.40 376.398  10
   5  -5   5 10326.0 394.807   9
   5   5  -5 10580.3 367.507  10
  -5  -5  -5 10021.2 194.444   1
  -5  -5  -5 10387.8 256.500  10
   5   5   6 74.7806 50.7666   5
  -5   5  -6 15.1518 57.7203  10
   5  -5   6 67.9707 76.6318   9
   5   5  -6-101.379 88.9893  10
  -5  -5  -6-4.09997 31.0564  10
  -5  -5  -6 90.1550 33.1417   1
   5  -5  -6 45.2182 75.3212  10
  -5   5   6-44.3415 73.3942   5
  -5   5  -7 17671.9 566.685  10
  -5  -5  -7 18637.0 282.485   1
   5  -5   7 17577.5 582.357   9
   5   5   7 18927.3 499.579   5
   5  -5  -7 18361.5 592.722  10
  -5   5   7 18231.9 617.050   5
   5   5  -7 18023.5 572.574  10
   5  -5   8 2108.58 222.133   9
  -5   5  -8 1751.72 202.622  10
   5  -5  -8 1762.95 210.373  10
   5   5  -8 1923.37 204.492  10
  -5   5   8 1689.34 210.193   5
   5   5  -9 5376.08 370.597  10
  -5   5   9 5364.23 192.810  13
   5  -5   9 5725.78 191.115  13
   5  -5   9 5106.91 355.304   9
  -5   5  -9 5174.65 354.926  10
   5  -5  -9 5480.23 375.496  10
  -5  -5   9 5466.40 189.981  11
  -5   5   9 5738.81 401.451   5
   5   5  10 929.124 86.9491  13
   5  -5 -10 787.327 156.354  10
   5  -5 -10 908.109 87.1827   3
  -5  -5 -10 720.227 79.0586   3
  -5   5 -10 792.156 83.1444   3
  -5   5 -10 873.854 162.744  10
  -5  -5  10 820.361 77.3909  13
  -5   5  10 841.739 166.677   5
   5   5 -10 557.979 137.670  10
  -5  -5  10 689.814 77.4391  11
  -5   5  10 899.169 88.4807  13
   5   5 -10 840.685 88.6485   3
   5  -5  10 878.335 86.0897  13
  -5  -5  11 92.8723 45.6996  13
  -5   5 -11 134.534 48.6104   3
  -5  -5 -11 82.6916 48.7720   3
  -5   5  11-66.8170 90.0456   5
   5   5  11 115.784 46.9591  13
  -5   5 -11-25.1452 72.6359  10
   5   5 -11 46.0718 41.2734   3
  -5  -5  11 190.478 57.7087  11
   5  -5  11 149.722 54.4643  13
   5   5 -11 301.584 126.592  10
  -5   5  11 153.613 56.7164  13
   5  -5 -11 107.319 48.6497   3
  -5   5  12 367.371 72.7213  13
  -5  -5 -12 327.276 66.6975   3
   5   5 -12 329.958 69.2817   3
  -5  -5  12 284.205 58.2892  13
   5   5  12 363.926 72.6914  13
   5  -5  12 257.186 61.6915  13
  -5   5 -12 179.789 61.8913   3
  -5  -5 -13 24815.4 444.342   8
   5   5 -13 24903.0 447.627   3
  -5  -5  13 25621.5 428.433  13
   5   5  13 25250.2 449.019  13
   5  -5  13 25225.6 450.096  13
  -5   5 -13 24820.1 444.669   3
  -5   5  13 25231.3 460.902  13
  -5  -5  14 72.9839 38.4740  13
   5   5  14 137.551 53.1225  13
  -5   5 -14 168.980 55.1796   3
  -5  -5 -14 219.494 55.1228   8
   5  -5  14 222.134 67.2753  13
  -5   5  14 136.445 49.9188  13
   5   5 -14 137.405 52.9062   3
   5   5 -15 104.395 46.3936   3
   5   5  15 102.003 44.6546  13
  -5  -5  15 84.0482 37.3575  13
  -5  -5 -15 22.9210 38.6411   8
  -5   5 -15 55.0790 41.2187   3
   5  -5  15 81.4792 49.1021  13
  -5   5  15 93.1978 47.3682  13
   5  -5  16 2508.54 113.970  13
  -5  -5  16 2467.70 98.4433  13
  -5   5 -16 2487.03 108.351   3
  -5  -5 -16 2420.69 104.922   8
   5   5  16 2459.65 111.247  13
   5   5 -16 2394.67 108.234   3
  -5   5  16 2593.40 115.214  13
   5  -5  17 3605.15 107.833  13
  -5   6   0 65.5835 59.5363   4
   5  -6   0 61.2549 50.6470   9
  -5   6   1 775.049 99.6219   4
  -5   6  -1 781.942 102.804   4
   6   5  -1 959.227 64.5359  10
   6   5  -1 802.218 52.6810   4
   5  -6   1 760.975 103.241   9
  -6  -5  -1 679.150 54.0150   1
   5  -6  -1 682.407 91.3454   9
  -5   6   2 18035.1 446.306   4
   6   5  -2 18071.5 332.598  10
   5  -6  -2 18506.4 398.906   9
   5  -6   2 18006.6 457.214   9
  -5   6  -2 17384.9 431.574   4
  -6  -5  -2 17543.0 245.747   1
   5  -6  -3 12531.7 326.716   9
   6   5  -3 11949.2 319.739  10
  -5   6  -3 12187.8 378.952   4
  -5   6   3 12460.8 390.360   5
   5  -6   3 12470.1 402.432   9
  -6  -5  -3 12402.7 211.158   1
   5  -6  -4 7945.78 261.728   9
   5  -6  -4 8525.63 341.388  10
   6   5  -4 8281.62 300.110  10
  -6  -5  -4 7429.10 169.323   1
  -5   6   4 7982.30 337.089   5
   5  -6   4 7944.14 340.532   9
   6   5   4 8119.73 239.066   5
  -5   6   5 400.444 110.152   5
   6   5   5 542.260 74.7116   5
  -6  -5  -5 552.447 56.4217   1
   5  -6   5 422.035 115.905   9
   6   5  -5 429.676 87.3947  10
   5  -6  -5 312.902 102.289  10
  -5   6  -5 335.045 98.7365  10
   5  -6   6 330.623 100.617   9
   5  -6  -6 325.955 99.3334  10
   6   5   6 204.019 49.3044   5
   6   5  -6 166.423 67.9603  10
  -5   6  -6 99.6617 72.6824  10
  -5   6   6 196.300 99.3875   5
   6   5  -7 1867.08 195.255  10
   5  -6  -7 1917.15 206.456  10
  -5   6   7 2384.03 234.491   5
   5  -6   7 2383.45 227.740   9
  -5   6  -7 2176.03 215.644  10
  -5   6  -8 142.693 80.5965  10
   5  -6  -8 145.954 81.0177  10
   5  -6   8 147.977 76.8030   9
   6   5  -8-41.0146 75.9469  10
  -5   6   8 162.045 88.0298   5
  -5   6  -9 6599.45 215.089   3
   6   5  -9 6610.00 412.032  10
   6   5   9 7038.41 211.977  13
   5  -6  -9 7109.87 430.205  10
  -5   6   9 6566.83 217.986  13
   6   5  -9 6854.74 216.463   3
  -6  -5   9 7266.60 220.876  11
  -5   6   9 7099.71 450.043   5
  -6  -5  -9 6830.80 212.668   3
   5  -6  -9 7040.55 217.742   3
   5  -6   9 6560.67 208.809  13
  -5   6  -9 6594.22 409.213  10
   5  -6   9 6417.17 404.366   9
   6   5 -10 2050.80 126.449   3
   5  -6 -10 2087.86 128.182   3
   5  -6  10 2044.79 238.268   9
  -5   6 -10 2146.37 131.206   3
  -6  -5 -10 2106.25 125.370   3
   5  -6 -10 2021.75 240.147  10
  -6  -5  10 2414.22 136.043  11
  -5   6 -10 1936.77 240.578  10
   5  -6  10 2041.07 126.046  13
   6   5 -10 2050.26 245.939  10
   6   5  10 2224.05 128.349  13
  -5   6  10 1937.39 252.734   5
  -5   6  10 2142.20 133.440  13
   5  -6  11 44703.6 588.425  13
  -6  -5  11 45959.5 595.293  11
  -6  -5 -11 44113.0 578.382   3
  -6  -5  11 45267.5 553.189  13
  -5   6  11 43898.6 607.018  13
   5  -6 -11 44814.7 1173.43  10
  -5   6 -11 44744.8 597.587   3
  -5   6 -11 44537.9 1160.34  10
   6   5  11 45504.8 585.086  13
   6   5 -11 44922.1 593.367   3
  -5   6 -12 34776.5 534.002   3
  -5   6  12 34597.7 544.195  13
   6   5 -12 35032.4 528.954   3
  -6  -5  12 34521.0 496.217  13
   5  -6  12 34840.1 532.629  13
   6   5  12 33922.2 517.653  13
  -6  -5  12 35891.7 532.603  11
  -5   6  13 12796.1 329.821  13
  -5   6 -13 12660.7 319.061   3
  -6  -5 -13 12213.6 314.545   8
   6   5  13 12504.4 311.295  13
  -6  -5  13 12879.3 298.445  13
   6   5 -13 12569.6 313.386   3
   5  -6  13 12715.2 319.075  13
  -6  -5 -14 167.522 48.5996   8
   6   5  14 65.1982 43.4239  13
  -5   6 -14 81.6209 47.7211   3
   6   5 -14 48.1484 42.3350   3
  -6  -5  14 18.9323 37.2031  13
   5  -6  14 101.604 56.6407  13
  -5   6  14 81.1878 51.9093  13
   5  -6  15 19.3530 44.8904  13
  -5   6  15-9.62922 40.8442  13
   6   5 -15 56.5701 41.0972   3
   6   5  15 40.6923 41.7003  13
  -5   6 -15 70.0466 42.8915   3
  -6  -5 -15 6.91568 36.4634   8
   6   5 -16-54.5066 33.4575   3
  -5   6  16 28.1989 34.4904  13
  -6  -5 -16 4.36900 28.9160   8
   5  -6  16 7.42317 33.0402  13
   6   5  16 25.1185 29.0737  13
  -5   6 -16-1.56944 29.8187   3
   4  -6   0 499896. 2110.81   9
  -4   6   0 503347. 2135.49   4
  -4   6  -1 14534.8 370.780   4
   4  -6  -1 14597.8 353.038   9
   6   4  -1 14492.0 243.398  10
   4  -6   1 14365.8 376.007   9
  -4   6   1 14755.8 372.622   4
  -4   6   2 43034.7 663.049   4
   4  -6  -2 43063.3 600.189   9
   6   4  -2 41339.1 502.225  10
  -6  -4  -2 41782.7 362.432   1
   4  -6   2 40955.8 665.599   9
  -4   6  -2 42047.2 646.082   4
   4  -6   3 18331.7 471.489   9
   4  -6  -3 18447.7 397.274   9
  -6  -4  -3 17131.6 240.669   1
  -4   6  -3 17410.0 442.971   4
   6   4   3 17710.7 288.433   5
   6   4  -3 17766.3 387.036  10
  -6  -4  -4 7098.22 159.143   1
   6   4   4 7281.92 208.428   5
   6   4  -4 6878.91 271.010  10
  -4   6  -4 7205.82 303.560  10
   4  -6   4 6180.92 290.575   9
  -4   6   4 6764.51 305.917   5
  -6  -4  -4 6958.68 168.887  10
   4  -6  -4 6810.15 294.386  10
   6   4  -5 2949.65 198.625  10
   4  -6   5 2661.39 208.706   9
   6   4   5 2883.72 149.975   5
  -4   6  -5 2540.69 195.625  10
  -4   6   5 2545.09 207.539   5
  -6  -4  -5 2868.75 135.687  10
   4  -6  -5 2774.65 207.223  10
   6   4  -6 4337.24 263.941  10
   6   4   6 4413.64 203.856   5
  -4   6  -6 4174.79 268.701  10
   4  -6   6 3549.42 251.383   9
  -4   6   6 4044.72 278.114   5
   4  -6  -6 3965.06 257.613  10
  -4   6  -7 4377.29 291.575  10
   6   4  -7 4257.06 287.636  10
   4  -6   7 4042.99 280.631   9
  -4   6   7 4573.87 310.763   5
   4  -6  -7 4237.82 281.536  10
   4  -6  -8 5981.16 358.042  10
   6   4  -8 5463.83 347.132  10
  -4   6   8 6000.84 381.128   5
  -4   6  -8 5472.67 351.802  10
   4  -6   8 4767.44 321.944   9
  -6  -4   9 654.754 73.9955  11
  -4   6   9 434.850 65.6606  13
   4  -6   9 640.142 69.5657  13
   4  -6   9 505.942 128.507   9
  -4   6  -9 670.029 76.7298   3
   6   4  -9 415.642 110.393  10
  -4   6   9 301.414 123.518   5
  -4   6  -9 627.522 149.977  10
   4  -6  -9 409.083 57.0756   3
   4  -6  -9 348.403 118.355  10
   4  -6 -10 2808.69 148.671   3
  -6  -4 -10 2848.02 144.727   3
  -6  -4  10 2898.98 148.102  11
  -4   6 -10 2708.80 147.249   3
  -4   6  10 2895.91 154.094  13
   6   4 -10 2872.89 147.129   3
   4  -6 -10 2728.30 278.264  10
  -4   6 -10 3012.39 300.696  10
  -4   6  10 2674.09 289.708   5
   6   4 -10 2757.60 284.627  10
   4  -6  10 2868.78 145.833  13
  -6  -4  10 2833.78 134.547  13
   6   4  10 2927.23 145.538  13
  -4   6  11 2951.15 330.024   5
   6   4 -11 2678.66 148.972   3
  -6  -4  11 2806.61 150.336  11
  -6  -4  11 2591.54 140.531  13
  -4   6  11 2933.12 160.982  13
   4  -6  11 3052.53 159.432  13
  -4   6 -11 2727.71 152.795   3
  -4   6 -11 2690.53 288.525  10
   4  -6 -11 2936.22 314.454  10
   6   4  11 3246.66 160.410  13
   4  -6 -11 2947.17 157.762   3
  -6  -4 -11 2900.80 151.859   3
   6   4 -11 2851.82 301.407  10
   6   4  12 25752.6 451.580  13
  -4   6  12 25432.4 469.530  13
   6   4 -12 26284.7 460.383   3
  -6  -4 -12 25625.8 448.274   3
  -6  -4  12 26619.9 439.075  13
  -4   6 -12 26553.6 471.495   3
   4  -6  12 26835.2 467.125  13
  -4   6 -13 441.526 77.6218   3
   6   4  13 360.756 69.1977  13
  -4   6  13 375.588 79.2975  13
   6   4 -13 377.288 70.3288   3
  -6  -4  13 248.624 60.9071  13
   4  -6  13 354.783 81.8750  13
   4  -6  14 125.063 56.3856  13
  -4   6  14 155.037 57.9825  13
  -6  -4  14 45.7774 39.0162  13
  -4   6 -14 90.4298 53.6849   3
   6   4  14 113.454 47.6630  13
  -6  -4 -14 137.971 52.3048   8
   6   4 -14 122.842 43.4625   3
   4  -6  15 2193.98 123.637  13
  -4   6 -15 2177.83 121.325   3
  -4   6  15 2315.76 129.379  13
  -6  -4 -15 2153.11 119.333   8
  -6  -4  15 1935.50 104.401  13
   6   4 -15 1980.20 113.208   3
   6   4  15 2143.21 119.557  13
   4  -6  16 3409.79 131.153  13
  -4   6  16 3566.39 136.015  13
   6   4  16 3301.10 124.491  13
  -4   6 -16 3428.42 128.398   3
   6   4 -16 3508.41 124.824   3
  -6  -4 -16 3358.62 123.872   8
   4  -6  17 39.7947 22.3637  13
   3  -6   0 52.0644 57.0607   9
   6   3   0 87.8066 25.0198  10
  -3   6   0 55.8282 55.5513   4
  -3   6   1 62181.5 735.620   4
  -3   6  -1 62484.5 733.978   4
   3  -6  -1 61266.5 712.626   9
   6   3  -1 61592.1 519.309  10
   6   3  -2 15146.3 310.882  10
  -3   6  -2 16053.2 388.504   4
   3  -6  -2 15560.7 357.492   9
  -3   6   2 15008.5 382.900   4
   3  -6   2 16282.5 404.855   9
  -3   6  -3 34726.7 592.845  10
   6   3   3 34676.0 343.568   5
   6   3  -3 33020.9 520.542  10
   3  -6   3 33730.1 614.399   9
   3  -6  -3 33738.9 540.227   9
   3  -6  -4 26257.4 546.833  10
   6   3   4 26216.9 359.214   5
  -6  -3  -4 26561.0 365.813  10
  -3   6  -4 26099.1 554.049  10
   3  -6   4 26374.0 573.021   9
  -3   6   4 26900.0 585.778   5
   6   3  -4 26084.1 520.539  10
   3  -6   5 11241.1 398.426   9
  -3   6  -5 11145.7 393.436  10
   6   3  -5 11235.9 379.904  10
   6   3   5 11819.0 278.083   5
  -6  -3  -5 11028.9 278.070  10
  -3   6   5 10633.0 402.613   5
   3  -6  -5 10982.9 382.926  10
   6   3   6 30233.8 512.161   5
   6   3  -6 29404.4 673.422  10
   3  -6  -6 29501.4 666.236  10
  -3   6  -6 28920.3 678.081  10
  -3   6   6 30166.5 727.487   5
   3  -6   6 28424.6 668.023   9
  -6  -3  -6 29164.2 518.797  10
   3  -6  -7 1634.43 180.418  10
  -3   6   7 2039.47 213.873   5
   6   3  -7 2383.49 216.279  10
   3  -6   7 1777.42 183.430   9
  -6  -3  -7 2291.54 165.409  10
  -3   6  -7 1972.88 195.954  10
   3  -6   8-0.56908 57.3889   9
   6   3  -8 7.87389 74.6882  10
  -3   6   8 59.6839 72.4337   5
   3  -6  -8 16.1617 59.2115  10
  -3   6  -8 21.2256 62.3278  10
   3  -6   9 372.582 54.3534  13
   3  -6  -9 281.699 97.6485  10
  -3   6   9 378.832 113.686   5
  -6  -3   9 431.768 60.0043  11
  -3   6  -9 428.328 119.224  10
  -3   6   9 453.117 65.4118  13
  -3   6  -9 473.728 64.5396   3
   6   3  -9 344.486 111.346  10
   3  -6  -9 346.618 51.7217   3
   3  -6   9 385.913 118.673   9
   6   3  10 9843.84 508.432   9
  -6  -3  10 10166.7 255.282  13
  -3   6 -10 9960.46 276.913   3
  -6  -3 -10 9679.42 262.674   3
  -3   6 -10 9945.56 524.608  10
   3  -6 -10 9873.94 511.398  10
  -6  -3  10 10395.5 272.593  11
   3  -6  10 10293.6 268.405  13
   6   3 -10 10466.7 274.177   3
  -3   6  10 10005.5 279.451  13
   3  -6 -10 9734.89 270.817   3
  -3   6  10 10269.4 554.735   5
   6   3 -10 10262.3 535.762  10
   6   3  10 9899.21 261.945  13
  -6  -3  11 4341.87 186.914  11
   3  -6 -11 4856.57 200.226   3
  -3   6  11 4543.86 196.697  13
   6   3 -11 4080.74 359.159  10
   6   3  11 4509.93 187.159  13
  -3   6 -11 4394.05 193.288   3
  -6  -3 -11 4317.75 184.425   3
   3  -6  11 4476.30 189.119  13
   3  -6 -11 4099.77 343.234  10
  -6  -3  11 4456.79 179.563  13
   6   3 -11 4547.82 188.644   3
  -3   6  11 4673.85 396.822   5
  -3   6 -11 4445.30 371.209  10
  -3   6 -12 8670.53 273.875   3
   6   3 -12 9012.28 270.286   3
  -3   6  12 8994.16 282.812  13
   6   3  12 8414.40 259.487  13
  -6  -3 -12 8076.12 254.524   3
  -6  -3  12 8548.86 253.133  13
   3  -6  12 8804.52 269.269  13
   3  -6  13 222.204 68.5598  13
   6   3 -13 0.66633 49.9398   3
  -6  -3 -13 39.5333 46.2070   3
  -3   6 -13 171.153 66.5551   3
  -6  -3  13 65.4282 41.6255  13
  -3   6  13 180.505 65.9928  13
   6   3  13 52.6490 54.1296  13
   6   3  14 189.042 57.8045  13
  -6  -3 -14 204.458 58.9131   8
  -3   6 -14 134.076 59.3782   3
   6   3 -14 162.950 53.1685   3
   3  -6  14 56.7971 48.8701  13
  -6  -3  14 247.387 52.1777  13
  -3   6  14 237.811 65.7731  13
   6   3  15 2044.00 118.216  13
  -6  -3 -15 2006.71 118.229   8
  -3   6 -15 2256.25 127.166   3
   6   3 -15 2160.19 118.644   3
  -6  -3  15 2091.60 111.535  13
  -3   6  15 2077.54 125.188  13
   3  -6  15 2237.26 126.026  13
  -3   6  16 8115.61 207.138  13
  -6  -3  16 7609.24 171.139  13
  -6  -3 -16 7921.17 191.408   8
   3  -6  16 7891.87 199.551  13
  -3   6 -16 8002.15 199.468   3
   6   3  16 7958.94 194.603  13
  -3   6 -17 237.668 33.5588   3
  -3   6  17 319.628 37.6901  13
   3  -6  17 358.119 39.9417  13
  -2   6   0 14763.0 342.772   4
   2  -6   0 15690.4 361.806   9
   6   2   0 15483.8 224.820  10
   2  -6   1 159.247 63.7238   9
   6   2  -1 64.9908 35.0798  10
  -2   6   1 5.59241 53.4520   4
  -2   6  -1 0.89981 51.0866   4
   2  -6  -1 13.3719 46.5544   9
  -2   6   2 12897.2 340.060   4
   6   2  -2 12846.1 288.101  10
   2  -6  -2 12485.4 323.544   9
  -2   6  -2 13572.4 349.474   4
   2  -6   2 13557.9 358.844   9
   2  -6  -3 60063.8 728.955   9
  -2   6  -3 60725.0 761.361  10
  -6  -2   3 59244.2 745.009   5
   2  -6   3 60004.7 787.839   9
   6   2  -3 61220.3 710.380  10
   6   2   3 58174.2 352.920   5
  -2   6   4 3604.78 218.040   5
  -6  -2  -4 3612.05 148.828  10
   6   2   4 3715.17 122.879   5
  -2   6  -4 3843.09 212.903  10
   2  -6   4 3932.29 219.268   9
   2  -6  -4 3319.59 191.413  10
  -6  -2   4 3591.93 212.257   5
   6   2  -4 3831.45 205.693  10
   6   2  -5 10333.6 366.435  10
  -2   6  -5 10304.4 369.272  10
   2  -6   5 10463.6 372.534   9
  -6  -2  -5 10743.8 292.138  10
  -2   6   5 10978.9 398.475   5
  -6  -2   5 10368.0 388.169   5
   2  -6  -5 11236.7 370.579  10
   6   2   5 10666.4 254.780   5
  -2   6  -6 10.9659 62.7581  10
  -6  -2   6-74.3340 74.3684   5
   2  -6   6 9.61310 55.0974   9
   2  -6  -6-4.39948 54.0513  10
  -2   6   6 98.5523 84.2716   5
   6   2   6 190.037 55.4313   5
   6   2  -6-7.29644 70.3160  10
  -6  -2  -6-15.9500 44.6754  10
   2  -6   7 33104.6 743.347   9
  -6  -2  -7 34884.2 653.429  10
   6   2  -7 35749.4 803.158  10
  -2   6   7 36159.6 834.072   5
  -2   6  -7 34450.3 791.654  10
  -6  -2   7 33798.8 829.190   5
   2  -6  -7 33810.5 749.300  10
   2  -6  -8 1810.11 195.676  10
  -6  -2  -8 1592.41 159.296  10
  -2   6   8 1997.43 217.585   5
   2  -6   8 1639.30 184.930   9
  -2   6  -8 1865.68 209.574  10
   6   2  -8 1976.86 207.481  10
   2  -6  -9 894.010 152.062  10
  -2   6   9 948.134 172.769   5
   6   2  -9 973.436 164.921  10
  -2   6  -9 895.123 151.211  10
   2  -6  10-8.28988 43.5477  13
   6   2 -10 69.7155 70.4187  10
  -6  -2  10 14.1410 30.5175  11
  -6  -2 -10-32.3988 44.7200   3
  -2   6 -10 16.6114 43.9955   3
  -2   6  10-122.790 89.5465   5
   2  -6 -10-43.5688 41.5461   3
  -2   6 -10 207.936 101.592  10
   2  -6  10 7.28609 31.1914  11
   2  -6 -10-27.2933 75.1119  10
   6   2  10-151.244 103.573   9
  -6  -2  10 23.2264 40.8527  13
  -2   6  10 38.4734 40.8246  13
   6   2  10 70.3419 43.0147  13
   6   2 -10-29.0534 37.7964   3
   2  -6 -11 8657.95 493.793  10
  -6  -2 -11 9108.57 263.739   3
  -2   6  11 8966.49 538.667   5
   6   2  11 9149.45 262.416  13
  -6  -2  11 8651.52 252.407  13
  -2   6  11 8704.16 272.043  13
  -2   6 -11 8771.26 270.512   3
   6   2 -11 8374.59 509.799  10
  -2   6 -11 9263.88 534.541  10
   2  -6  11 8940.60 260.985  13
   2  -6 -11 8988.45 272.670   3
   6   2 -11 9061.42 264.635   3
   6   2  12 7029.82 240.029  13
  -2   6 -12 7450.89 258.621   3
  -2   6  12 7124.78 252.794  13
  -6  -2 -12 6704.15 229.951   3
   6   2 -12 6683.32 233.830   3
   2  -6  12 7263.37 244.050  13
  -6  -2  12 6967.69 231.750  13
  -2   6  13 2915.53 166.290  13
  -2   6 -13 2652.88 155.763   3
   6   2 -13 2848.77 154.463   3
  -6  -2  13 2690.24 146.220  13
  -6  -2 -13 2742.31 151.564   3
   2  -6  13 3090.66 163.089  13
   6   2  13 2812.06 155.321  13
  -6  -2 -14 4146.82 175.041   3
  -2   6  14 4531.95 196.749  13
   6   2  14 4394.56 183.846  13
  -2   6 -14 4675.90 196.015   3
   6   2 -14 4620.62 185.008   3
   2  -6  14 4604.24 190.947  13
  -6  -2  14 4580.57 180.748  13
  -6  -2  15 3955.41 153.906  13
   2  -6  15 4222.36 169.861  13
  -2   6  15 3948.22 170.203  13
  -2   6 -15 4083.20 168.593   3
  -6  -2 -15 3795.53 159.026   8
   6   2 -15 3942.82 156.710   3
   6   2  15 3912.35 160.893  13
   2  -6  16 4480.57 153.083  13
  -6  -2  16 4298.22 134.236  13
  -6  -2 -16 4497.37 147.534   8
  -2   6  16 4643.33 159.457  13
   6   2  16 4428.73 148.766  13
  -2   6 -16 4319.85 151.484   3
   6   2  17-16.8184 23.1067  13
  -2   6  17 96.3176 29.9690  13
  -2   6 -17 1.02557 24.4045   3
   2  -6  17 68.7424 25.4920  13
   1  -6   0-9.20016 53.4645   9
  -1   6   0 27.1717 50.0641   4
   6   1  -1 55.3453 31.2459  10
  -6  -1   1 56.8398 38.5990   5
  -6  -1  -1 65.0126 18.6381   4
  -1   6  -1 58.1466 46.0332   4
   1  -6  -1 83.4721 55.0943   9
   1  -6   1 14.3825 51.8001   9
  -1   6   1 48.3254 52.3231   4
  -6  -1   2 18191.6 356.840   5
  -1   6   2 18478.8 394.164   4
   1  -6   2 18640.8 407.257   9
   6   1  -2 17982.8 349.999  10
   1  -6  -2 18604.6 400.715   9
  -1   6  -2 17730.1 371.874  10
  -1   6  -3 64353.9 766.516  10
   1  -6  -3 61596.8 755.692   9
   6   1  -3 64694.6 734.533  10
   1  -6   3 66036.0 799.347   9
  -6  -1   3 62442.0 751.906   5
  -6  -1   4 93.6041 74.7787   5
   1  -6   4 17.4041 57.0274   9
  -1   6   4 49.0330 69.3150   5
  -1   6  -4-0.30551 59.3004  10
   1  -6  -4-38.2462 51.6036  10
  -6  -1  -4 20.2021 33.8916  10
   6   1  -4 25.5258 54.9895  10
  -6  -1  -5 19221.0 406.534  10
   1  -6   5 19396.1 486.972   9
   1  -6  -5 19321.4 465.645  10
  -1   6  -5 19822.8 507.856  10
   6   1  -5 19866.8 505.533  10
  -1   6   5 19876.3 522.793   5
  -6  -1   5 19178.2 522.896   5
   1  -6   6 581.804 100.955   9
   6   1  -6 553.018 114.395  10
   1  -6  -6 433.077 84.4000  10
  -1   6   6 675.339 118.087   5
  -6  -1  -6 570.671 82.3798  10
  -1   6  -6 591.000 118.005  10
  -6  -1   6 359.569 100.860   5
   1  -6  -7 5932.97 306.021  10
  -6  -1  -7 6044.52 280.256  10
  -6  -1   7 6577.04 363.398   5
   6   1  -7 7033.01 358.624  10
  -1   6   7 6528.15 351.703   5
   1  -6   7 6453.20 320.125   9
  -1   6  -7 7310.48 365.115  10
  -1   6   8 11296.4 491.265   5
  -1   6  -8 10829.0 477.296  10
   1  -6  -8 11347.6 457.763  10
   1  -6   8 10796.8 431.404   9
  -6  -1   8 11239.0 514.019   5
   6   1  -8 11760.5 497.982  10
  -6  -1  -8 10551.4 405.516  10
   1  -6  -9-79.7562 74.9971  10
   6   1   9-50.4607 75.3212   9
  -6  -1  -9 57.3368 42.9583  10
  -1   6  -9 97.3175 66.3005  10
  -6  -1   9 81.6500 82.6312   5
   6   1  -9 111.235 93.0331  10
  -1   6   9 136.793 112.697   5
   6   1  10 156.899 84.1319   9
  -1   6 -10 250.373 99.6707  10
  -1   6 -10 254.672 59.4243   3
  -1   6  10 235.846 57.6353  13
   1  -6 -10 280.881 56.9594   3
   1  -6 -10 298.689 53.0348   8
   1  -6  10 183.350 45.8973  11
   6   1 -10 206.985 49.8737   3
   6   1 -10 221.517 97.1931  10
  -1   6  10 85.5428 85.0290   5
   1  -6  10 206.990 48.3367  13
  -6  -1  10 247.867 57.0342  11
  -6  -1 -10 162.272 41.5374   3
   6   1  10 243.450 54.7352  13
   1  -6 -10 335.020 112.173  10
  -6  -1  10 247.074 53.1075  13
  -1   6 -11 1786.04 238.672  10
  -6  -1  11 1565.34 111.654  13
   6   1 -11 1499.97 111.695   3
   6   1  11 1462.12 109.578  13
   1  -6 -11 1364.10 186.048  10
  -1   6  11 1486.67 117.918  13
  -6  -1 -11 1519.50 114.646   3
   1  -6 -11 1517.81 118.100   3
   6   1 -11 1537.18 232.730  10
  -1   6  11 1500.53 220.667   5
   1  -6  11 1587.32 116.156  13
   1  -6 -11 1568.56 107.485   8
  -1   6 -11 1668.48 123.620   3
  -1   6 -12 7808.06 262.906   3
  -1   6  12 7692.28 260.915  13
   6   1 -12 7588.08 247.733   3
  -6  -1 -12 7780.88 249.031   3
   1  -6  12 7943.53 254.781  13
  -6  -1  12 7177.71 237.009  13
   6   1  12 7717.32 250.515  13
  -1   6  13 1343.93 119.376  13
  -6  -1 -13 1318.88 110.665   3
  -1   6 -13 1360.17 120.372   3
   6   1  13 1393.89 115.774  13
  -6  -1  13 1258.53 107.460  13
   6   1 -13 1442.90 112.962   3
   1  -6  13 1502.98 119.608  13
  -6  -1 -14-54.1434 52.1114   3
  -6  -1  14-59.2351 44.1733  13
   6   1  14-38.2167 47.3959  13
   6   1 -14-8.60022 44.4366   3
  -1   6  14 51.5407 52.1683  13
   1  -6  14-10.3253 50.0378  13
  -1   6 -14 69.8575 57.0827   3
   1  -6  15 171.812 55.5102  13
  -1   6  15 62.2931 53.1002  13
  -6  -1 -15-23.2113 47.0102   8
  -1   6 -15 33.5462 45.8779   3
  -6  -1  15-1.68706 35.6674  13
   6   1 -15-7.06534 38.2747   3
   6   1  15 49.0111 46.1683  13
  -6  -1 -16 4545.98 150.257   8
  -6  -1  16 4429.87 139.879  13
  -1   6 -16 4436.12 155.584   3
   1  -6  16 4589.75 154.321  13
   6   1  16 4345.95 149.902  13
  -1   6  16 4674.19 161.173  13
  -1   6  17 338.166 44.9601  13
   1  -6  17 294.511 38.5605  13
  -1   6 -17 311.694 38.7716   3
   6   1  17 375.875 40.4323  13
  -6   0   0 72633.1 495.605   4
  -6   0   0 72393.5 443.852   5
   0  -6   0 73421.1 762.279   9
   0   6   0 73847.7 693.473   4
   0   6  -1 57833.2 629.767   4
  -6   0  -1 56549.6 434.328   4
   0  -6  -1 57874.9 686.796   9
   0   6   1 57164.9 620.943   4
   0  -6   1 56362.8 673.286   9
  -6   0   1 57542.4 526.778   5
  -6   0   2 495.532 69.3666   5
   6   0  -2 532.125 72.9310  10
   0   6  -2 450.447 69.3393  10
  -6   0  -2 381.189 47.2494   4
   0   6   2 352.738 66.9347   4
   0  -6  -2 397.950 81.7610   9
   0  -6   2 489.930 77.5831   9
   6   0  -2 401.936 33.5434   9
   0  -6  -3 9910.10 270.078  10
  -6   0   3 9817.99 301.611   5
   0   6  -3 10161.2 300.864  10
   0  -6   3 10343.8 311.671   9
   6   0  -3 9852.14 295.858  10
   0  -6  -4 11960.0 321.999  10
  -6   0  -4 11557.8 298.469  10
   6   0  -4 12737.6 369.280  10
   0   6  -4 11836.7 357.831  10
   0  -6   4 12135.4 350.564   9
  -6   0   4 12585.5 378.783   5
  -6   0   5 5538.34 285.156   5
  -6   0  -5 5667.57 233.004  10
   6   0  -5 5537.96 272.198  10
   0   6  -5 5575.21 271.047  10
   0  -6  -5 5546.10 242.703  10
   0  -6   5 5470.08 251.537   9
   0   6   5 5800.10 281.405   5
  -6   0   6 203.298 91.7208   5
   0   6  -6 330.481 90.8677  10
   0  -6  -6 238.298 71.3427  10
   6   0  -6 178.930 87.1114  10
  -6   0  -6 449.829 85.7615  10
   0   6   6 222.414 85.3417   5
   0  -6   6 275.370 70.0113   9
   0  -6  -7 15.0794 57.8488  10
   0  -6   7 22.0907 44.4775   9
  -6   0  -7-2.73351 51.6280  10
   0   6  -7 29.1318 60.8824  10
  -6   0   7-30.2247 86.7514   5
   0   6   7 3.01071 59.5476   5
   6   0  -7 5.61620 64.9945  10
   0  -6  -8 16109.7 527.437  10
  -6   0   8 14792.3 586.288   5
   0   6   8 15609.2 567.043   5
  -6   0  -8 15572.2 504.523  10
   6   0  -8 16551.2 594.556  10
   6   0   8 15352.4 559.683   9
   0   6  -8 16108.2 578.120  10
   6   0  -9 195.650 110.914  10
  -6   0  -9 102.852 62.0438  10
   0   6  -9 57.2728 70.9635  10
   0  -6  -9 87.6068 71.8850  10
   6   0   9 63.0886 72.0150   9
  -6   0   9 51.6490 83.8586   5
   0   6   9 161.611 81.6612   5
   6   0 -10 3838.26 335.290  10
   0  -6  10 3654.16 155.026  11
   0   6  10 3560.67 317.409   5
   6   0  10 3657.74 159.416  13
  -6   0 -10 3443.62 277.150  10
   0  -6 -10 3930.19 174.917   3
   0  -6 -10 3793.96 302.650  10
  -6   0  10 3707.98 160.417  13
  -6   0 -10 3671.79 160.458   3
   0   6 -10 3762.05 172.281   3
   6   0  10 3730.06 309.502   9
   6   0 -10 3891.76 165.998   3
   0  -6  10 3591.71 158.768  13
   0   6  10 4017.24 175.662  13
   0   6 -10 4015.02 329.867  10
  -6   0  10 3709.61 344.624   5
   0   6  11 53.4551 76.5713   5
   0   6 -11-4.21982 42.9391   3
   6   0 -11-106.802 81.4912  10
  -6   0 -11-11.9142 45.2086   3
   0  -6 -11 8.25518 45.6070   3
  -6   0  11 3.56534 38.5083  13
   0  -6  11 58.8471 39.2684  11
   6   0 -11-12.6684 46.3943   3
   0   6 -11 89.3729 87.2670  10
   0  -6  11 56.2685 41.4549  13
   0  -6 -11-11.2533 40.2391   8
   0   6  11 33.2228 47.5698  13
   6   0  11-14.8196 43.6982  13
   0  -6 -12 14961.3 328.642   8
   0   6  12 15304.8 363.503  13
  -6   0 -12 15234.0 346.922   3
   0  -6  12 14633.6 342.062  13
   6   0 -12 15250.9 348.177   3
   6   0  12 15062.8 348.235  13
  -6   0  12 14826.6 340.158  13
   0   6 -12 15288.4 366.782   3
  -6   0  13 9213.68 270.094  13
   6   0 -13 9132.90 269.942   3
   6   0  13 9565.80 279.310  13
  -6   0 -13 8945.54 265.454   3
   0   6 -13 9138.05 284.080   3
   0  -6  13 9167.61 273.449  13
   0  -6 -13 9100.50 251.532   8
   0   6  13 9603.05 290.883  13
   0   6  14 220.535 70.3167  13
  -6   0  14 35.8742 40.2964  13
   0   6 -14 140.260 57.0370   3
   6   0 -14 141.598 53.9985   3
  -6   0 -14 142.325 49.5607   3
   0  -6  14 146.328 56.7988  13
   6   0  14 194.381 60.4910  13
  -6   0 -15 1423.88 99.7005   3
   0  -6  15 1427.75 102.878  13
  -6   0  15 1598.80 103.675  13
   0   6 -15 1555.46 110.874   3
   6   0  15 1480.19 105.175  13
   0   6  15 1556.29 114.529  13
   6   0 -15 1554.54 102.359   3
   0   6  16 5770.85 178.678  13
   0  -6  16 5359.99 164.389  13
   6   0  16 5571.07 169.081  13
  -6   0  16 5415.17 157.895  13
  -6   0 -16 5682.72 167.930   8
   0   6 -16 5771.68 177.194   3
   0   6 -17 1293.55 71.5384   3
   0  -6  17 1311.64 66.4408  13
   0   6  17 1184.55 69.1199  13
   6   0  17 1239.44 66.9770  13
  -6   0 -17 1239.55 63.3464   8
  -6   1   0 47.4177 36.1705   4
   6  -1   0 8.47903 37.6418   9
   1   6   0 84.3108 42.2317   4
  -1  -6   0 21.9255 54.0374   9
  -6   1   0 40.7898 27.3263   5
  -1  -6   1 5009.88 202.985   9
  -6   1  -1 4489.51 75.2535   5
  -6   1   1 4986.39 162.804   5
   6  -1  -1 5069.31 150.098   9
  -1  -6  -1 4965.40 210.885   9
   1   6  -1 5171.84 186.536   4
  -6   1  -1 4794.09 150.298   4
   1   6   1 4659.51 172.005   4
   1   6  -2 49024.9 576.096  10
  -1  -6  -2 48983.0 675.227   9
  -6   1   2 49770.7 591.266   5
   6  -1  -2 49488.6 375.007   9
  -1  -6   2 50171.2 635.197   9
  -6   1  -2 49714.4 520.151   4
  -1  -6   3 35135.6 550.718   9
  -1  -6  -3 36429.6 477.706  10
   1   6  -3 35054.7 543.322  10
   6  -1  -3 36372.7 582.702  10
  -6   1   3 35818.8 573.631   5
  -1  -6   4 495.997 79.6620   9
  -1  -6  -4 519.411 68.4699  10
  -6   1  -4 660.211 87.6838  10
   6  -1  -4 494.505 93.9638  10
  -6   1   4 354.553 74.1722   5
   1   6  -4 439.438 83.5337  10
   6  -1  -5 11846.6 399.198  10
  -6   1  -5 11887.9 351.471  10
  -6   1   5 12131.2 414.554   5
  -1  -6  -5 12221.6 340.299  10
  -1  -6   5 12502.9 363.189   9
   1   6   5 11724.1 383.557   5
   1   6  -5 12392.4 398.074  10
   6  -1  -6 1002.43 143.477  10
  -1  -6   6 1088.69 117.860   9
   1   6   6 1199.53 143.936   5
   1   6  -6 1248.23 151.094  10
  -6   1   6 975.852 147.421   5
  -6   1  -6 1342.93 133.917  10
  -1  -6  -6 1113.94 119.230  10
   1   6  -7 11489.5 455.870  10
  -1  -6   7 11643.2 388.622   9
  -6   1  -7 11220.4 404.404  10
  -6   1   7 10843.4 467.497   5
   1   6   7 11060.5 436.927   5
   6  -1   7 10981.1 447.135   9
  -1  -6  -7 10616.9 384.251  10
   6  -1  -7 11580.9 463.550  10
   1   6   8 642.575 139.333   5
  -1  -6  -8 438.290 102.830  10
   6  -1  -8 621.866 132.757  10
   6  -1   8 319.095 102.484   9
  -6   1  -8 396.665 96.7234  10
   1   6  -8 733.698 140.259  10
  -6   1   8 506.420 132.143   5
   1   6   9 15717.4 598.704   5
  -6   1   9 14954.4 637.507   5
  -1  -6  -9 15117.2 540.865  10
   6  -1  -9 15248.3 616.597  10
   1   6  -9 16313.0 627.668  10
  -6   1  -9 14874.8 548.559  10
   6  -1   9 15447.6 606.794   9
   6  -1 -10 3228.53 153.323   3
   1   6 -10 3402.36 164.237   3
   1   6  10 3207.00 157.025  13
  -1  -6  10 3260.29 149.425  11
   6  -1  10 3045.87 282.907   9
   1   6  10 3423.46 303.200   5
  -1  -6  10 3382.34 153.987  13
  -1  -6 -10 2940.81 257.052  10
  -6   1 -10 3251.11 152.532   3
   1   6 -10 3192.09 302.787  10
  -6   1  10 3427.68 155.741  13
  -1  -6 -10 3424.47 162.337   3
  -6   1 -10 3121.85 273.751  10
  -6   1  10 3203.80 320.547   5
   6  -1  10 3319.40 154.346  13
   6  -1 -10 3087.02 298.470  10
   6  -1  11 64.0441 44.1718  13
  -1  -6 -11 28.3576 46.4466   3
  -1  -6  11 117.183 52.6916  13
   1   6  11 70.1370 48.6479  13
  -1  -6  11 21.5962 36.9309  11
  -6   1 -11-21.9754 45.2994   3
   6  -1 -11 189.071 97.6832  10
   1   6  11 19.6185 68.4857   5
  -6   1  11 115.925 48.7490  13
   1   6 -11 87.8983 47.3362   3
   6  -1 -11 135.534 53.8203   3
  -1  -6 -11 29.2447 39.1170   8
   6  -1 -12 497.401 81.4369   3
   1   6  12 481.959 84.8445  13
  -1  -6  12 558.022 80.8746  13
   1   6 -12 631.510 89.6516   3
  -6   1 -12 540.708 76.8231   3
  -6   1  12 457.651 75.1436  13
   6  -1  12 519.453 80.7431  13
  -1  -6 -12 421.032 68.2482   8
  -6   1 -13 6232.94 224.694   3
  -1  -6  13 6399.69 227.270  13
   1   6 -13 6735.00 243.173   3
   6  -1  13 6552.08 233.497  13
   1   6  13 6339.33 237.856  13
  -6   1  13 6375.75 228.953  13
  -1  -6 -13 6363.27 216.013   8
   6  -1 -13 6431.72 225.780   3
  -6   1 -14 9153.45 257.406   3
   1   6  14 10317.9 291.185  13
  -1  -6 -14 9759.14 249.943   8
  -6   1  14 9153.24 261.445  13
   6  -1  14 9946.16 274.266  13
   6  -1 -14 9847.45 268.027   3
   1   6 -14 9616.67 280.209   3
  -1  -6  14 9862.57 268.852  13
  -1  -6 -15 490.600 55.2428   8
   1   6 -15 446.775 70.4786   3
  -6   1  15 417.186 62.2705  13
  -6   1 -15 466.354 61.4910   3
  -1  -6  15 391.695 60.9955  13
   1   6  15 498.695 73.0553  13
   6  -1  15 385.661 64.0657  13
   1   6 -16 1573.32 96.0561   3
  -6   1  16 1481.15 87.5233  13
   6  -1  16 1452.50 91.0555  13
  -1  -6  16 1530.30 88.8971  13
   1   6  16 1278.69 88.2268  13
  -6   1 -16 1480.21 90.6882   8
   1   6  17 246.167 37.4514  13
   1   6 -17 202.034 33.5149   3
   6  -1  17 195.929 31.4637  13
  -6   1 -17 220.864 31.7719   8
  -6   2   0 2219.67 117.719   4
   6  -2   0 2574.61 131.121   9
   2   6   0 2561.58 120.502   4
  -6   2   0 2482.99 106.013   5
  -2  -6   0 2538.82 152.249   9
  -6   2   1 3509.25 146.928   5
  -6   2   1 3587.40 154.885   4
   2   6  -1 3580.47 139.869  10
   2   6  -1 3730.71 151.285   4
  -6   2  -1 3609.89 147.388   4
  -2  -6   1 3646.42 175.704   9
   2   6   1 3487.86 142.890   4
   6  -2   1 3725.55 173.918   9
   6  -2  -1 3799.89 141.085   9
  -2  -6  -1 3498.07 182.437   9
  -6   2   2 6.44412 44.3103   5
   2   6  -2 38.1890 39.6887  10
  -2  -6   2 4.67958 46.9623   9
   6  -2  -2 113.083 33.1817   9
  -6   2  -2 18.0810 38.9472   4
   6  -2   2 21.5379 55.2025   9
  -2  -6  -3 32143.3 411.185  10
  -6   2   3 30860.6 548.120   5
  -2  -6   3 31144.2 507.752   9
   2   6  -3 30738.9 507.361  10
   6  -2  -3 31931.1 557.425  10
   6  -2  -3 29744.3 253.226   9
   6  -2   3 31756.8 580.675   9
   2   6  -4 27462.5 532.105  10
  -6   2   4 27748.7 573.064   5
  -2  -6  -4 26814.2 428.600  10
   6  -2  -4 27669.9 566.839  10
   6  -2   4 26674.7 573.209   9
  -6   2  -4 26370.9 499.649  10
  -2  -6   4 26740.0 486.718   9
  -2  -6  -5 286.730 60.4438  10
   6  -2  -5 338.495 79.9502  10
  -6   2   5 302.315 86.4804   5
  -2  -6   5 323.063 67.0534   9
  -6   2  -5 284.552 74.0801  10
   2   6  -5 233.227 69.5393  10
   6  -2   5 146.414 72.0641   9
   2   6   5 329.143 84.3435   5
   2   6  -6 20515.8 560.063  10
   6  -2   6 20905.5 586.511   9
  -6   2   6 19713.4 580.154   5
  -6   2  -6 20050.0 511.918  10
   2   6   6 20352.3 537.075   5
  -2  -6   6 19876.1 459.886   9
  -2  -6  -6 20498.5 471.898  10
   6  -2  -6 20539.5 575.611  10
   2   6  -7 5350.03 316.727  10
  -6   2  -7 5529.77 297.032  10
  -2  -6  -7 5803.05 155.223   1
   6  -2  -7 5884.53 337.323  10
  -2  -6  -7 5340.52 268.145  10
   6  -2   7 5404.76 316.611   9
  -6   2   7 5292.86 334.242   5
   2   6   7 5469.52 300.773   5
  -6   2   8 6330.40 393.423   5
  -6   2  -8 5779.41 328.368  10
   2   6   8 5741.19 332.976   5
   2   6  -8 6440.48 371.391  10
   6  -2  -8 6406.89 374.274  10
  -2  -6  -8 5647.91 299.034  10
   6  -2   8 5695.70 350.164   9
   2   6   9 19.3586 67.5577   5
   6  -2   9 38.2752 69.1762   9
   6  -2  -9 161.200 106.423  10
   2   6  -9 118.147 97.4267  10
  -6   2   9 161.242 79.9339   5
  -6   2  -9 66.8279 64.0164  10
  -2  -6  -9 52.0416 55.2381  10
  -6   2  10 19372.6 369.450  13
  -2  -6  10 19788.7 362.953  13
  -6   2 -10 19430.2 367.048   3
  -2  -6  10 20276.4 367.144  11
   2   6  10 19727.6 701.215   5
   2   6 -10 19760.8 388.415   3
   6  -2 -10 19152.0 738.619  10
   2   6 -10 19859.4 740.551  10
  -2  -6 -10 19602.5 381.808   3
  -6   2  10 20323.1 794.108   5
   2   6  10 20134.1 385.583  13
   6  -2  10 18845.2 697.536   9
   6  -2  10 19466.7 364.952  13
   6  -2 -10 20042.6 375.185   3
  -6   2 -10 19173.9 673.679  10
  -6   2 -11 1246.34 103.349   3
   2   6 -11 1250.83 106.937   3
   2   6 -11 1040.97 185.547  10
  -2  -6  11 1516.40 112.083  13
   6  -2  11 1373.91 107.104  13
   6  -2 -11 1597.81 234.052  10
  -6   2 -11 2139.55 243.780  10
   6  -2 -11 1559.35 114.128   3
   2   6  11 1331.14 109.017  13
  -6   2  11 1734.57 252.412   5
  -6   2  11 1505.56 112.321  13
  -2  -6  11 1352.38 103.909  11
  -2  -6 -11 1422.83 118.198   3
  -6   2  12 35.8564 44.6723  13
  -2  -6 -12-15.6191 46.8032   8
   2   6  12 18.3675 57.8042  13
  -6   2 -12 12.5423 45.4628   3
   6  -2  12 114.989 59.9511  13
  -2  -6  12 35.1980 48.9174  13
   2   6 -12-29.1514 54.5742   3
   6  -2 -12-71.7739 56.7983   3
  -6   2 -13 1187.09 106.686   3
   2   6  13 1210.46 110.488  13
  -2  -6 -13 1222.16 103.622   8
  -6   2  13 1077.23 100.536  13
   2   6 -13 1186.26 112.564   3
   6  -2 -13 1172.25 101.919   3
   6  -2  13 1173.95 106.991  13
  -2  -6  13 1070.11 98.3227  13
  -2  -6  14 2619.79 140.063  13
  -6   2 -14 2523.26 138.595   3
   2   6 -14 2799.40 154.899   3
  -6   2  14 2260.25 132.487  13
   6  -2  14 2943.66 155.344  13
   2   6  14 2888.01 157.657  13
  -2  -6 -14 2946.73 143.916   8
   6  -2 -14 2712.36 143.996   3
  -6   2 -15 2982.75 137.548   3
   6  -2  15 2933.59 141.794  13
  -2  -6  15 2858.29 135.742  13
  -6   2  15 2752.12 136.506  13
   2   6 -15 2837.82 144.035   3
   2   6  15 3004.06 147.589  13
  -2  -6 -15 2675.01 121.949   8
   6  -2  16 6208.32 176.969  13
  -6   2  16 6066.18 169.238  13
   2   6  16 6291.00 183.189  13
   2   6 -16 6223.01 179.993   3
  -2  -6  16 5960.09 165.988  13
   2   6  17 2740.00 98.6102  13
   6  -2  17 2801.92 97.1660  13
   2   6 -17 2698.45 95.8353   3
   3   6   0 18.9903 31.0431   4
  -3  -6   0 22.3390 51.9152   9
  -6   3   0 24.5807 44.3679   4
   6  -3   0 5.89686 42.4744   9
   3   6   1 75.9441 35.3345   4
   3   6  -1 103.179 37.7513   4
  -6   3   1 44.3889 48.0028   4
  -3  -6   1 75.6732 25.8976   1
  -6   3  -1 17.9771 42.6780   4
  -3  -6   1 133.516 56.9251   9
   3   6  -1 134.652 39.5551  10
   6  -3  -1 43.5386 39.8144   9
   6  -3   1 44.7010 52.5580   9
  -6   3   1 29.2362 41.0288   5
  -3  -6  -2 214983. 810.594  10
   3   6  -2 216623. 1168.05  10
   6  -3  -2 217111. 1028.21   9
  -3  -6   2 217399. 678.934   1
  -6   3   2 219071. 1336.50   5
  -6   3  -2 218910. 1284.22   4
   6  -3   2 219015. 1447.99   9
   6  -3   3 23051.9 509.982   9
  -3  -6   3 22325.2 422.930   9
   6  -3  -3 22133.4 292.454   9
  -6   3   3 21801.3 475.586   5
   3   6  -3 22096.4 426.757  10
  -3  -6  -3 22241.0 310.167  10
   6  -3  -3 22152.8 485.380  10
  -3  -6   4 36.0741 39.2685   9
   6  -3  -4 67.5418 73.0713  10
   6  -3   4 125.586 79.7945   9
  -3  -6  -4-4.36740 28.6048  10
   3   6  -4 23.1454 54.7010  10
  -6   3   4-33.6332 64.4038   5
  -3  -6   5 60229.1 726.889   9
   6  -3  -5 59521.8 917.458  10
  -3  -6  -5 61170.5 467.884   1
  -6   3  -5 58858.7 844.803  10
   3   6  -5 60224.3 873.424  10
  -6   3   5 59482.2 932.997   5
   6  -3   5 59680.4 938.976   9
  -3  -6  -5 61531.0 695.591  10
   3   6   5 60214.3 828.695   5
  -3  -6  -6 3496.52 118.744   1
  -3  -6   6 3628.19 188.916   9
   6  -3  -6 3930.67 257.423  10
   3   6  -6 3705.11 242.643  10
  -3  -6  -6 3451.80 189.864  10
  -6   3  -6 2740.11 203.515  10
  -6   3   6 3284.41 247.414   5
   6  -3   6 2862.70 232.277   9
   3   6   6 3269.71 215.382   5
  -6   3   7 9061.21 434.520   5
   3   6   7 8695.44 371.695   5
  -3  -6  -7 9044.63 196.890   1
  -6   3  -7 8927.75 387.496  10
   6  -3   7 8687.40 406.763   9
   6  -3  -7 8498.45 404.602  10
  -3  -6  -7 9194.81 336.973  10
   3   6  -7 8660.80 399.494  10
   6  -3  -8 12657.7 528.880  10
  -3  -6  -8 12138.0 422.610  10
  -6   3  -8 11539.9 474.618  10
   6  -3   8 11470.3 500.880   9
   3   6   8 12326.6 472.836   5
  -6   3   8 12425.6 545.035   5
   3   6  -8 12655.8 520.595  10
   3   6  -9 2299.02 127.755   3
   6  -3  -9 2088.53 239.261  10
   3   6   9 2416.39 235.822   5
  -6   3  -9 2030.99 213.640  10
   6  -3   9 1994.54 224.658   9
   3   6  -9 2204.35 242.628  10
  -6   3   9 2337.50 266.555   5
   6  -3   9 2155.14 117.773  13
  -6   3 -10 27709.3 828.435  10
   6  -3 -10 29365.6 917.113  10
   6  -3 -10 29465.7 456.061   3
   6  -3  10 28311.5 867.332   9
  -6   3 -10 27677.0 440.906   3
   3   6 -10 28568.2 467.639   3
  -3  -6  10 28124.1 431.213  13
   3   6 -10 28214.3 883.610  10
  -6   3  10 28910.6 457.457  13
  -3  -6  10 29198.3 446.779  11
  -6   3  10 29062.6 956.346   5
   6  -3  10 28174.6 441.776  13
   3   6  10 28534.9 456.122  13
  -3  -6 -10 28369.8 456.757   3
   3   6 -11-0.87617 56.5903  10
  -3  -6 -11 184.770 56.5447   3
   3   6 -11 278.079 64.5040   3
   6  -3  11 193.092 54.7204  13
  -3  -6  11 301.735 56.4937  13
   6  -3 -11 335.591 61.5776   3
  -6   3  11 273.675 62.9980  13
   6  -3 -11 5.37829 69.2511  10
  -6   3 -11 25.6481 70.2274  10
  -6   3 -11 157.442 57.0882   3
   3   6  11 294.091 65.1070  13
  -3  -6  11 247.740 58.9255  11
  -6   3  11 411.912 144.088   5
   6  -3  12 12070.9 310.949  13
  -6   3  12 11868.5 313.370  13
  -6   3 -12 11685.1 304.431   3
  -3  -6  12 11711.7 298.285  13
  -3  -6 -12 11677.3 305.400   8
   6  -3 -12 11749.8 306.010   3
   3   6  12 11612.6 314.804  13
   3   6 -12 11364.4 312.214   3
  -6   3  13 72.2699 49.3567  13
   3   6  13 197.563 66.6284  13
   6  -3 -13 82.2244 51.0958   3
   3   6 -13 246.788 70.8233   3
   6  -3  13 68.0314 52.0713  13
  -6   3 -13 126.522 54.4672   3
  -3  -6  13 116.986 51.6302  13
  -3  -6 -13 177.387 61.1033   8
   3   6  14 9910.48 278.803  13
  -6   3  14 9422.15 266.929  13
   6  -3  14 9951.52 275.071  13
  -6   3 -14 10005.0 268.398   3
  -3  -6 -14 9872.68 261.825   8
   3   6 -14 9436.41 272.248   3
  -3  -6  14 9825.38 262.990  13
  -3  -6 -15-27.6476 34.4941   8
  -6   3 -15 63.4470 39.5884   3
   3   6  15-1.65998 43.7229  13
   3   6 -15 6.54180 42.3036   3
  -3  -6  15-6.87291 34.5932  13
  -6   3  15-26.3995 42.2310  13
   6  -3  15-10.3370 46.0598  13
   3   6 -16 3029.98 125.982   3
  -6   3  16 2855.82 118.936  13
  -6   3 -16 2961.63 117.794   3
   3   6  16 3128.26 128.982  13
   6  -3  16 3099.15 126.634  13
  -3  -6  16 2755.63 110.677  13
  -3  -6 -16 3013.02 108.261   8
   3   6 -17 363.460 39.8135   3
   3   6  17 333.492 38.4451  13
   6  -3  17 258.982 36.8895  13
  -4  -6   0 175001. 689.981   1
   4   6   0 175737. 850.488   4
  -6   4   0 178348. 1190.43   4
   6  -4   0 176777. 1184.25   9
   4   6   1 67.4041 28.0218   4
   6  -4  -1 137.748 44.1920   9
   4   6  -1 183.128 37.0941  10
  -6   4   1 87.4328 51.5230   4
  -4  -6   1 143.578 58.1359   9
   4   6  -1 116.092 37.0316   4
   6  -4   1 54.2106 54.9683   9
  -6   4  -1 66.2330 48.4607   4
  -4  -6  -1 63.7575 25.6498   1
  -4  -6   1 107.848 27.4677   1
  -4  -6   2 188.715 54.2962   9
  -6   4  -2 150.692 58.1983   4
  -4  -6  -2 117.301 15.5824  10
   6  -4  -2 96.3043 36.9266   9
   4   6  -2 180.948 43.1508  10
  -4  -6   2 189.710 28.2788   1
  -4  -6  -2 203.852 36.4695   1
   6  -4   2 179.236 66.8148   9
  -6   4   2 77.8836 53.8409   5
  -6   4  -3 3040.42 175.615   4
  -6   4   3 3421.52 197.513   5
   4   6  -3 3222.80 165.493  10
  -4  -6  -3 3198.13 106.840   1
  -4  -6   3 3010.46 158.017   9
   6  -4   3 3251.21 204.449   9
  -4  -6  -3 3177.25 99.4028  10
   6  -4  -3 3352.08 136.319   9
   6  -4  -4 740.000 113.095  10
  -4  -6  -4 618.687 53.2260   1
   6  -4   4 669.450 114.669   9
  -6   4   4 534.822 102.707   5
  -4  -6  -4 646.784 60.2898  10
   4   6  -4 676.849 98.5528  10
  -4  -6   4 488.513 69.6838   9
   4   6   5 7164.77 285.158   5
  -4  -6  -5 7508.79 229.849  10
   6  -4   5 7330.41 340.000   9
  -4  -6  -5 7470.49 171.633   1
  -4  -6   5 7791.74 250.067   9
  -6   4   5 8082.06 356.099   5
   4   6  -5 7886.25 322.024  10
   6  -4  -5 7169.92 334.555  10
  -6   4  -5 7088.08 306.159  10
  -6   4   6 8872.13 403.821   5
  -6   4  -6 9422.39 381.302  10
   6  -4  -6 8856.08 392.735  10
  -4  -6  -6 9412.41 294.254  10
   4   6   6 9801.68 355.355   5
   4   6  -6 8893.97 376.121  10
   6  -4   6 9498.27 410.857   9
  -4  -6  -6 9556.64 199.412   1
   6  -4  -7 47754.8 965.593  10
   4   6   7 46269.7 837.984   5
  -6   4   7 46557.7 987.925   5
   6  -4   7 46784.2 963.033   9
   4   6  -7 47065.6 931.142  10
  -4  -6  -7 49168.5 466.837   1
  -6   4  -7 47926.7 917.973  10
  -6   4   8 48068.0 1077.43   5
  -6   4  -8 45966.9 963.395  10
   6  -4  -8 47876.1 1037.32  10
   6  -4   8 45823.0 1011.15   9
   4   6  -8 46719.9 1003.37  10
   4   6   8 47825.2 915.257   5
   4   6   9 476.044 62.1797  13
  -6   4   9 204.311 111.054   5
  -6   4   9 557.831 68.9292  13
  -4  -6  -9 488.340 67.4801   3
   4   6  -9 451.348 122.608  10
   6  -4  -9 436.681 125.655  10
  -4  -6   9 463.445 60.6917  11
   6  -4   9 285.784 91.0923   9
  -6   4  -9 445.024 113.251  10
   4   6  -9 549.040 68.0530   3
   6  -4   9 463.511 60.7243  13
   4   6 -10 394.423 121.504  10
   6  -4  10 252.908 53.5384  13
   4   6  10 288.084 57.2823  13
  -4  -6  10 344.830 59.7003  11
   6  -4 -10 235.820 115.868  10
  -4  -6  10 242.192 51.2901  13
   4   6 -10 343.334 61.4629   3
  -4  -6 -10 213.026 54.0935   3
  -6   4  10 228.611 77.3692   5
  -6   4  10 203.808 52.5654  13
  -6   4 -10 297.390 55.6290   3
  -6   4 -10 148.817 86.1061  10
   6  -4 -10 231.707 50.7138   3
   6  -4  10 238.953 113.053   9
  -6   4  11 3217.97 344.984   5
  -4  -6  11 3412.06 164.339  11
   4   6 -11 3142.50 166.341   3
  -6   4  11 3389.40 168.390  13
   6  -4 -11 3234.41 159.958   3
  -4  -6  11 3432.53 158.696  13
  -6   4 -11 3448.81 167.035   3
   4   6  11 3198.98 163.533  13
   4   6 -11 3631.00 337.777  10
  -6   4 -11 3621.58 326.296  10
   6  -4 -11 3201.96 321.669  10
   6  -4  11 3569.70 169.575  13
  -4  -6 -11 3449.78 170.698   3
  -4  -6 -12 9795.20 283.308   8
  -6   4  12 10127.0 292.894  13
  -6   4 -12 9712.22 278.160   3
   6  -4 -12 10704.2 293.395   3
   6  -4  12 10253.6 288.961  13
   4   6 -12 10489.0 297.084   3
  -4  -6  12 10239.9 282.883  11
   4   6  12 10455.9 293.743  13
  -4  -6  12 10537.8 280.277  13
  -6   4 -13 2630.22 147.538   3
   4   6  13 2715.92 153.999  13
   6  -4  13 2716.30 155.226  13
  -4  -6 -13 2792.29 153.992   8
  -6   4  13 2632.43 153.572  13
  -4  -6  13 2580.85 142.209  13
   4   6 -13 2695.41 154.001   3
  -4  -6  14 710.722 78.1509  13
  -6   4 -14 544.906 71.6475   3
   4   6 -14 689.164 83.5191   3
  -4  -6 -14 704.400 77.9585   8
   6  -4  14 653.319 82.7642  13
  -6   4  14 676.732 85.3306  13
   4   6  14 803.046 87.8070  13
   4   6  15 551.746 71.2352  13
   4   6 -15 340.636 58.8647   3
  -6   4 -15 360.541 58.7420   3
  -6   4  15 406.398 61.7826  13
   6  -4  15 408.467 63.4691  13
  -4  -6  15 298.564 53.7505  13
  -4  -6 -15 372.019 58.6729   8
  -6   4 -16 1173.45 76.8319   3
   4   6  16 1293.35 84.2104  13
  -4  -6 -16 1125.89 71.2825   8
  -4  -6  16 1224.31 72.0942  13
  -6   4  16 1219.91 80.9629  13
   6  -4  16 1400.51 88.7116  13
   4   6 -16 1260.63 83.0449   3
   6  -4  17 1073.94 60.0964  13
   5   6   0 29.8750 24.7780   4
  -5  -6   0 9.90497 28.9283   1
  -6   5   0 64.8521 48.8217   4
   6  -5   0 7.69014 54.3215   9
   5   6  -1 78372.4 594.651   4
  -5  -6  -1 75347.4 492.229   1
   6  -5  -1 76647.2 792.312   9
   6  -5   1 75222.9 873.401   9
   5   6  -1 77140.1 561.508  10
  -6   5  -1 76338.4 848.251   4
  -5  -6   1 77206.4 471.588   1
  -6   5   1 77133.5 866.728   4
  -5  -6  -2 9685.84 182.225   1
  -6   5  -2 9498.00 310.768   4
   6  -5  -2 9892.38 274.289   9
  -5  -6   2 10047.4 291.932   9
   5   6  -2 9690.87 249.685  10
   6  -5   2 10039.4 341.075   9
  -6   5   2 9940.21 319.110   5
  -6   5   3 199.710 67.3320   5
  -5  -6  -3 102.511 35.0927   1
  -5  -6   3 164.882 51.3622   9
  -6   5  -3 346.689 77.9965   4
   5   6  -3 144.125 55.5257  10
   6  -5   3 210.468 80.5469   9
   6  -5  -3 121.130 46.8934   9
   6  -5   4 310.649 84.7764   9
   6  -5  -4 327.346 54.0720   9
   5   6   4 296.690 67.3287   5
  -5  -6   4 333.971 57.6578   9
   6  -5  -4 368.218 96.5823  10
   5   6  -4 351.075 74.4264  10
  -5  -6  -4 298.330 45.0721   1
  -6   5   4 376.375 92.6860   5
   5   6   5 58399.9 781.071   5
   5   6  -5 56445.7 863.398  10
  -6   5   5 57118.3 961.420   5
  -5  -6  -5 56007.6 483.823   1
   6  -5   5 56677.0 957.469   9
   6  -5  -6 121142. 1462.86  10
   5   6  -6 118673. 1377.85  10
   6  -5   6 115667. 1462.65   9
   5   6   6 121418. 1222.78   5
  -6   5  -6 115753. 1372.68  10
  -6   5   6 118268. 1486.75   5
  -5  -6  -6 119011. 726.534   1
   6  -5  -7 12422.5 503.703  10
   5   6   7 11861.9 411.411   5
  -6   5  -7 11644.3 468.751  10
   5   6  -7 12682.6 489.882  10
  -6   5   7 12314.5 519.568   5
   6  -5   7 12424.6 508.205   9
  -5  -6  -7 12175.7 241.017   1
   6  -5   8 1395.95 189.617   9
  -6   5  -8 1356.87 181.541  10
  -6   5   8 1250.74 184.994   5
   6  -5  -8 1736.33 205.445  10
   5   6  -8 1490.94 185.746  10
  -5  -6   9 3116.46 146.471  11
   5   6   9 2888.84 140.300  13
  -6   5   9 3199.32 306.087   5
   6  -5  -9 3115.15 145.528   3
  -5  -6  -9 3017.85 145.384   3
   5   6  -9 3035.50 146.799   3
  -6   5   9 3018.98 147.208  13
   6  -5   9 2640.58 262.153   9
   5   6  -9 2963.44 281.850  10
   6  -5   9 2972.48 141.577  13
  -6   5  -9 2972.09 143.004   3
   6  -5  -9 3046.12 293.127  10
  -6   5  -9 2700.32 261.266  10
   5   6 -10 9863.03 274.646   3
  -5  -6  10 9625.88 262.959  11
  -6   5  10 9951.94 569.935   5
   6  -5 -10 9807.99 267.663   3
   6  -5  10 9909.65 523.560   9
  -6   5 -10 9025.29 493.230  10
  -6   5 -10 9789.09 268.799   3
  -5  -6 -10 9975.77 272.313   3
   5   6 -10 9948.36 533.521  10
  -5  -6  10 10038.3 254.382  13
  -6   5  10 9612.04 272.801  13
   6  -5  10 9765.00 263.556  13
   5   6  10 9911.60 268.788  13
   6  -5 -10 9595.14 530.308  10
   6  -5  11 9838.06 277.480  13
  -6   5 -11 9786.40 278.801   3
  -5  -6  11 9565.87 272.031  11
  -5  -6  11 9455.25 259.177  13
  -6   5 -11 10024.9 542.256  10
   5   6 -11 9621.53 281.511   3
  -6   5  11 9723.41 284.235  13
   5   6  11 9673.98 276.688  13
  -5  -6 -11 9847.88 283.619   8
   6  -5 -11 9882.50 277.661   3
  -5  -6  12 43.2167 48.3030  11
  -6   5  12 71.7409 56.1413  13
  -5  -6  12 72.4662 42.9519  13
   5   6  12 30.4536 46.0812  13
   5   6 -12 8.86469 49.4634   3
  -5  -6 -12 21.0253 48.6502   8
  -6   5 -12 6.76022 44.8756   3
   6  -5  12 80.3495 53.7022  13
   6  -5  13 320.728 70.7546  13
  -5  -6 -13 271.627 57.7555   8
   5   6  13 129.793 53.4557  13
   5   6 -13 171.945 60.0397   3
  -6   5 -13 168.739 57.6742   3
  -6   5  13 267.725 63.1811  13
  -5  -6  13 96.7293 40.2956  13
   6  -5  14 2417.46 140.681  13
   5   6 -14 2360.91 136.026   3
  -5  -6  14 2497.56 126.994  13
   5   6  14 2430.30 137.857  13
  -6   5 -14 2401.55 134.735   3
  -6   5  14 2267.41 136.360  13
  -5  -6 -14 2503.52 138.157   8
   5   6 -15 3195.10 142.463   3
  -5  -6  15 3221.76 128.755  13
  -5  -6 -15 3118.00 136.535   8
   6  -5  15 3216.24 145.477  13
  -6   5  15 3075.09 141.978  13
   5   6  15 3290.09 145.582  13
  -6   5 -15 3115.50 135.658   3
   6  -5  16 3672.16 133.301  13
  -5  -6 -16 3771.27 123.550   8
   5   6 -16 3775.57 129.469   3
  -6   5 -16 3676.34 124.068   3
   5   6  16 3891.43 132.133  13
  -6   5  16 3704.78 131.112  13
  -6   6   0 263.698 70.7401   4
   6  -6   0 309.982 76.0874   9
   6   6   0 305.348 29.2754   4
  -6  -6   0 354.575 44.5082   1
  -6   6   1 80778.1 943.104   4
   6  -6   1 81602.5 960.215   9
   6   6  -1 80458.3 565.446  10
   6   6  -1 81457.6 564.172   4
   6  -6  -1 80636.8 876.834   9
  -6   6  -1 80850.5 936.834   4
  -6  -6  -1 79765.3 532.916   1
  -6   6   2 6906.03 289.574   4
   6   6  -2 6642.38 206.865  10
   6  -6   2 6902.77 297.917   9
   6  -6  -2 7145.19 255.260   9
  -6  -6  -2 6929.55 161.732   1
  -6   6  -2 6579.77 278.376   4
  -6  -6  -3 1858.82 89.1244   1
   6   6  -3 1795.33 130.941  10
  -6   6   3 1631.10 154.549   5
  -6   6  -3 1566.53 147.668   4
   6  -6   3 1442.37 150.405   9
   6  -6   4 10657.2 409.383   9
   6   6   4 10495.3 300.120   5
  -6  -6  -4 10343.4 209.494   1
   6  -6  -4 10769.3 299.963   9
  -6   6  -4 9871.60 370.125   4
  -6   6   4 10310.7 392.503   5
   6   6  -4 10547.4 341.124  10
   6  -6  -4 10274.4 387.731  10
   6   6  -5 47834.4 804.653  10
   6  -6   5 48823.6 922.030   9
   6  -6  -5 49150.1 895.390  10
   6   6   5 51015.7 702.654   5
  -6  -6  -5 49017.8 465.718   1
  -6   6   5 49095.0 919.026   5
   6   6  -6 18299.0 546.140  10
  -6  -6  -6 19683.4 304.495   1
  -6   6   6 18363.5 604.709   5
   6   6   6 19552.9 471.168   5
   6  -6  -6 18640.3 587.757  10
   6  -6   6 18212.9 599.122   9
   6  -6   7 58031.8 1129.46   9
   6  -6  -7 57880.3 1100.82  10
  -6   6  -7 57087.3 1065.54  10
  -6   6   7 58017.5 1145.02   5
   6   6  -7 56739.9 1047.26  10
   6  -6  -8 52.5228 70.5310  10
  -6   6  -8 130.216 61.3272  10
  -6   6   8-0.73041 74.5372   5
   6  -6   8-65.0550 80.6638   9
  -6   6  -9 2731.55 270.585  10
   6  -6  -9 2657.43 135.000   3
   6   6   9 2773.77 136.208  13
  -6   6   9 2888.06 292.614   5
   6  -6   9 2527.91 133.205  13
   6   6  -9 2815.06 142.024   3
  -6   6   9 2897.99 146.692  13
   6   6  -9 2356.84 253.969  10
   6  -6  -9 2633.94 274.663  10
   6  -6   9 2331.66 245.268   9
  -6   6  -9 2443.85 130.816   3
  -6  -6  -9 2722.98 137.895   3
  -6  -6   9 2517.29 133.015  11
  -6  -6  10 14359.3 324.021  11
   6   6 -10 14476.4 331.332   3
   6  -6 -10 14624.0 658.567  10
  -6   6  10 15083.0 706.046   5
   6   6  10 14513.3 322.590  13
   6  -6  10 13610.9 628.110   9
  -6   6  10 14691.1 341.070  13
   6   6 -10 13998.5 634.891  10
  -6   6 -10 14092.3 325.746   3
   6  -6  10 14300.8 324.290  13
  -6  -6  11 16756.4 363.432  11
  -6  -6 -11 16699.7 370.727   8
   6   6 -11 16362.6 360.379   3
  -6   6 -11 16108.6 355.721   3
   6   6  11 17025.5 358.384  13
  -6   6  11 16263.3 370.411  13
   6  -6  11 17068.1 365.700  13
  -6  -6 -12 107.692 54.7007   8
   6  -6  12 84.2495 54.0513  13
  -6   6 -12 205.124 65.8583   3
   6   6 -12 296.715 68.3891   3
   6   6  12 183.384 58.3645  13
  -6  -6  12 197.010 59.6910  11
  -6   6  12 129.418 61.3479  13
  -6  -6  12 99.2825 49.4953  13
   6   6 -13 1419.79 110.844   3
   6   6  13 1374.13 108.621  13
   6  -6  13 1425.31 114.212  13
  -6  -6  13 1278.56 99.5317  13
  -6   6 -13 1418.60 113.181   3
  -6   6  13 1544.36 119.634  13
  -6  -6 -13 1569.58 120.439   8
  -6   6  14 7464.36 236.121  13
   6   6  14 7444.69 225.891  13
  -6  -6 -14 7549.98 231.984   8
  -6   6 -14 7391.09 226.228   3
   6  -6  14 7548.86 233.593  13
   6   6 -14 7415.85 226.813   3
   6   6 -15 4276.65 155.767   3
   6   6  15 4234.28 154.451  13
  -6  -6 -15 4244.47 157.459   8
   6  -6  15 4473.94 165.059  13
  -6   6  15 4248.84 163.499  13
  -6   6 -15 4106.35 152.546   3
   6  -6  16 177.694 40.7697  13
  -6   6 -16 172.265 37.5509   3
   6   6  16 175.794 35.3209  13
  -6   6  16 76.8447 32.2966  13
   6   6 -16 130.248 30.2707   3
  -6  -6 -16 238.378 40.8276   8
   6  -7   0 31.2188 57.0645   9
  -6   7   0-25.3977 62.1604   4
  -6   7  -1 6256.84 283.375   4
  -6   7   1 6292.54 283.818   4
   7   6  -1 6395.20 137.932   4
   6  -7   1 6658.33 293.845   9
  -7  -6  -1 6339.93 158.916   1
   7   6  -1 6449.23 156.089  10
   6  -7  -1 6320.91 267.255   9
  -7  -6  -2 5996.42 159.099   1
  -6   7   2 6183.17 290.742   4
   6  -7   2 6547.24 304.624   9
   6  -7  -2 5980.00 254.053   9
  -6   7  -2 6401.84 290.379   4
   7   6  -2 6395.44 205.143  10
  -7  -6  -3 7563.98 185.276   1
  -6   7  -3 7432.91 323.968   4
   7   6  -3 7706.74 263.395  10
   6  -7  -3 7755.72 283.030   9
  -6   7   3 7766.91 333.599   5
   6  -7   3 7407.87 341.499   9
   6  -7   4 2452.83 214.184   9
   7   6   4 3255.15 161.253   5
   7   6  -4 2970.22 187.311  10
   6  -7  -4 3153.99 180.989   9
  -7  -6  -4 2987.96 120.804   1
  -6   7  -4 2587.03 209.913   4
  -6   7   4 3130.38 232.649   5
  -7  -6  -5 198.473 43.3671   1
   6  -7   5 22.0865 86.2712   9
  -6   7   5 258.329 95.3762   5
   7   6  -5 147.354 61.5757  10
  -6   7  -5 130.900 71.5031   4
   6  -7  -5 137.617 80.4380  10
   6  -7   6 3232.62 270.178   9
  -6   7   6 3547.28 281.942   5
   6  -7  -6 3265.40 259.772  10
   7   6  -6 3835.35 253.606  10
  -6   7   7 2889.27 270.234   5
   6  -7   7 2880.74 264.334   9
   7   6  -7 3105.19 249.914  10
   6  -7  -7 2987.97 258.604  10
  -7  -6   8 684.466 71.8722  11
   6  -7  -8 666.663 150.386  10
   7   6  -8 635.286 125.388  10
  -6   7   8 566.741 148.690   5
   6  -7   8 679.466 72.0325  13
   6  -7   8 477.779 128.388   9
  -6   7   9 2956.67 152.876  13
   6  -7  -9 2830.97 282.039  10
   7   6  -9 2932.10 145.236   3
   6  -7   9 2686.77 283.813   9
  -7  -6   9 2865.89 144.343  11
   6  -7   9 2937.92 145.177  13
   7   6   9 2948.81 139.531  13
  -6   7   9 2676.41 290.024   5
  -6   7  -9 2915.10 145.777   3
   7   6  -9 2745.67 281.497  10
   7   6  10 358.093 60.1508  13
  -6   7  10 514.743 142.869   5
  -6   7 -10 415.991 65.9214   3
   7   6 -10 325.940 59.7237   3
   6  -7  10 361.234 63.8529  13
   6  -7 -10 276.942 101.236  10
   7   6 -10 301.762 105.696  10
   6  -7  10 512.551 129.204   9
  -6   7  10 446.368 71.9617  13
  -7  -6  10 442.443 66.7788  11
  -6   7 -11 6542.94 229.016   3
  -7  -6 -11 6847.10 242.693   8
  -7  -6  11 7011.20 238.683  11
   7   6 -11 6665.08 229.880   3
   7   6  11 6803.36 227.099  13
   6  -7  11 6542.81 229.529  13
  -6   7  11 6521.72 238.537  13
   7   6 -12 408.779 67.2594   3
   7   6  12 456.685 70.7471  13
  -7  -6 -12 469.872 78.1853   8
  -7  -6  12 458.278 77.5237  11
  -6   7  12 424.721 76.4829  13
  -6   7 -12 341.783 67.3386   3
   6  -7  12 429.294 78.4110  13
   6  -7  13 27.4382 49.2402  13
  -6   7 -13 44.8895 44.8613   3
  -6   7  13-60.5813 55.9381  13
   7   6 -13-31.7720 47.3387   3
   7   6  13 68.6479 44.8514  13
  -7  -6 -13-64.6117 51.6315   8
   7   6  14 3622.47 155.204  13
   6  -7  14 3798.56 168.277  13
  -6   7 -14 3735.15 160.288   3
   7   6 -14 3589.13 154.338   3
  -6   7  14 3704.69 169.131  13
  -7  -6 -14 3887.63 168.085   8
  -6   7 -15 809.217 71.2286   3
  -7  -6 -15 764.571 72.5356   8
   6  -7  15 862.213 79.6086  13
   7   6  15 880.572 73.5858  13
   7   6 -15 797.701 70.4514   3
  -6   7  15 677.701 73.4279  13
   7   6 -16 2581.44 93.7735   3
   6  -7  16 2712.89 108.645  13
   7   6  16 2505.99 93.9566  13
  -6   7  16 2671.93 107.567  13
  -6   7 -16 2567.90 97.1070   3
  -7  -6 -16 2726.93 104.113   8
  -5   7   0 2367.33 172.026   4
   5  -7   0 2341.78 169.574   9
   7   5  -1 545.046 50.0042  10
  -5   7  -1 179.375 58.9456   4
   7   5  -1 428.965 35.5032   4
   5  -7  -1 306.603 76.6601   9
  -5   7   1 306.124 78.6758   4
   5  -7   1 445.230 91.6693   9
  -5   7   2 8975.19 336.400   4
   5  -7   2 8907.35 342.385   9
   7   5  -2 9427.48 247.260  10
  -5   7  -2 8881.94 329.884   4
   5  -7  -2 9287.21 307.722   9
   5  -7  -3 34645.2 592.547   9
   5  -7   3 34986.6 706.625   9
   7   5  -3 33609.3 544.779  10
  -5   7  -3 34090.3 663.632   4
   7   5   4 17079.9 326.466   5
  -5   7   4 17259.2 512.640   5
  -5   7  -4 16036.5 485.741   4
   7   5  -4 16660.1 435.026  10
   5  -7   4 17143.8 519.891   9
   5  -7  -4 17588.9 422.949   9
   7   5  -5 3111.76 210.815  10
  -5   7   5 3274.49 246.636   5
   5  -7  -5 3162.68 235.971  10
   5  -7   5 2943.71 232.140   9
   5  -7  -6 10490.9 440.474  10
  -5   7   6 10347.5 461.678   5
   5  -7   6 11134.8 465.204   9
   5  -7   7-3.70925 70.2380   9
   7   5  -7 27.4576 58.2125  10
  -5   7   7 58.5924 79.5822   5
   5  -7  -7 159.622 81.2827  10
  -5   7  -7 37.3169 70.0113  10
  -5   7   8 132.461 92.2317   5
   7   5  -8 279.183 104.774  10
   5  -7  -8 5.93579 67.1746  10
   5  -7   8 74.8038 54.1808   9
  -5   7  -8 52.3935 69.4567  10
   7   5  -9 147.154 40.5397   3
   5  -7   9 198.228 50.3427  13
  -7  -5   9 218.844 45.1306  11
   5  -7   9 216.630 102.051   9
  -5   7  -9-6.72092 80.5926  10
   7   5  -9 214.017 92.6866  10
   5  -7  -9 103.210 68.8779  10
  -5   7   9 297.940 130.961   5
  -5   7  -9 201.255 50.3739   3
  -5   7   9 118.281 45.0248  13
  -7  -5  -9 278.625 54.7686   3
   7   5   9 203.205 45.6594  13
   7   5 -10 1577.61 221.629  10
   5  -7 -10 1177.38 195.243  10
   5  -7  10 1174.41 100.430  13
  -5   7  10 1150.13 101.460  13
   7   5  10 1154.69 96.8149  13
  -5   7 -10 1151.27 99.8912   3
  -7  -5 -10 1241.84 97.4548   3
  -5   7 -10 1118.29 190.510  10
   7   5 -10 1450.90 108.301   3
   5  -7  10 1191.11 183.339   9
  -5   7  10 1520.00 231.724   5
  -7  -5  10 1237.45 103.660  11
   5  -7  11 544.661 75.7393  13
  -7  -5  11 526.026 76.4520  11
  -5   7 -11 554.883 79.6403   3
  -5   7  11 454.010 77.5047  13
   7   5  11 551.321 76.0082  13
   7   5 -11 421.016 69.7077   3
  -7  -5  12 8.53199 49.4091  11
   7   5 -12 21.9706 47.6371   3
  -7  -5 -12 21.6751 55.0017   8
  -5   7 -12 113.865 59.3631   3
  -5   7  12 133.967 65.5947  13
   5  -7  12 39.7243 49.2396  13
   7   5  12 36.0532 49.2602  13
  -7  -5 -13 1262.09 112.722   8
   7   5  13 1256.29 103.139  13
   5  -7  13 1329.35 112.909  13
   7   5 -13 1579.81 115.139   3
  -5   7  13 1545.73 122.218  13
  -5   7 -13 1377.35 112.277   3
  -7  -5 -14 4495.18 182.267   8
   7   5  14 4563.18 176.534  13
   7   5 -14 4586.84 175.629   3
  -5   7 -14 4511.29 180.836   3
  -5   7  14 4543.02 188.815  13
   5  -7  14 4852.88 190.871  13
  -5   7 -15 986.638 81.9410   3
   7   5  15 969.380 78.2156  13
   5  -7  15 971.483 83.6745  13
  -5   7  15 986.317 86.7174  13
  -7  -5 -15 879.804 76.9095   8
   7   5 -15 860.575 73.5502   3
   7   5  16 5699.08 146.407  13
  -7  -5 -16 6082.01 157.958   8
  -5   7  16 6110.94 166.832  13
  -5   7 -16 5944.35 155.718   3
   5  -7  16 5936.36 162.885  13
  -4   7   0 19.0389 49.2486   4
   7   4   0 24.9252 11.5787  10
   4  -7   0 10.8696 60.8540   9
  -4   7  -1 20100.5 465.862   4
   4  -7  -1 19322.7 443.824   9
   7   4  -1 19538.2 296.343  10
   4  -7   1 19318.2 464.971   9
  -4   7   1 18982.6 454.613   4
   4  -7   2 21904.3 514.630   9
  -4   7  -2 22139.0 503.399   4
   7   4  -2 22678.6 388.203  10
  -4   7   2 21505.5 499.945   4
   4  -7  -2 21219.4 459.818   9
   4  -7  -3 5927.46 247.902   9
   7   4  -3 5895.59 229.231  10
   4  -7   3 6262.91 294.676   9
  -4   7  -3 5724.14 271.661   4
   7   4   3 6045.50 152.456   5
   4  -7  -4 5678.92 277.098  10
  -4   7   4 5582.89 287.535   5
   7   4  -4 5959.47 258.013  10
   4  -7   4 5939.64 301.648   9
   4  -7  -4 5864.15 250.326   9
   4  -7   5 65537.0 1029.87   9
   7   4  -5 63033.5 922.996  10
  -4   7  -5 63626.6 987.382  10
  -4   7   5 63272.2 1027.34   5
   4  -7  -5 65021.0 983.812  10
   4  -7  -6 46316.3 885.727  10
   4  -7   6 45418.2 910.621   9
  -4   7  -6 45989.4 897.644  10
   7   4  -6 45660.1 862.494  10
  -4   7   6 47132.7 956.103   5
  -4   7  -7 983.235 155.651  10
  -4   7   7 992.291 159.848   5
   7   4  -7 1077.75 155.878  10
   4  -7   7 817.198 152.431   9
   4  -7  -7 1008.51 156.582  10
   4  -7  -8 1301.65 181.693  10
   7   4  -8 1917.49 220.825  10
  -4   7   8 1896.87 228.763   5
  -4   7  -8 1537.66 198.622  10
   4  -7   8 1459.87 183.111   9
   4  -7   9 930.669 160.620   9
   7   4   9 1415.55 98.1722  13
  -7  -4  -9 1525.56 102.212   3
  -4   7  -9 1490.04 106.660   3
  -4   7   9 1169.53 190.251   5
   7   4  -9 1369.57 190.163  10
   4  -7   9 1452.55 101.273  13
  -4   7   9 1611.15 112.868  13
   7   4  -9 1325.33 95.5809   3
   4  -7  -9 1528.41 199.273  10
  -7  -4   9 1575.30 108.230  11
  -4   7  -9 1623.62 216.724  10
   7   4  10 3572.84 160.907  13
   4  -7  10 3337.46 158.654  13
  -4   7  10 3623.01 341.485   5
  -7  -4  10 3546.89 163.870  11
   7   4 -10 3118.89 306.566  10
  -4   7 -10 2740.27 287.537  10
   4  -7 -10 3224.74 308.932  10
  -4   7 -10 3288.86 162.657   3
  -7  -4 -10 3447.37 157.986   3
   7   4 -10 3528.69 161.827   3
  -4   7  10 3309.14 165.259  13
   7   4 -11 7045.12 234.837   3
  -4   7  11 6933.82 246.832  13
   7   4  11 6737.57 225.913  13
  -7  -4 -11 6868.34 228.777   3
   4  -7 -11 7161.00 469.696  10
  -7  -4  11 6627.99 230.418  11
  -4   7 -11 7160.02 245.553   3
   4  -7  11 7077.66 238.327  13
   4  -7  12 2581.47 151.438  13
   7   4 -12 2299.95 139.024   3
  -4   7 -12 2408.75 150.057   3
   7   4  12 2426.88 141.086  13
  -4   7  12 2392.63 153.653  13
  -4   7 -13 22716.8 430.256   3
  -4   7  13 22612.3 439.058  13
   4  -7  13 22602.0 421.805  13
   7   4  13 22276.9 409.149  13
  -7  -4  13 22744.0 390.303  13
  -7  -4 -13 22725.4 429.021   8
   7   4 -13 22567.2 412.247   3
  -4   7  14 2408.82 143.979  13
   4  -7  14 2714.08 146.919  13
  -7  -4 -14 2395.49 138.244   8
   7   4  14 2336.13 130.961  13
   7   4 -14 2485.75 133.082   3
  -4   7 -14 2611.38 143.676   3
  -7  -4 -15 26.3424 42.0321   8
   7   4  15 38.1453 36.5177  13
  -4   7 -15 53.2719 42.8738   3
  -4   7  15 7.88723 41.9227  13
   7   4 -15 51.6149 35.7165   3
   4  -7  15 7.59433 40.8290  13
  -4   7 -16 1146.06 75.9864   3
  -7  -4 -16 1153.71 75.3188   8
  -4   7  16 988.373 74.5855  13
   4  -7  16 1156.00 78.4620  13
   7   4  16 1049.23 71.8920  13
   7   3   0 8393.42 160.459  10
   3  -7   0 8297.58 292.950   9
  -3   7   0 8408.20 291.060   4
   7   3  -1 20356.6 314.803  10
  -3   7  -1 21616.4 464.471   4
   3  -7   1 20839.3 471.838   9
   3  -7  -1 21047.6 457.523   9
  -3   7   1 21243.5 460.756   4
   7   3   2 9018.13 127.141   5
   3  -7  -2 9918.53 315.975   9
   7   3  -2 9718.23 257.171  10
  -3   7  -2 9971.08 330.886   4
   3  -7   2 10012.3 340.723   9
  -3   7   2 9478.56 324.878   4
  -3   7  -3 1852.23 158.579   4
   3  -7  -3 1665.37 137.315   9
   3  -7   3 1720.12 159.997   9
   7   3   3 1672.72 59.3173   5
   7   3  -3 1496.36 119.198  10
  -3   7  -4 2684.22 196.976  10
   7   3  -4 2739.40 177.671  10
   3  -7  -4 2722.81 187.592  10
   3  -7   4 2839.61 205.026   9
  -3   7   4 2590.69 197.523   5
   3  -7  -5 27.8666 55.9254  10
   7   3  -5 26.8895 60.2143  10
  -3   7  -5 48.0427 65.7785  10
  -7  -3  -5 37.6679 34.6038  10
  -3   7   5 151.519 90.8736   5
   3  -7   5 44.1381 72.2775   9
  -3   7   6 18495.4 583.272   5
   3  -7   6 18577.0 565.740   9
  -3   7  -6 17824.8 552.363  10
   3  -7  -6 18935.2 545.922  10
   7   3  -6 18728.1 547.152  10
   7   3  -7 440.014 106.817  10
  -3   7   7 476.572 130.790   5
  -3   7  -7 302.352 111.512  10
   3  -7  -7 491.679 112.902  10
   3  -7   7 532.951 123.707   9
   7   3  -8 6108.89 372.332  10
  -3   7  -8 6641.62 389.299  10
  -3   7   8 6460.90 396.503   5
   3  -7   8 6927.22 383.712   9
   3  -7  -8 7115.84 387.441  10
  -7  -3   9 979.381 84.6254  11
  -3   7  -9 935.402 167.734  10
   7   3   9 1002.00 83.3623  13
   3  -7   9 1080.39 88.5065  13
   3  -7  -9 949.041 82.9426   3
  -3   7   9 922.737 86.3287  13
  -3   7  -9 871.034 84.8363   3
  -3   7   9 1068.57 184.693   5
   3  -7   9 558.994 123.228   9
   3  -7  -9 1065.14 162.207  10
   7   3  -9 1062.47 181.878  10
  -7  -3 -10 1937.71 119.830   3
  -3   7 -10 2219.81 136.847   3
  -3   7  10 2047.45 256.859   5
   7   3  10 1976.22 236.095   9
   3  -7  10 2210.63 130.065  13
   7   3 -10 2274.76 258.251  10
  -3   7 -10 2080.65 248.065  10
   3  -7 -10 1711.82 211.349  10
  -7  -3  10 2175.90 130.776  11
   7   3  10 2289.22 129.316  13
  -3   7  10 2069.12 133.772  13
   7   3 -10 2084.09 122.419   3
   3  -7  11 5990.42 219.335  13
  -3   7 -11 5367.91 421.257  10
   7   3 -11 6144.91 217.113   3
  -3   7  11 6283.88 232.365  13
  -7  -3  11 6307.09 223.239  11
  -7  -3 -11 6212.96 217.968   3
  -3   7 -11 6504.16 234.931   3
  -7  -3  11 6059.78 205.175  13
   7   3 -11 5974.56 440.092  10
   7   3  11 6291.74 434.482   9
   3  -7 -11 6057.03 424.402  10
  -3   7  11 6321.05 461.886   5
   7   3  11 6424.69 220.558  13
   7   3 -12 5520.37 208.238   3
  -7  -3 -12 4925.60 198.109   3
   7   3  12 5113.60 202.371  13
  -7  -3  12 5096.84 193.440  13
   3  -7  12 5160.51 207.491  13
  -3   7 -12 5063.05 213.603   3
  -3   7  12 5794.46 228.524  13
   7   3 -13 4999.99 197.509   3
   3  -7  13 5030.30 204.494  13
  -3   7 -13 4986.15 209.921   3
  -3   7  13 5003.46 212.674  13
  -7  -3  13 4862.32 185.330  13
   7   3  13 4816.91 196.059  13
  -3   7  14 4488.67 190.810  13
  -7  -3 -14 4369.17 184.393   8
  -7  -3  14 4549.62 169.977  13
   7   3  14 4231.25 175.408  13
  -3   7 -14 4580.98 190.102   3
   3  -7  14 4587.29 187.383  13
   7   3 -14 4283.57 172.549   3
  -7  -3 -15-11.8003 40.0294   8
   7   3 -15-2.63458 37.0681   3
  -3   7 -15 38.8611 44.1717   3
   3  -7  15-14.7620 41.5433  13
   7   3  15-12.7676 36.2546  13
  -3   7  15-16.4050 44.4305  13
  -7  -3 -16 856.128 67.8641   8
  -3   7 -16 782.383 67.8112   3
  -3   7  16 785.467 70.1403  13
   3  -7  16 827.634 69.3639  13
   7   3  16 954.567 68.9178  13
   7   2   0 58.7325 32.5209  10
  -2   7   0 23.2564 55.9795   4
   2  -7   0 101.347 61.6105   9
   2  -7   1 166670. 1290.30   9
   2  -7  -1 165940. 1253.24   9
  -2   7  -1 166791. 1243.71   4
   7   2  -1 167774. 945.009  10
  -2   7   1 164820. 1227.50   4
   2  -7   2 3899.88 210.295   9
  -7  -2  -2 3440.17 81.8222   4
   7   2  -2 3637.53 165.325  10
   2  -7  -2 3777.18 198.708   9
  -2   7   2 3917.12 205.834   4
  -2   7  -2 4252.19 214.936   4
  -7  -2   3 26218.9 509.787   5
   2  -7   3 26348.3 557.472   9
  -2   7  -3 26436.2 533.240  10
   7   2  -3 25934.9 482.429  10
   2  -7  -3 27148.7 530.551   9
   2  -7  -4 3414.06 199.773  10
  -2   7  -4 3694.01 218.345  10
  -7  -2   4 3580.52 212.931   5
   2  -7   4 3780.18 228.148   9
   7   2  -4 3591.52 204.835  10
  -7  -2  -5 37900.7 543.850  10
   7   2  -5 37424.2 708.840  10
   2  -7   5 37990.2 741.442   9
  -7  -2   5 38194.2 752.954   5
  -2   7  -5 38822.4 746.908  10
  -2   7   5 37716.9 763.534   5
   2  -7  -5 37353.4 693.746  10
  -2   7  -6 33482.0 745.689  10
  -7  -2  -6 33613.6 575.371  10
  -7  -2   6 33084.4 766.198   5
   7   2  -6 32574.7 723.701  10
  -2   7   6 34216.9 777.371   5
   2  -7   6 33715.3 733.975   9
   2  -7  -6 32837.8 697.069  10
  -2   7  -7 3270.88 262.225  10
   2  -7   7 3046.13 236.121   9
  -2   7   7 3012.58 255.651   5
   7   2  -7 3106.07 247.587  10
   2  -7  -7 2973.99 231.077  10
  -7  -2  -7 3626.24 209.401  10
  -7  -2   7 2737.04 255.204   5
  -2   7  -8 3414.05 280.533  10
  -2   7   8 3498.69 288.937   5
   2  -7   8 3074.49 254.370   9
   2  -7  -8 3327.77 257.107  10
   7   2  -8 3676.27 289.042  10
   2  -7  -9 1680.07 110.689   3
   7   2  -9 1709.34 216.823  10
  -2   7  -9 1509.07 207.097  10
   2  -7   9 1603.06 104.925  13
  -2   7   9 1793.97 231.785   5
  -7  -2   9 1479.31 101.425  11
  -2   7  -9 1468.61 106.472   3
   2  -7  -9 1332.82 179.349  10
  -2   7   9 1589.42 109.071  13
  -2   7 -10 1286.87 106.009   3
   7   2 -10 1070.49 91.9575   3
  -2   7  10 1162.36 192.641   5
   7   2 -10 1020.30 178.364  10
  -2   7  10 1526.44 114.130  13
   7   2  10 1327.38 100.634  13
  -7  -2  10 1131.80 89.8971  13
   7   2  10 985.225 154.613   9
  -7  -2  10 1265.17 101.628  11
   2  -7 -10 1348.79 190.550  10
  -2   7 -10 1336.97 208.726  10
  -7  -2 -10 1106.05 91.0016   3
   2  -7  10 1130.16 97.0668  13
  -7  -2  11 91.5580 44.0042  13
  -2   7  11 187.343 126.105   5
  -2   7 -11 228.501 112.067  10
  -2   7  11 107.851 61.5704  13
   7   2  11 21.0483 41.5997  13
  -7  -2 -11 7.12025 44.4624   3
   2  -7  11 75.6517 52.2850  13
   7   2 -11-46.6880 103.188  10
   7   2  11-163.128 123.309   9
   7   2 -11 34.4089 39.2509   3
  -2   7 -11 61.9845 50.3543   3
  -7  -2 -12 124.545 51.3885   3
   7   2 -12 43.8555 44.3398   3
  -7  -2  12-29.7923 44.4977  13
   7   2  12 124.760 57.0634  13
  -2   7 -12 54.5255 51.8921   3
   2  -7  12 80.9548 52.7128  13
  -2   7  12 93.6435 55.0815  13
  -2   7 -13 37060.2 556.767   3
  -7  -2 -13 36620.0 519.910   3
   7   2  13 36414.2 529.590  13
  -7  -2  13 36424.1 508.865  13
   2  -7  13 36527.0 537.467  13
   7   2 -13 36093.9 524.352   3
  -2   7  13 36532.8 564.943  13
  -2   7  14 199.918 64.5857  13
  -2   7 -14 177.724 60.5969   3
   2  -7  14 232.432 63.6112  13
   7   2 -14 154.573 49.5966   3
  -7  -2  14 243.376 54.3262  13
   7   2  14 137.678 54.2233  13
   7   2 -15 1225.90 87.8197   3
  -7  -2  15 1345.04 87.9721  13
  -2   7  15 1150.14 97.0881  13
  -2   7 -15 1253.82 98.5761   3
  -7  -2 -15 1071.04 91.0523   8
   2  -7  15 1215.96 94.4373  13
   7   2  15 1150.10 90.1612  13
  -2   7 -16 821.393 70.1897   3
  -2   7  16 841.065 73.4491  13
   7   2  16 761.584 64.7331  13
   2  -7  16 889.166 70.3668  13
  -7  -2 -16 735.493 65.2030   8
  -2   7  17 5949.92 139.020  13
  -1   7   0 45891.2 623.263   4
   1  -7   0 46813.5 665.599   9
   1  -7  -1 145180. 1176.05   9
  -7  -1  -1 139165. 558.394   4
   7   1  -1 140744. 931.942  10
  -7  -1   1 139232. 863.541   5
  -1   7   1 139955. 1098.91   4
   1  -7   1 148792. 1205.10   9
   7   1  -2 615.524 78.4842  10
  -1   7   2 649.188 90.3197   4
  -7  -1  -2 627.580 48.5846   4
   1  -7  -2 586.362 93.7704   9
  -7  -1   2 659.855 78.1691   5
   1  -7   2 548.286 92.6995   9
  -1   7  -2 520.635 87.1657   4
  -1   7  -3 95810.1 985.628  10
   7   1  -3 96234.8 939.090  10
   1  -7   3 97537.9 1037.32   9
   1  -7  -3 96084.3 1017.85   9
  -7  -1   3 96889.3 967.308   5
   1  -7  -4 16416.6 408.728  10
  -1   7  -4 17052.6 450.961  10
  -7  -1   4 16655.0 452.981   5
   1  -7   4 16703.6 452.306   9
   7   1  -4 16787.9 433.479  10
  -7  -1   5 34482.8 712.936   5
  -7  -1  -5 35290.9 554.536  10
   7   1  -5 35365.9 687.942  10
   1  -7   5 34368.3 682.518   9
  -1   7  -5 35310.6 700.774  10
   1  -7  -5 33826.0 631.475  10
  -1   7   5 35164.6 721.470   5
  -1   7   6 582.466 123.189   5
   1  -7  -6 322.348 89.8692  10
  -7  -1  -6 634.335 87.2187  10
   1  -7   6 416.555 101.223   9
  -1   7  -6 561.207 117.758  10
   7   1  -6 526.806 116.889  10
  -7  -1   6 403.922 112.106   5
  -7  -1  -7 61812.6 889.395  10
  -7  -1   7 63156.1 1145.04   5
  -1   7  -7 61887.3 1087.58  10
   1  -7  -7 62704.1 1004.26  10
   1  -7   7 60796.0 1012.46   9
   7   1  -7 61193.8 1077.89  10
  -1   7   7 64140.0 1116.96   5
   1  -7   8 723.974 127.307   9
   7   1  -8 780.538 148.269  10
  -1   7  -8 689.186 144.826  10
  -7  -1  -8 657.455 119.133  10
  -1   7   8 614.907 126.600   5
  -7  -1   8 897.151 165.514   5
   1  -7  -8 586.739 125.845  10
  -1   7  -9 391.355 64.5760   3
   7   1   9 103.312 76.3397   9
  -7  -1   9 421.756 62.0661  11
   1  -7   9 423.636 61.6229  13
   1  -7  -9 388.924 58.2802   3
   7   1  -9 315.727 103.984  10
  -1   7   9 382.659 61.9258  13
   1  -7  -9 354.178 104.156  10
  -1   7  -9 391.244 116.923  10
  -1   7   9 668.961 157.279   5
   1  -7  10 53.6339 36.5742  11
  -1   7 -10 98.3914 102.993  10
   1  -7 -10 51.6670 35.3191   8
  -1   7  10-26.5823 38.7499  13
   7   1 -10 53.8172 38.0935   3
  -1   7  10 204.498 117.354   5
  -7  -1  10 39.9667 35.5237  13
   1  -7 -10 22.2846 42.3894   3
  -1   7 -10 66.9389 45.1225   3
   1  -7  10 45.6865 41.6177  13
  -7  -1 -10 38.8228 37.3302   3
   7   1  10 42.8975 36.7096  13
   1  -7 -10 91.2387 83.6794  10
   7   1 -10-105.514 101.531  10
   7   1  10-74.4308 97.5407   9
  -7  -1  10 82.3326 45.1064  11
   7   1  11 39105.8 539.226  13
  -7  -1 -11 38085.9 531.455   3
  -1   7  11 38924.5 570.227  13
  -1   7 -11 39292.3 1108.98  10
   7   1  11 38650.7 1059.13   9
   1  -7  11 39004.3 542.675  13
  -1   7  11 39596.6 1114.15   5
  -1   7 -11 39181.7 570.586   3
  -7  -1  11 38605.0 526.893  13
   7   1 -11 39366.9 1114.00  10
   7   1 -11 38952.3 537.873   3
  -1   7  12 160.855 63.1791  13
  -1   7 -12 54.6603 55.9968   3
   1  -7  12 73.9271 54.2360  13
   7   1 -12 131.417 52.6124   3
   7   1  12 48.9863 43.4875  13
  -7  -1  12 75.7622 42.5054  13
  -7  -1 -12 15.5765 44.4465   3
   7   1 -13 2611.55 146.653   3
  -1   7  13 3068.36 171.537  13
  -7  -1  13 2824.69 149.282  13
  -7  -1 -13 2720.66 146.926   3
   1  -7  13 2816.89 154.397  13
  -1   7 -13 2834.05 166.571   3
   7   1  13 2811.31 152.830  13
  -7  -1 -14 583.693 73.6036   3
  -7  -1  14 537.784 67.8403  13
  -1   7 -14 487.855 78.3686   3
   1  -7  14 604.639 80.9094  13
   7   1  14 567.415 73.2303  13
  -1   7  14 587.914 87.5527  13
   7   1 -14 494.708 71.4529   3
   7   1  15 10467.7 252.621  13
   7   1 -15 10346.5 242.455   3
  -1   7  15 10939.5 275.094  13
   1  -7  15 10307.4 253.347  13
  -1   7 -15 10540.8 263.292   3
  -7  -1 -15 10813.0 261.386   8
  -7  -1  15 10440.9 238.264  13
  -7  -1 -16-65.6327 37.3267   8
  -1   7  16-58.5536 40.4394  13
   7   1  16 29.4797 30.2857  13
   1  -7  16 37.6935 34.8739  13
  -1   7 -16-4.98935 34.6887   3
  -1   7 -17 34.5984 23.9142   3
  -1   7  17 34.0068 26.9382  13
   0  -7   0 16.8734 53.1315   9
  -7   0   0 70.9698 25.3237   5
   0   7   0 115.630 53.9413   4
   0   7  -1 3835.51 180.069   4
  -7   0  -1 3713.04 119.713   4
   0  -7   1 3846.12 196.196   9
  -7   0   1 3367.34 137.368   5
   0  -7  -1 3509.60 192.057   9
   0   7   1 3525.69 171.284   4
   0   7  -2 27106.1 493.724   4
   7   0  -2 26599.9 293.423   9
  -7   0  -2 27001.2 353.473   4
   0   7   2 27382.9 487.950   4
   0   7  -2 27960.5 476.517  10
  -7   0   2 26685.2 448.791   5
   0  -7  -2 27653.2 532.955   9
   0  -7   2 26600.1 513.843   9
   7   0  -2 25820.4 459.386  10
   7   0  -3 28.0529 49.4230  10
   0  -7   3 39.5835 58.5100   9
  -7   0   3 80.6962 51.1420   5
   0   7  -3 19.8707 53.4008  10
   7   0  -4 15676.1 428.287  10
   0   7  -4 16465.8 435.200  10
   0  -7   4 16504.6 436.615   9
  -7   0   4 16495.2 448.185   5
   0  -7  -4 16039.5 387.298  10
   0  -7   5 9185.46 342.968   9
  -7   0  -5 10035.4 312.113  10
   0   7  -5 9837.80 368.090  10
   7   0  -5 9299.14 358.564  10
   0  -7  -5 9605.27 323.756  10
  -7   0   5 8358.61 352.234   5
   0   7   5 9167.05 361.930   5
  -7   0   6 43931.6 883.517   5
  -7   0  -6 43459.9 710.843  10
   0  -7  -6 43291.5 748.563  10
   0   7  -6 45109.9 850.587  10
   7   0  -6 42432.7 831.823  10
   0   7   6 44244.7 854.680   5
   0  -7   6 43698.5 782.285   9
   7   0  -7 2056.91 205.451  10
  -7   0   7 1984.83 212.071   5
   0   7   7 2091.86 206.730   5
  -7   0  -7 1541.32 157.174  10
   0  -7   7 1652.16 164.360   9
   0  -7  -7 1988.97 183.708  10
   0   7  -7 1800.87 192.307  10
   7   0   8-53.3069 82.0463   9
   0   7   8 11.0396 63.4285   5
   0  -7  -8 21.6534 54.9292  10
   7   0  -8 70.2410 92.4418  10
   0   7  -8 118.706 91.5112  10
  -7   0  -8 19.9066 58.2306  10
  -7   0   8 50.2280 85.5445   5
   0  -7   9 2035.24 113.661  13
  -7   0   9 2484.61 128.802  11
  -7   0  -9 2237.09 208.707  10
   0  -7  -9 2223.15 212.806  10
   0   7   9 2388.12 131.399  13
   0   7  -9 2011.26 231.415  10
   7   0  -9 2187.10 247.976  10
  -7   0   9 2181.74 255.330   5
   0   7   9 1851.79 211.340   5
   0   7  -9 2236.00 129.566   3
   0  -7  -9 2358.47 131.861   3
   7   0   9 1771.72 214.465   9
   7   0  10 1963.01 230.639   9
   0   7  10 2279.67 137.584  13
   7   0  10 2380.47 130.679  13
   0  -7  10 2441.06 133.062  13
   0   7 -10 2443.00 141.978   3
   0  -7 -10 2488.10 141.634   3
   0  -7 -10 2198.38 227.109  10
   0   7 -10 2232.41 261.796  10
   0  -7  10 2413.13 125.715  11
   0   7  10 2507.84 273.820   5
  -7   0 -10 2195.50 125.022   3
  -7   0  10 2520.18 134.876  13
   7   0 -10 2227.22 126.158   3
   7   0 -10 2597.99 280.475  10
   0  -7 -10 2387.06 130.482   8
   7   0 -11 1145.36 99.7873   3
   0  -7 -11 1554.97 110.221   8
   7   0  11 1241.21 102.701  13
   0   7 -11 1151.81 105.729   3
  -7   0  11 1321.29 105.833  13
   0   7 -11 1229.94 213.014  10
   0  -7  11 1237.67 95.2942  11
   7   0 -11 1418.89 211.762  10
   7   0  11 1201.16 188.590   9
   0   7  11 1563.34 120.397  13
   0  -7  11 1148.66 102.366  13
  -7   0 -11 1115.77 96.6710   3
   7   0  12 8057.95 252.128  13
  -7   0 -12 7989.20 249.280   3
   0  -7 -12 8112.85 242.747   8
   0  -7  12 8277.88 258.167  13
   0   7  12 8390.52 274.501  13
   7   0 -12 8608.05 259.129   3
   0   7 -12 8087.36 267.748   3
  -7   0  12 8416.65 255.161  13
   0   7  13 5928.93 229.396  13
  -7   0  13 5219.34 200.809  13
   0  -7 -13 5615.14 195.962   8
   7   0 -13 5259.21 202.741   3
   0  -7  13 5099.66 203.573  13
  -7   0 -13 5058.90 197.084   3
   0   7 -13 5129.74 213.927   3
   7   0  13 5278.83 206.065  13
   7   0 -14 345.325 62.7153   3
   0   7  14 390.780 64.6068  13
  -7   0  14 375.554 61.0003  13
  -7   0 -14 301.844 54.7543   3
   0   7 -14 403.069 74.5450   3
   0  -7  14 344.773 61.8897  13
   7   0  14 379.696 67.6647  13
   0  -7  15 1354.15 98.2970  13
   7   0  15 1378.97 98.5633  13
  -7   0  15 1366.97 91.9129  13
   0   7 -15 1468.91 106.153   3
   0   7  15 1393.51 107.620  13
   0  -7  16 29.7576 30.5111  13
   0   7 -16 54.8203 37.9072   3
   7   0  16 67.0735 37.2426  13
  -7   0  16 103.989 35.5933  13
   0   7  16 88.8618 38.4450  13
  -7   0 -16-1.19604 37.1725   8
   0   7 -17 5193.83 128.550   3
   0   7  17 5055.17 130.194  13
   7  -1   0 206835. 1179.35   9
  -7   1   0 198359. 1019.80   4
   1   7   0 206464. 1207.78   4
  -1  -7   0 205820. 1389.92   9
  -1  -7  -1 1393.38 129.126   9
   7  -1  -1 1316.34 86.7050   9
   1   7  -1 1537.01 114.808   4
  -7   1  -1 1318.72 85.5559   4
  -1  -7   1 1520.64 130.524   9
  -7   1   1 1334.53 91.6913   5
   1   7   1 1296.19 104.853   4
   1   7  -2 13298.9 340.811   4
   1   7  -2 12599.8 315.805  10
   7  -1  -2 13519.3 221.954   9
   1   7   2 13169.3 328.786   4
  -7   1  -2 12802.9 274.388   4
  -1  -7  -2 13215.1 380.556   9
  -1  -7   2 13128.9 357.845   9
  -7   1   2 13629.7 325.267   5
  -1  -7  -3 95.8753 42.9380  10
  -7   1   3 101.532 63.8233   5
   1   7  -3 158.796 61.1101  10
   7  -1  -3 41.5839 55.5822  10
  -1  -7   3 91.4591 56.8254   9
  -7   1   4-51.1174 73.6619   5
   1   7  -4 40.8107 52.6356  10
  -1  -7  -4 163.947 53.6735  10
   7  -1  -4 114.272 67.9450  10
  -1  -7   4 6.75778 51.1749   9
   7  -1  -5 3430.10 229.229  10
  -7   1  -5 3631.02 198.015  10
  -1  -7  -5 3413.49 188.496  10
   1   7  -5 3276.17 214.671  10
  -1  -7   5 3734.43 213.564   9
   1   7   5 3397.70 220.960   5
  -7   1   6 7218.91 363.783   5
   1   7  -6 7878.55 354.807  10
   7  -1   6 7998.48 374.893   9
   7  -1  -6 7452.70 355.559  10
  -7   1  -6 7754.56 314.256  10
  -1  -7  -6 7943.79 309.197  10
  -1  -7   6 7811.69 320.529   9
   1   7   6 7802.01 355.463   5
   7  -1   7 4430.33 300.020   9
   7  -1  -7 4467.08 296.029  10
   1   7   7 4410.60 286.747   5
  -7   1  -7 4257.24 250.935  10
   1   7  -7 4897.08 303.732  10
  -1  -7  -7 4307.14 250.514  10
  -7   1   7 4641.10 318.684   5
  -1  -7  -8 3893.08 257.606  10
  -1  -7  -8 4232.19 142.989   1
   1   7   8 4072.20 294.793   5
   7  -1   8 3283.19 276.896   9
   7  -1  -8 4021.91 303.738  10
   1   7  -8 3886.92 294.398  10
  -7   1  -8 3550.95 252.029  10
  -7   1   8 3505.34 298.688   5
  -1  -7  -9 1605.49 107.159   3
  -1  -7  -9 1422.20 176.504  10
  -7   1  -9 1391.11 173.332  10
   1   7   9 1689.64 109.276  13
   7  -1  -9 1365.46 203.918  10
   1   7   9 1162.85 175.055   5
  -7   1   9 1479.06 215.756   5
   1   7  -9 1491.47 198.836  10
   7  -1   9 1064.08 177.133   9
   7  -1   9 1591.44 102.265  13
   1   7  -9 1553.23 109.292   3
  -7   1  10 295.923 124.397   5
   1   7  10 231.408 53.8286  13
  -1  -7  10 263.059 56.1219  13
  -1  -7  10 235.580 51.4861  11
  -7   1  10 223.875 55.0396  13
   7  -1 -10 196.379 47.6343   3
   7  -1 -10 86.6177 89.1036  10
  -1  -7 -10 217.065 52.1357   8
   7  -1  10 362.098 122.882   9
   1   7  10 368.087 122.997   5
   1   7 -10 136.874 90.0925  10
  -7   1 -10 349.840 92.1479  10
   1   7 -10 287.140 60.4822   3
  -7   1 -10 214.485 50.8976   3
   7  -1  10 289.960 56.9233  13
  -1  -7 -10 291.728 60.3337   3
  -7   1  11 1098.22 97.5692  13
   1   7 -11 915.841 179.667  10
  -7   1 -11 1181.11 100.062   3
   1   7 -11 1036.42 102.999   3
  -1  -7 -11 1025.24 93.7110   8
   1   7  11 1097.19 102.417  13
   7  -1 -11 967.478 190.083  10
  -1  -7  11 1091.82 92.2652  11
  -1  -7  11 1087.68 99.2516  13
   7  -1 -11 961.210 89.7407   3
   1   7  11 958.663 184.631   5
   7  -1  11 1011.37 94.8998  13
   1   7 -12 38090.1 574.676   3
  -7   1 -12 37764.2 536.669   3
  -7   1  12 38078.0 540.566  13
   7  -1  12 38052.5 545.752  13
   1   7  12 38513.4 574.211  13
   7  -1 -12 38983.9 546.510   3
  -1  -7 -12 38362.5 532.824   8
  -1  -7  12 37900.8 541.794  13
   7  -1 -13 30.8428 49.9393   3
  -1  -7 -13 179.700 53.3068   8
  -1  -7  13 176.312 57.7635  13
   7  -1  13 107.428 55.9621  13
  -7   1 -13-52.5673 55.5058   3
   1   7  13 117.359 51.8009  13
   1   7 -13 117.260 60.3998   3
  -7   1  13 174.299 51.9224  13
   1   7  14 140.834 63.0111  13
  -1  -7 -14 57.4331 36.5153   8
  -7   1 -14 87.1867 41.4723   3
   1   7 -14 111.565 58.8139   3
   7  -1  14-18.0835 52.2623  13
   7  -1 -14 26.9741 44.1492   3
  -1  -7  14 14.3295 42.7425  13
  -7   1  14 36.7766 40.1364  13
  -7   1  15 295.763 50.0931  13
   7  -1  15 388.480 63.6333  13
   1   7 -15 353.333 65.1120   3
  -1  -7  15 344.032 60.2774  13
   1   7  15 390.288 68.3348  13
  -7   1 -15 249.479 49.4796   3
  -7   1  16 595.897 54.5364  13
   1   7 -16 658.363 64.1014   3
  -1  -7  16 623.071 57.3317  13
   1   7  16 609.255 62.7459  13
   7  -1  16 601.754 59.6881  13
  -7   1 -16 590.833 60.4966   8
   1   7 -17 485.234 43.5804   3
   1   7  17 444.107 43.3005  13
   7  -2   0 142.322 50.0518   9
   2   7   0 63.3127 43.7044   4
  -7   2   0 7.32595 33.6816   4
  -2  -7   0 18.0680 50.2639   9
  -7   2   0 49.8332 26.4784   5
  -2  -7  -1 40322.8 644.752   9
   7  -2  -1 39460.5 480.307   9
  -7   2  -1 37688.9 323.643   5
  -7   2   1 37521.6 489.355   5
   7  -2   1 37790.9 571.463   9
   2   7  -1 37489.7 517.417   4
  -2  -7   1 37576.5 596.264   9
   2   7   1 39284.8 510.505   4
  -7   2  -1 38297.2 492.397   4
   7  -2  -2 12338.9 235.877   9
  -2  -7   2 12084.3 339.140   9
  -7   2   2 12301.7 321.024   5
   2   7  -2 11782.2 295.709  10
  -7   2  -2 11787.9 289.900   4
   7  -2   2 12342.5 355.602   9
   7  -2   3 1850.40 157.595   9
  -7   2   3 1656.13 138.524   5
  -2  -7  -3 1894.69 109.372  10
  -2  -7   3 1883.45 143.142   9
  -7   2  -3 1623.52 120.737   4
   2   7  -3 1824.64 132.707  10
  -2  -7   3 1808.56 62.9837   1
   7  -2  -3 1591.06 63.3944   9
   7  -2  -3 1669.41 143.882  10
   2   7  -4 66.6685 57.6533  10
   7  -2  -4 72.0200 63.1164  10
   7  -2   4 30.8939 71.3083   9
  -2  -7  -4 13.4914 38.2182  10
  -7   2   4 126.244 66.8385   5
  -2  -7   4 51.7446 51.3049   9
   2   7  -5 55415.2 858.834  10
   7  -2   5 56413.3 940.640   9
  -7   2   5 57980.4 933.536   5
   7  -2  -5 57211.6 914.957  10
   2   7   5 57912.9 874.711   5
  -2  -7   5 56605.9 791.351   9
  -2  -7  -5 56216.9 711.357  10
  -2  -7  -6 4259.74 217.075  10
   2   7   6 4187.90 253.071   5
   2   7  -6 4524.54 272.754  10
  -7   2  -6 4010.45 236.615  10
  -7   2   6 4312.74 286.988   5
   7  -2   6 4193.53 280.457   9
  -2  -7   6 4664.21 238.804   9
   7  -2  -6 4606.09 286.570  10
   7  -2  -7 5675.71 337.729  10
   7  -2   7 5372.42 331.550   9
   2   7  -7 5682.14 330.876  10
  -7   2   7 5674.30 350.222   5
  -7   2  -7 4669.94 274.122  10
   2   7   7 5705.40 319.200   5
  -2  -7  -7 5181.33 265.241  10
  -2  -7  -7 5730.96 162.131   1
   2   7   8 545.923 117.574   5
   7  -2   8 623.395 121.089   9
  -7   2  -8 428.332 111.582  10
  -2  -7  -8 664.417 61.0919   1
  -2  -7  -8 359.279 97.8134  10
   2   7  -8 551.478 114.794  10
  -7   2   8 628.185 152.727   5
   7  -2  -8 626.601 135.378  10
  -2  -7   9 854.225 78.1053  11
  -2  -7  -9 777.660 75.1387   8
   7  -2   9 810.322 75.5947  13
  -2  -7  -9 697.855 75.9883   3
   7  -2   9 749.265 154.472   9
   2   7  -9 810.625 81.3164   3
   7  -2  -9 759.770 167.193  10
   2   7  -9 894.908 156.132  10
  -7   2  -9 568.708 120.957  10
   2   7   9 675.597 132.928   5
  -7   2   9 802.002 170.744   5
   2   7   9 864.562 82.5764  13
   2   7 -10 14282.0 333.571   3
  -7   2  10 13977.6 314.070  13
   7  -2 -10 13794.9 311.170   3
   2   7 -10 14614.5 641.892  10
   2   7  10 13951.6 597.924   5
  -7   2 -10 13917.6 310.313   3
  -2  -7  10 13939.1 309.055  11
  -7   2 -10 14747.0 588.257  10
   2   7  10 14729.0 334.303  13
   7  -2 -10 14238.2 647.621  10
  -2  -7 -10 14105.2 319.355   8
  -7   2  10 14593.5 679.667   5
   7  -2  10 13603.9 615.389   9
   7  -2  10 14192.3 314.775  13
  -2  -7  10 14123.5 309.665  13
   2   7 -11 14221.2 668.812  10
   7  -2 -11 14300.7 676.598  10
   7  -2 -11 13942.1 322.756   3
  -7   2  11 14295.6 330.541  13
   2   7  11 14112.7 342.217  13
   7  -2  11 14139.6 325.093  13
  -2  -7  11 14387.2 323.258  11
  -7   2 -11 13618.5 318.996   3
  -2  -7  11 14035.8 321.395  13
  -2  -7 -11 14032.1 326.066   8
  -7   2  11 13889.7 701.008   5
   2   7 -11 14632.9 350.875   3
   7  -2 -12 14.1506 44.0864   3
   2   7  12 65.0081 58.1985  13
  -7   2  12 52.3656 46.9188  13
   2   7 -12 132.614 56.4518   3
  -2  -7  12 104.195 53.9786  13
   7  -2  12 101.909 53.7328  13
  -2  -7 -12 82.3740 46.7373   8
  -7   2 -12 39.4104 44.7838   3
  -2  -7  13 4933.63 197.861  13
  -7   2  13 5203.58 204.869  13
  -2  -7 -13 4633.65 186.252   8
   7  -2 -13 4931.93 194.758   3
  -7   2 -13 5162.52 198.705   3
   7  -2  13 5147.00 205.412  13
   2   7 -13 5244.05 215.817   3
   2   7  13 5358.17 216.359  13
   2   7 -14 2413.93 142.525   3
  -2  -7 -14 2294.37 124.410   8
  -2  -7  14 2350.62 132.287  13
  -7   2 -14 2252.50 129.170   3
   2   7  14 2387.18 143.542  13
  -7   2  14 2351.61 132.218  13
   7  -2  14 2244.92 132.904  13
   7  -2  15 1129.03 91.3356  13
   2   7 -15 895.381 86.6131   3
  -7   2  15 836.059 76.1438  13
   2   7  15 985.587 89.8789  13
  -2  -7 -15 1031.75 77.2151   8
  -7   2 -15 858.991 73.5115   3
  -2  -7  15 852.069 76.4919  13
   7  -2  16 3004.77 119.998  13
  -2  -7  16 3087.03 114.766  13
  -7   2  16 3189.85 116.259  13
  -7   2 -16 3308.08 127.155   8
   2   7 -16 3104.98 124.874   3
   2   7  16 3164.57 127.555  13
   3   7   0 355.079 55.5399   4
  -7   3   0 374.141 51.0637   5
  -7   3   0 365.816 62.1033   4
   7  -3   0 473.857 73.4732   9
  -3  -7   0 445.667 85.7324   9
  -7   3  -1 19988.8 390.006   4
   3   7  -1 19386.5 357.151   4
   3   7   1 18643.3 338.762   4
  -3  -7   1 18801.2 229.341   1
  -7   3   1 18703.0 390.368   4
  -7   3   1 18432.6 364.043   5
  -3  -7   1 20368.3 443.970   9
   7  -3  -1 19513.7 361.216   9
   7  -3   1 20164.3 431.617   9
  -3  -7   2 11496.3 171.571   1
  -3  -7  -2 11930.7 212.647  10
   7  -3  -2 11792.2 253.014   9
   7  -3   2 12133.1 363.551   9
   3   7  -2 11200.0 284.776  10
  -3  -7   2 11572.2 333.632   9
  -7   3   2 11377.3 321.440   5
  -7   3  -2 11868.0 312.175   4
   7  -3  -3 22016.7 298.719   9
  -7   3   3 21710.0 487.167   5
  -3  -7   3 20941.8 222.508   1
   7  -3  -3 21551.9 500.869  10
   7  -3   3 21850.6 523.008   9
  -3  -7   3 20681.1 444.536   9
   3   7  -3 21707.2 439.996  10
  -3  -7  -3 21968.1 322.764  10
  -7   3  -3 21627.5 450.113   4
   7  -3   4 13847.8 447.832   9
   7  -3  -4 13928.4 432.479  10
   3   7  -4 13576.0 388.473  10
  -3  -7  -4 13953.4 294.547  10
  -3  -7   4 13419.0 366.139   9
  -7   3   4 14288.2 433.999   5
   7  -3  -5 20330.0 557.931  10
  -3  -7  -5 19910.9 397.077  10
   3   7  -5 19760.7 514.852  10
   7  -3   5 20512.5 577.830   9
   3   7   5 19094.2 493.285   5
  -3  -7   5 20065.1 455.320   9
  -7   3   5 19961.6 557.708   5
  -3  -7   6 7330.54 284.181   9
  -7   3  -6 7384.74 331.274  10
  -3  -7  -6 7556.39 181.336   1
  -7   3   6 7211.05 368.955   5
   7  -3  -6 7495.34 369.429  10
  -3  -7  -6 7472.80 274.196  10
   3   7   6 7515.30 334.643   5
   3   7  -6 7226.84 340.503  10
   7  -3   6 6352.96 348.437   9
   3   7   7 21395.3 600.997   5
  -3  -7  -7 22153.0 323.652   1
   7  -3  -7 22610.1 674.798  10
   7  -3   7 21226.8 663.100   9
   3   7  -7 20868.1 626.951  10
  -7   3  -7 20757.5 593.069  10
  -7   3   7 22500.6 696.594   5
  -3  -7  -8 2653.95 116.654   1
  -7   3   8 2770.84 271.248   5
   3   7   8 2597.18 231.313   5
  -7   3  -8 2230.14 211.089  10
   7  -3   8 2290.52 234.599   9
   7  -3  -8 2656.08 256.424  10
   3   7  -8 2505.31 242.788  10
   7  -3   9 1173.82 89.7614  13
  -3  -7   9 1208.60 91.6455  11
  -3  -7  -9 1162.89 93.6737   8
  -7   3   9 1180.29 91.7172  13
   3   7   9 1211.67 94.6826  13
  -7   3  -9 1020.71 155.657  10
  -7   3   9 932.836 183.553   5
  -3  -7  -9 1179.22 96.3902   3
   3   7  -9 1191.16 97.1706   3
   3   7  -9 1266.49 192.162  10
   3   7   9 1011.09 154.837   5
   7  -3   9 1340.80 199.502   9
   7  -3  -9 1126.02 184.592  10
  -7   3 -10 110.594 39.6399   3
  -3  -7  10 223.627 55.3140  11
   7  -3 -10 173.362 48.6772   3
   3   7 -10 214.317 58.7753   3
  -3  -7 -10 67.3620 43.3118   8
   3   7  10 134.632 47.7253  13
  -3  -7  10 216.962 55.3619  13
   7  -3 -10 251.387 133.398  10
   3   7 -10 97.9799 79.3412  10
  -7   3 -10 133.822 93.2764  10
   7  -3  10 254.399 109.006   9
   7  -3  10 51.6479 43.2695  13
  -7   3  10 19.1390 78.8126   5
  -7   3  10 231.947 57.5607  13
  -7   3  11 32860.5 506.256  13
   7  -3 -11 32826.2 495.217   3
   7  -3  11 32811.3 495.672  13
  -7   3  11 32717.8 1071.45   5
  -3  -7  11 32257.5 487.271  11
   3   7 -11 32633.4 521.549   3
  -3  -7  11 32496.3 481.781  13
   3   7 -11 31480.1 989.678  10
   7  -3 -11 32778.5 1029.47  10
   3   7  11 32278.4 509.001  13
  -7   3 -11 32169.3 489.270   3
  -3  -7 -11 32274.6 498.949   8
  -3  -7  12 2587.78 144.467  11
  -3  -7 -12 2515.64 147.432   8
   3   7  12 2490.72 148.869  13
  -7   3 -12 2375.74 141.039   3
   7  -3  12 2667.68 150.026  13
   7  -3 -12 2470.31 143.300   3
  -3  -7  12 2629.97 145.956  13
   3   7 -12 2434.34 151.875   3
  -7   3  12 2488.98 148.224  13
  -7   3  13 8387.14 259.039  13
   3   7 -13 8578.93 269.877   3
  -3  -7 -13 7988.20 247.175   8
   3   7  13 8595.04 268.305  13
  -7   3 -13 8096.04 248.970   3
  -3  -7  13 8494.73 251.545  13
   7  -3  13 8202.34 256.668  13
  -7   3 -14 11169.8 274.044   3
   7  -3  14 11956.9 292.502  13
  -3  -7 -14 11447.6 274.697   8
   3   7 -14 11862.6 301.742   3
  -3  -7  14 11556.1 279.067  13
   3   7  14 11977.1 302.707  13
  -7   3  14 11307.1 285.123  13
  -7   3  15 409.235 60.6441  13
   7  -3  15 462.052 68.7770  13
  -3  -7  15 303.885 51.7332  13
   3   7  15 387.462 62.4216  13
   3   7 -15 445.146 64.0897   3
  -3  -7 -15 333.293 50.1688   8
  -7   3 -15 303.892 48.6103   3
  -3  -7  16 1118.90 70.3927  13
   3   7 -16 1049.35 73.8051   3
  -7   3  16 1183.01 74.8056  13
   7  -3  16 1225.63 80.5553  13
  -3  -7 -16 1179.65 65.2756   8
   3   7  16 1236.34 82.3303  13
  -7   4   0 33.8787 45.6288   4
   4   7   0 15.7686 31.1714   4
  -4  -7   0 21.9070 26.0503   1
   7  -4   0-9.71394 43.7577   9
  -4  -7   0 22.1486 59.4412   9
   4   7  -1 48.7717 34.1329  10
  -4  -7  -1 67.4782 34.8539   1
  -7   4   1 8.13315 46.3411   4
  -7   4   1 287.391 58.6177   5
  -4  -7   1 8.43328 51.6458   9
   7  -4  -1-15.6040 40.7443   9
   4   7   1 21.7627 28.5338   4
   7  -4   1 14.6413 54.2982   9
   4   7  -1 41.7487 35.9509   4
  -7   4  -1 10.2691 43.3677   4
   4   7  -2 441.526 63.0878  10
  -4  -7  -2 455.938 48.8072   1
  -4  -7   2 425.915 72.3868   9
  -7   4   2 514.131 84.5511   5
  -4  -7  -2 427.455 30.8618  10
  -7   4  -2 430.076 76.7125   4
  -4  -7   2 413.022 41.4929   1
   7  -4   2 417.553 93.4544   9
  -7   4   3 35154.3 640.757   5
  -4  -7  -3 35207.2 333.402  10
   4   7  -3 36164.1 564.539  10
   7  -4   3 34932.5 677.645   9
   7  -4  -3 35624.9 449.509   9
  -4  -7   3 34945.7 574.109   9
  -4  -7  -3 34397.6 356.815   1
  -7   4  -3 34944.7 607.584   4
  -7   4   4 4338.53 251.216   5
   4   7  -4 4726.85 229.388  10
   7  -4  -4 3726.90 232.993  10
  -4  -7  -4 4190.08 137.162   1
  -4  -7  -4 4768.29 153.479  10
  -7   4  -4 4878.74 247.873   4
  -4  -7   4 4435.59 207.070   9
   7  -4   4 4459.60 261.138   9
  -4  -7  -5 7838.73 182.469   1
  -7   4   5 7636.02 355.075   5
  -4  -7   5 7772.72 276.366   9
   4   7  -5 7115.51 316.082  10
   7  -4  -5 7333.69 345.857  10
   7  -4   5 7224.85 354.523   9
   4   7   5 7655.04 308.807   5
  -4  -7  -6 15337.9 264.118   1
   7  -4   6 15605.9 548.217   9
  -7   4   6 15604.6 543.206   5
   7  -4  -6 15240.9 528.554  10
   4   7   6 14148.3 444.791   5
   4   7  -6 14886.8 492.320  10
  -7   4   7 990.268 166.084   5
   4   7  -7 1612.96 181.667  10
  -4  -7  -7 1425.02 86.6405   1
   7  -4  -7 1288.05 174.772  10
   4   7   7 1312.04 153.876   5
   7  -4   7 1251.46 177.332   9
  -7   4  -7 884.617 142.321  10
   7  -4   8 619.753 135.779   9
  -4  -7  -8 660.153 63.6283   1
  -7   4  -8 548.040 122.570  10
   7  -4  -8 502.206 116.359  10
   4   7  -8 648.177 138.316  10
  -7   4   8 585.247 150.642   5
   4   7   8 751.116 127.487   5
  -7   4   9 260.224 54.1593  13
  -4  -7  -9 255.155 54.0954   8
   4   7  -9 184.442 101.327  10
  -7   4  -9 247.677 91.2717  10
  -7   4   9 147.458 90.2723   5
   7  -4   9 237.594 48.3637  13
  -4  -7   9 202.697 43.8946  11
   7  -4  -9 155.351 42.3405   3
  -7   4  -9 279.345 50.2190   3
   7  -4   9 241.562 95.9842   9
   7  -4  -9 212.467 112.599  10
   4   7   9 187.748 50.9238  13
   4   7  -9 292.951 57.2990   3
  -4  -7  10 158.710 48.9978  11
   7  -4  10 133.464 49.4979  13
   7  -4  10 355.166 125.702   9
   4   7  10 142.088 47.6799  13
   7  -4 -10 73.1681 90.5413  10
   4   7 -10 40.7702 62.6643  10
  -7   4 -10 284.157 57.4199   3
   4   7 -10 165.765 54.0537   3
  -7   4  10 146.255 54.6985  13
  -4  -7  10 129.220 40.1270  13
  -4  -7 -10 114.840 50.4135   8
   7  -4 -10 134.597 44.3916   3
  -7   4  10 293.442 131.949   5
  -7   4 -11 4742.27 191.646   3
   4   7 -11 4554.91 197.718   3
   7  -4 -11 4169.41 179.056   3
  -4  -7 -11 4898.64 200.437   8
  -7   4  11 4493.17 191.496  13
   4   7  11 4740.47 199.018  13
   7  -4  11 4708.64 192.716  13
  -4  -7  11 4419.50 186.163  11
  -4  -7  11 4663.58 183.282  13
  -4  -7  12 17635.5 357.952  13
  -7   4  12 17456.6 378.709  13
  -4  -7 -12 17535.9 375.649   8
  -4  -7  12 17905.2 371.421  11
  -7   4 -12 17985.2 371.228   3
   4   7  12 17920.3 384.586  13
   4   7 -12 17665.9 386.061   3
   7  -4  12 18119.8 377.767  13
  -4  -7  13 579.953 73.0950  13
  -7   4  13 612.047 84.0816  13
   4   7 -13 637.507 84.3412   3
  -4  -7 -13 593.811 82.1986   8
   7  -4  13 529.371 81.8202  13
   4   7  13 558.652 80.8676  13
  -7   4 -13 495.714 70.4992   3
   4   7 -14 14741.3 330.440   3
   4   7  14 14271.0 322.095  13
  -4  -7 -14 14277.3 310.036   8
   7  -4  14 14841.7 325.831  13
  -4  -7  14 14628.9 303.733  13
  -7   4 -14 14198.6 305.859   3
  -7   4  14 14234.0 321.218  13
   4   7  15 674.590 75.9381  13
  -7   4 -15 637.198 67.4604   3
  -7   4  15 590.913 69.5880  13
   4   7 -15 609.553 70.1396   3
   7  -4  15 658.419 72.5332  13
  -4  -7 -15 596.523 64.8099   8
  -4  -7  15 617.135 63.6796  13
   4   7 -16 1421.71 83.4358   3
   4   7  16 1317.11 80.5181  13
  -7   4  16 1284.67 75.9111  13
  -4  -7 -16 1236.02 69.5370   8
   7  -4  16 1283.49 80.6934  13
   7  -5   0 7166.33 270.300   9
  -5  -7   0 6914.32 155.365   1
   5   7   0 6781.94 176.715   4
  -7   5   0 6910.32 266.804   4
  -7   5   1 607.993 92.6583   4
  -7   5  -1 499.532 84.5470   4
  -5  -7   1 600.611 50.5798   1
  -5  -7  -1 665.302 56.1865   1
   5   7  -1 679.660 60.8031  10
   7  -5   1 682.602 106.819   9
   7  -5  -1 611.550 79.7293   9
  -5  -7  -2 9366.05 186.921   1
  -7   5   2 9486.25 319.613   5
   5   7  -2 9134.93 249.665  10
  -7   5  -2 9160.52 316.531   4
   7  -5  -2 9585.21 276.679   9
  -5  -7   2 8632.43 293.988   9
   7  -5   2 8905.11 336.310   9
  -5  -7   2 8953.13 167.731   1
   7  -5  -3 4236.21 177.461   9
  -5  -7  -3 4090.54 129.659   1
   7  -5   3 3832.62 236.653   9
   5   7  -3 4083.79 191.742  10
  -7   5   3 4097.68 232.573   5
  -5  -7   3 4013.29 199.444   9
  -7   5  -3 3999.73 221.820   4
  -5  -7   4 67477.0 795.502   9
  -5  -7  -4 67994.0 535.331   1
   7  -5  -4 67369.8 999.720  10
  -7   5   4 66473.4 990.832   5
  -7   5  -4 67444.4 942.012   4
   7  -5   4 68156.2 1034.49   9
   5   7  -4 68012.7 870.130  10
  -5  -7   5 64506.6 762.726   9
  -5  -7  -5 63148.4 534.387   1
   5   7   5 64011.9 870.040   5
  -7   5   5 62411.2 1031.80   5
   7  -5  -5 63340.4 1029.24  10
   7  -5   5 62959.4 1055.17   9
   5   7  -5 60275.9 910.370  10
   7  -5  -6 4331.34 293.645  10
   5   7  -6 4480.58 272.986  10
  -5  -7  -6 4822.12 153.908   1
   5   7   6 4524.58 249.526   5
  -7   5   6 4776.23 309.601   5
   7  -5   6 4775.70 309.444   9
  -7   5   7 123.225 81.1074   5
   7  -5  -7 130.690 93.8468  10
   5   7   7-0.43674 44.4217   5
   7  -5   7 143.092 92.2766   9
   5   7  -7 181.105 82.7741  10
  -5  -7  -7 207.511 42.6959   1
  -7   5   8-28.7908 82.4517   5
  -5  -7  -8 104.830 32.5280   1
   7  -5   8-35.9713 65.0675   9
   5   7  -8 169.642 92.4801  10
   7  -5  -8 157.107 98.9562  10
   7  -5   9 141.501 78.2256   9
  -5  -7  -9 312.663 54.2557   8
   7  -5  -9 288.446 51.5605   3
   7  -5   9 282.407 57.3897  13
  -7   5  -9 331.508 55.1529   3
   5   7   9 410.430 62.9565  13
  -7   5   9 161.524 46.6812  13
   7  -5  -9 287.321 127.861  10
   5   7  -9 208.037 110.415  10
  -7   5   9 306.299 133.497   5
   5   7  -9 311.054 55.4680   3
  -5  -7   9 325.571 59.5591  11
   7  -5 -10 762.575 80.8841   3
  -5  -7 -10 763.014 84.8323   8
   7  -5  10 700.200 168.941   9
   7  -5 -10 958.362 183.540  10
   7  -5  10 531.863 73.4824  13
  -5  -7  10 639.985 70.2562  13
  -5  -7  10 691.340 79.8765  11
  -7   5 -10 765.733 82.8971   3
   5   7 -10 593.387 146.058  10
   5   7 -10 674.036 79.8234   3
  -7   5  10 1105.17 196.501   5
  -7   5  10 850.740 88.2917  13
   5   7  10 756.289 81.7311  13
   5   7  11 3203.01 163.425  13
  -7   5  11 3716.32 177.830  13
   5   7 -11 3374.61 170.211   3
  -5  -7  11 3421.06 156.639  13
  -5  -7  11 3349.42 165.955  11
  -7   5 -11 3384.67 163.965   3
   7  -5  11 3400.77 166.579  13
  -5  -7 -11 3271.98 168.430   8
  -5  -7  12 139.691 47.5353  13
  -5  -7  12 160.553 54.8237  11
   5   7  12 187.142 59.1157  13
   5   7 -12 158.504 55.7281   3
   7  -5  12 197.877 58.5092  13
  -7   5  12 84.3989 45.9914  13
  -7   5 -12 248.516 62.5216   3
  -5  -7 -12 201.925 63.9756   8
  -7   5  13 6112.62 223.671  13
   7  -5  13 6098.30 220.845  13
  -5  -7  13 6223.69 206.056  13
   5   7 -13 6158.21 223.160   3
  -7   5 -13 5996.89 211.404   3
  -5  -7 -13 6195.64 221.897   8
   5   7  13 6083.11 220.025  13
  -5  -7  14 3922.38 153.513  13
  -7   5  14 3885.53 169.667  13
   5   7 -14 4065.14 173.313   3
  -5  -7 -14 3846.36 165.536   8
  -7   5 -14 3634.96 157.071   3
   5   7  14 3558.48 160.857  13
   7  -5  14 4012.62 173.947  13
  -5  -7 -15 1322.12 89.1562   8
  -7   5  15 1416.54 95.5995  13
  -7   5 -15 1317.52 87.3482   3
   7  -5  15 1414.00 97.9602  13
   5   7 -15 1275.95 91.7464   3
   5   7  15 1404.64 93.4356  13
  -7   5  16 5728.90 152.814  13
   5   7  16 5743.38 152.938  13
   7  -5  16 5895.83 160.265  13
   5   7 -16 5837.20 153.703   3
  -7   5 -16 5657.48 142.067   3
  -5  -7 -16 5410.21 140.346   8
  -7   6   0-10.3398 60.5478   4
   6   7   0-15.4384 22.4546   4
   7  -6   0 10.7107 52.8641   9
  -6  -7   0-7.22568 29.0326   1
  -6  -7   1 1133.67 69.5295   1
   7  -6  -1 1034.37 113.280   9
   6   7  -1 1198.42 73.7580  10
  -6  -7  -1 1078.80 74.3038   1
   6   7  -1 1197.95 78.8127   4
   7  -6   1 1117.74 128.027   9
  -7   6  -1 1128.07 123.334   4
  -7   6   1 945.746 118.457   4
   7  -6  -2 1974.12 140.480   9
   6   7  -2 1692.95 107.246  10
  -7   6   2 1693.34 151.377   5
  -6  -7  -2 1885.39 92.5046   1
   7  -6   2 1807.07 162.926   9
  -7   6  -2 1796.09 153.303   4
   7  -6  -3 2330.93 148.105   9
   6   7  -3 2215.54 143.418  10
  -7   6   3 2147.60 180.791   5
  -6  -7  -3 2513.55 107.889   1
   7  -6   3 2104.32 188.052   9
  -7   6  -3 2294.87 182.197   4
   7  -6  -4 326.411 60.0563   9
  -7   6  -4 190.138 76.0898   4
  -6  -7  -4 242.635 43.4056   1
  -7   6   4 209.565 94.6235   5
   6   7  -4 139.250 52.9356  10
   7  -6  -4 180.015 92.5073  10
   7  -6   4 129.389 78.5384   9
  -7   6  -5 38003.1 786.954   4
   7  -6   5 37570.4 840.688   9
   7  -6  -5 39391.9 831.162  10
   6   7   5 41151.6 671.889   5
  -7   6   5 38742.4 836.529   5
   6   7  -5 38742.0 731.875  10
  -6  -7  -5 38817.5 434.295   1
   7  -6  -6 48439.2 973.261  10
  -7   6   6 47869.5 995.404   5
   6   7  -6 48020.5 895.312  10
   7  -6   6 48979.3 1012.61   9
  -6  -7  -6 49469.3 507.003   1
  -6  -7  -7 803.279 71.8191   1
   7  -6  -7 491.462 133.830  10
   6   7  -7 803.011 138.334  10
  -7   6   7 498.556 130.709   5
   7  -6   7 740.280 146.171   9
   7  -6  -8-142.423 85.7465  10
  -6  -7   8 18.6694 30.4183  11
   6   7  -8-30.6918 65.8103  10
  -7   6   8-29.6697 89.6844   5
   7  -6   8 53.8323 90.9645   9
  -6  -7  -8 38.0206 36.4923   8
  -6  -7   9 8488.68 244.098  11
   6   7  -9 8010.18 238.635   3
  -7   6   9 8649.55 517.633   5
  -6  -7  -9 8548.86 253.585   8
   7  -6  -9 8094.96 478.007  10
   6   7   9 8621.70 239.327  13
   7  -6   9 7977.97 481.226   9
  -7   6   9 8611.05 253.286  13
   6   7  -9 8135.04 465.868  10
  -7   6  -9 8234.61 236.681   3
   7  -6   9 8162.13 235.662  13
   7  -6  10 5941.37 209.084  13
  -7   6  10 5796.06 215.967  13
   7  -6 -10 5534.28 417.199  10
  -7   6 -10 5916.18 210.634   3
   6   7 -10 5781.99 414.944  10
  -7   6  10 5636.68 442.170   5
  -6  -7 -10 5834.17 218.729   8
   6   7 -10 6021.95 217.359   3
  -6  -7  10 6074.74 216.015  11
   7  -6  10 5551.53 410.679   9
   6   7  10 5956.37 207.767  13
   6   7 -11 2140.29 135.931   3
  -7   6 -11 2453.39 142.427   3
  -6  -7  11 2296.01 140.755  11
   7  -6  11 2391.36 141.064  13
  -6  -7 -11 2294.84 145.139   8
   6   7  11 2133.81 131.313  13
  -7   6  11 2079.95 136.651  13
  -7   6 -12 184.575 64.0633   3
  -6  -7 -12 162.828 55.8054   8
  -6  -7  12 197.538 58.3764  11
   6   7  12 220.068 57.0475  13
   7  -6  12 148.964 62.2814  13
   6   7 -12 53.7237 48.5484   3
  -7   6  12 148.370 57.9992  13
   7  -6  13 525.273 78.9108  13
  -6  -7 -13 592.344 81.5039   8
   6   7  13 546.508 76.2184  13
  -7   6  13 590.448 83.8232  13
   6   7 -13 563.368 82.5643   3
  -7   6 -13 504.468 73.2885   3
   6   7 -14 12068.9 282.861   3
   7  -6  14 12413.7 292.809  13
  -7   6 -14 12193.3 278.563   3
   6   7  14 12139.8 282.012  13
  -7   6  14 12132.0 292.639  13
  -6  -7 -14 12498.1 291.293   8
   6   7 -15 1039.46 80.2477   3
  -6  -7 -15 996.407 79.8705   8
  -7   6 -15 997.589 76.2546   3
   6   7  15 1060.86 80.0508  13
  -7   6  15 1049.68 84.2757  13
   7  -6  15 1080.19 85.0154  13
  -7   6 -16 305.209 38.7854   3
  -7   6  16 342.210 42.5557  13
   6   7 -16 252.793 37.4844   3
   6   7  16 273.580 37.2389  13
  -6  -7 -16 315.055 40.5801   8
   7  -6  16 367.420 45.9383  13
  -7  -7   0 3244.62 117.114   1
   7  -7   0 3618.86 217.819   9
  -7   7   0 3146.76 206.017   4
   7  -7   1 2389.82 190.147   9
  -7  -7  -1 2609.94 109.782   1
  -7   7   1 2898.44 202.252   4
   7  -7  -1 2865.02 189.681   9
  -7   7  -1 2416.06 184.503   4
  -7   7  -2 94.3009 71.3118   4
   7  -7   2 78.4264 77.3337   9
   7   7  -2 73.0871 34.1780   4
   7   7  -2 125.234 38.3659  10
  -7   7   2 114.321 79.1890   4
   7  -7  -2 131.654 62.6961   9
  -7  -7  -2 98.8387 40.0579   1
  -7  -7  -3 22823.1 327.805   1
  -7   7   3 23111.8 585.312   5
   7  -7   3 22689.0 609.890   9
   7   7  -3 22424.2 452.390  10
  -7   7  -3 23124.9 579.879   4
   7  -7  -3 23672.5 495.868   9
   7   7   4 30786.9 529.186   5
   7  -7  -4 29674.4 540.527   9
  -7  -7  -4 29272.3 382.372   1
  -7   7   4 28974.3 694.247   5
   7   7  -4 29625.8 588.536  10
   7  -7   4 28846.3 721.243   9
  -7   7  -4 28737.0 676.846   4
  -7   7  -5 16681.5 543.723   4
  -7  -7  -5 17992.6 308.278   1
   7  -7  -5 16409.5 551.546  10
  -7   7   5 17263.6 573.992   5
   7   7  -5 16521.1 487.675  10
   7  -7   5 16584.2 578.631   9
  -7  -7  -6 3740.86 147.535   1
   7   7  -6 3762.67 253.435  10
  -7   7   6 3447.91 280.547   5
  -7   7  -6 3979.01 283.733   4
   7  -7   6 3408.12 281.662   9
   7  -7  -6 3950.74 291.647  10
   7   7  -7 207.088 95.5417  10
  -7   7   7 297.664 95.3450   5
   7  -7  -7 243.372 97.7047  10
  -7   7  -7 276.892 111.653   4
   7  -7   7 131.376 91.4339   9
  -7   7   8 4038.65 340.115   5
  -7  -7  -8 3739.24 163.092   8
   7  -7  -8 3426.45 300.523  10
   7   7  -8 3413.58 288.226  10
   7  -7   8 3463.01 311.938   9
   7  -7   8 3800.87 156.528  13
  -7   7   8 3613.26 159.950  13
  -7  -7   8 3604.14 156.265  11
  -7  -7  -9 3905.39 173.543   8
   7   7   9 4140.20 165.814  13
   7  -7  -9 3876.92 338.282  10
   7  -7   9 3889.76 347.049   9
  -7   7  -9 3646.03 162.177   3
   7   7  -9 4423.85 347.650  10
  -7  -7   9 3810.36 167.647  11
  -7   7   9 4060.24 178.221  13
  -7   7   9 3704.36 342.093   5
   7  -7   9 3791.53 165.651  13
   7   7  -9 3646.64 162.714   3
   7   7 -10 2149.39 132.086   3
   7  -7 -10 2016.75 256.472  10
  -7  -7  10 2122.66 132.906  11
  -7   7  10 2168.63 137.251  13
   7   7 -10 2486.26 277.127  10
   7  -7  10 2246.96 268.767   9
  -7   7 -10 2131.04 129.698   3
  -7   7  10 2089.62 278.415   5
  -7   7 -10 2362.13 288.015   4
   7   7  10 2240.51 129.383  13
   7  -7  10 2236.25 134.121  13
  -7  -7 -10 2102.43 136.460   8
  -7   7  11 32.6399 50.1170  13
  -7  -7 -11 130.972 62.4388   8
   7   7  11 155.163 50.2815  13
   7  -7  11 92.6483 57.1232  13
  -7  -7  11 57.3301 47.3836  11
   7   7 -11 144.171 53.7323   3
  -7   7 -11 60.9687 43.9745   3
   7   7 -12 3611.82 170.722   3
   7  -7  12 3746.12 176.841  13
  -7  -7  12 3637.98 174.023  11
   7   7  12 3524.84 167.478  13
  -7   7 -12 3551.64 168.640   3
  -7  -7 -12 3716.54 181.912   8
  -7   7  12 3471.90 177.538  13
   7   7 -13 6712.30 222.407   3
  -7   7 -13 6665.67 218.999   3
   7  -7  13 6556.16 225.899  13
   7   7  13 6474.92 213.140  13
  -7   7  13 6509.14 230.191  13
  -7  -7 -13 6991.10 235.230   8
   7   7  14 636.994 71.8692  13
  -7   7  14 660.210 79.6606  13
   7  -7  14 560.112 75.0343  13
  -7  -7 -14 554.547 74.4991   8
   7   7 -14 517.169 67.4160   3
  -7   7 -14 418.859 61.4418   3
  -7  -7 -15 1800.57 102.042   8
  -7   7 -15 1796.49 95.6966   3
   7   7  15 1789.61 96.1521  13
  -7   7  15 1763.73 102.480  13
   7  -7  15 1734.36 101.981  13
   7   7 -15 1784.79 95.2700   3
   7  -7  16 359.676 43.5633  13
  -7   7 -16 332.285 36.5979   3
  -7   7  16 312.291 40.9807  13
  -7  -7 -16 321.484 40.8207   8
   7  -8   0-27.6061 63.4899   9
  -7   8   0-38.8063 73.1038   4
  -7   8   1 57459.1 925.584   4
  -7   8  -1 58542.4 927.510   4
   7  -8   1 59226.0 942.513   9
   7  -8  -1 59386.1 883.951   9
  -7   8  -2 65696.1 998.921   4
  -7   8   2 65449.6 1008.59   4
   7  -8  -2 64496.9 902.034   9
   8   7  -2 66178.9 644.012  10
   7  -8  -3 13474.3 406.027   9
   8   7  -3 14035.3 357.528  10
   7  -8   3 13643.2 495.759   9
  -7   8  -3 14189.4 481.563   4
  -7   8   3 13660.9 471.293   5
   8   7  -4 738.976 103.137  10
  -7   8   4 446.767 120.838   5
   7  -8   4 402.221 131.809   9
   7  -8  -4 688.457 96.2086   9
  -7   8  -4 467.199 106.762   4
   7  -8   5 27384.2 766.854   9
  -7   8   5 29577.2 780.226   5
   8   7  -5 27993.9 642.393  10
  -7   8  -5 27779.0 734.973   4
   7  -8  -5 27554.7 734.989  10
  -7   8   6 667.204 141.635   5
  -7   8  -6 565.322 127.535   4
   8   7  -6 514.146 103.274  10
   7  -8   6 642.935 144.549   9
   7  -8  -6 688.417 139.557  10
   7  -8  -7 1218.54 189.169  10
  -7   8  -7 957.325 151.804   4
   8   7  -7 1102.94 151.141  10
  -7   8   7 1194.80 189.273   5
   7  -8   7 1008.84 182.907   9
   7  -8   8 11390.5 273.917  13
  -7   8   8 10788.3 280.761  13
  -8  -7  -8 11539.9 290.086   8
  -7   8  -8 11067.1 272.238   3
   7  -8  -8 10548.3 533.070  10
  -8  -7   8 10735.8 272.408  11
   7  -8   8 11634.0 581.348   9
   8   7  -8 11368.7 524.474  10
  -7   8  -8 10941.4 544.642   4
  -7   8   8 11285.9 576.607   5
  -8  -7   9-5.85864 40.9048  11
  -7   8   9-27.2354 43.7189  13
  -7   8  -9-295.116 120.912   4
   7  -8   9 3.63417 37.9710  13
  -7   8  -9 111.110 46.1288   3
   7  -8  -9-2.49371 61.2368  10
   8   7  -9-332.662 107.221  10
   8   7  -9-51.5658 38.1798   3
  -7   8   9 117.502 97.2840   5
   7  -8   9 114.648 98.9377   9
  -8  -7  -9-17.4190 46.1414   8
  -7   8  10 66.0483 46.4853  13
   7  -8  10 204.173 55.6951  13
   8   7 -10 153.394 45.6079   3
  -7   8 -10 221.490 102.229   4
  -8  -7 -10 217.408 62.8777   8
  -8  -7  10 169.648 52.8856  11
   7  -8 -10 401.636 141.137  10
   8   7 -10 322.476 100.686  10
  -7   8 -10 274.512 61.4881   3
  -8  -7  11 4623.52 197.821  11
   8   7  11 4772.49 184.256  13
  -7   8  11 4469.44 200.022  13
   8   7 -11 4551.95 189.182   3
  -8  -7 -11 4564.95 200.518   8
  -7   8 -11 4515.46 189.582   3
   7  -8  11 4560.83 192.767  13
   7  -8  12 15194.3 347.125  13
  -7   8  12 15069.0 356.280  13
  -8  -7  12 15472.7 349.626  11
  -7   8 -12 15122.4 340.386   3
   8   7 -12 15135.6 335.286   3
   8   7  12 14572.5 320.740  13
  -8  -7 -12 15562.1 361.654   8
  -7   8 -13 1625.84 111.519   3
  -8  -7 -13 1659.71 120.679   8
   8   7 -13 1857.73 116.071   3
   7  -8  13 1713.41 119.768  13
  -7   8  13 1582.07 117.273  13
   8   7  13 1607.06 105.160  13
  -7   8  14 1090.68 94.4000  13
  -7   8 -14 1105.94 86.4071   3
   8   7 -14 1116.86 83.5046   3
   8   7  14 1087.81 81.8093  13
   7  -8  14 1157.31 96.2432  13
  -8  -7 -14 1175.19 95.6814   8
   8   7 -15 64.4681 31.5874   3
  -8  -7 -15 76.5560 36.9163   8
  -7   8 -15 115.123 37.3876   3
   7  -8  15 69.5470 37.4353  13
   8   7  15 90.3904 31.7185  13
  -7   8  15 57.8966 36.4716  13
  -8  -7 -16 303.549 37.4613   8
   7  -8  16 321.176 40.0736  13
  -6   8   0 190.173 67.7893   4
   6  -8   0 292.733 83.1043   9
  -6   8  -1 10923.1 390.016   4
  -6   8   1 10700.0 390.070   4
   6  -8   1 11266.9 399.170   9
   6  -8  -1 10824.9 370.946   9
  -6   8   2 18782.2 523.138   4
   8   6  -2 19096.5 354.043  10
  -6   8  -2 18565.5 514.024   4
   6  -8   2 18158.7 529.273   9
   6  -8  -2 18497.7 476.516   9
   8   6  -3 10956.8 315.484  10
   6  -8   3 10265.6 417.651   9
   6  -8  -3 10639.7 359.866   9
  -6   8  -3 9547.38 387.333   4
   6  -8  -4 82326.1 990.349   9
  -6   8   4 81632.7 1193.29   5
   8   6  -4 81671.8 975.110  10
  -6   8  -4 81044.8 1154.35   4
   6  -8   4 78978.1 1200.57   9
  -6   8  -5 20439.2 616.228   4
   6  -8  -5 20111.5 606.535  10
  -6   8   5 20236.5 629.126   5
   6  -8   5 20459.5 643.157   9
   8   6  -5 21319.3 552.838  10
  -6   8  -6 4445.70 306.249   4
   6  -8   6 4504.03 320.759   9
   6  -8  -6 4663.26 311.738  10
   8   6  -6 5106.78 295.304  10
  -6   8   6 4915.72 334.470   5
  -6   8   7 3061.08 283.261   5
  -6   8  -7 3115.50 272.538   4
   6  -8  -7 3233.88 276.846  10
   8   6  -7 3626.79 275.007  10
   6  -8   7 2916.45 271.991   9
  -6   8  -8 4789.59 180.169   3
  -8  -6   8 4894.67 182.716  11
   6  -8  -8 4268.71 336.290  10
  -6   8   8 4794.62 186.862  13
   6  -8   8 4850.93 177.996  13
  -6   8   8 5015.95 384.544   5
   8   6  -8 5130.61 349.563  10
   6  -8   8 4931.38 367.579   9
  -6   8   9 328.725 64.7411  13
  -6   8  -9 346.266 62.5855   3
   8   6  -9 321.572 100.015  10
   8   6  -9 233.757 50.1161   3
   6  -8  -9 278.489 107.310  10
  -6   8   9 300.350 118.390   5
   6  -8   9 325.691 117.360   9
  -8  -6   9 204.105 50.5518  11
   6  -8   9 300.916 58.8980  13
   6  -8  10 1324.26 107.672  13
   8   6  10 1280.56 97.2162  13
  -8  -6  10 1322.84 108.145  11
  -6   8 -10 1185.63 101.827   3
  -6   8  10 1237.32 112.148  13
   6  -8 -10 1137.11 200.379  10
   8   6 -10 1358.33 201.100  10
  -6   8 -10 1750.86 253.823   4
   6  -8  10 1316.97 214.195   9
  -6   8  10 1095.60 209.768   5
  -8  -6 -10 1252.17 106.611   8
   8   6 -10 1361.89 105.222   3
   6  -8  11 8297.45 258.428  13
  -6   8 -11 7673.09 250.203   3
  -8  -6 -11 7996.25 262.544   8
  -8  -6  11 8244.52 259.891  11
  -6   8  11 8105.14 268.568  13
   8   6  11 7747.54 237.556  13
   8   6 -11 8200.68 249.510   3
  -8  -6  12 10707.4 294.995  11
  -6   8  12 10056.2 297.214  13
  -8  -6 -12 10134.8 294.430   8
   6  -8  12 10616.6 292.114  13
  -6   8 -12 10361.0 288.799   3
   8   6 -12 10281.1 277.532   3
   8   6  12 10572.9 278.326  13
  -6   8  13 74.1125 51.9220  13
   8   6  13 155.872 45.7627  13
  -8  -6 -13 73.5859 52.2721   8
  -6   8 -13 144.429 55.0458   3
   8   6 -13 135.726 53.5308   3
   6  -8  13 145.521 56.3074  13
   6  -8  14 68.2083 55.5731  13
  -8  -6 -14-9.06127 48.0799   8
  -6   8  14 15.0007 46.9921  13
   8   6  14 51.6440 40.0181  13
   8   6 -14-32.8715 39.7883   3
  -6   8 -14 24.4183 39.5042   3
  -8  -6 -15 4464.31 156.272   8
   8   6  15 4546.61 143.138  13
   8   6 -15 4569.79 142.859   3
  -6   8 -15 4734.66 154.031   3
  -6   8  15 4311.60 158.294  13
  -6   8  16 503.519 50.9146  13
   6  -8  16 515.115 50.3921  13
  -6   8 -16 509.185 44.9876   3
  -8  -6 -16 498.187 48.8049   8
   5  -8   0 156.252 78.6014   9
  -5   8   0-4.63070 60.5396   4
  -5   8   1 135.738 71.1397   4
   5  -8  -1 276.563 79.5440   9
   8   5  -1 263.211 39.0585  10
  -5   8  -1 337.338 84.4675   4
   5  -8   1 375.858 96.7564   9
  -5   8   2 62224.7 920.807   4
   5  -8  -2 62436.3 853.213   9
   8   5  -2 61115.2 644.152  10
   5  -8   2 61138.1 938.127   9
  -5   8  -2 60569.8 904.235   4
  -5   8  -3 21512.7 562.505   4
   5  -8   3 20957.3 576.102   9
   8   5  -3 21602.8 445.448  10
   5  -8  -3 21801.3 505.927   9
  -5   8   4 16709.5 528.601   5
  -5   8  -4 15803.7 505.053   4
   5  -8  -4 16751.6 449.740   9
   8   5  -4 17084.0 446.287  10
   5  -8   4 16492.0 533.800   9
   5  -8  -5 34789.2 771.565  10
   8   5  -5 34338.6 697.342  10
  -5   8  -5 33189.1 768.635   4
   5  -8   5 35106.6 814.783   9
  -5   8   5 36574.5 825.524   5
   5  -8  -6 45686.4 933.666  10
   8   5  -6 44664.1 870.289  10
  -5   8   6 45840.0 986.795   5
   5  -8   6 43559.1 954.087   9
   5  -8   7 64.5539 77.8378   9
   5  -8  -7-64.7390 72.8576  10
   8   5  -7 110.962 80.1173  10
  -5   8   7 213.290 108.678   5
  -8  -5   8 107.741 40.9159  11
  -5   8   8 34.1363 33.5841  13
  -5   8   8 19.1815 73.4834   5
   5  -8  -8 2.72411 69.8418  10
   5  -8   8 76.8849 73.5557   9
   8   5  -8 53.2730 66.3061  10
   5  -8   8 48.1845 31.2531  13
   8   5   9 4224.30 164.360  13
   8   5  -9 4440.61 347.214  10
   5  -8   9 4654.40 182.002  13
  -5   8   9 4338.38 184.375  13
  -5   8   9 4171.60 361.484   5
   5  -8  -9 4551.48 354.745  10
   5  -8   9 4705.36 370.732   9
  -5   8  -9 4448.44 182.888   3
   8   5  -9 4534.51 174.204   3
  -8  -5   9 4742.96 185.289  11
   8   5 -10 6986.81 225.586   3
  -8  -5  10 6865.81 229.625  11
   5  -8  10 7042.42 232.613  13
  -5   8  10 7091.18 244.921  13
   5  -8 -10 6843.68 451.776  10
   8   5 -10 6578.23 441.036  10
  -5   8  10 6663.81 474.902   5
  -5   8 -10 6699.50 231.161   3
   8   5  10 7041.88 220.771  13
   5  -8  11 26.5008 46.6624  13
   8   5  11 68.0547 44.1930  13
  -8  -5  11-68.0073 52.3329  11
  -5   8  11 80.8245 54.5342  13
  -5   8 -11 50.5894 46.4865   3
   8   5 -11-4.42263 42.8752   3
  -8  -5 -12 555.708 86.6381   8
   5  -8  12 437.713 73.0252  13
  -8  -5  12 417.542 69.6758  11
  -5   8  12 525.703 83.4471  13
   8   5 -12 430.119 68.1943   3
  -5   8 -12 435.785 74.1175   3
   8   5  12 395.242 66.2837  13
  -5   8 -13 3506.95 168.137   3
   5  -8  13 3645.29 173.277  13
  -5   8  13 3640.77 180.829  13
   8   5  13 3661.00 163.955  13
  -8  -5 -13 3287.93 166.658   8
   8   5 -13 3548.84 161.332   3
   5  -8  14 4121.29 170.808  13
  -5   8  14 4239.74 179.723  13
   8   5  14 3911.99 157.784  13
   8   5 -14 3755.51 152.438   3
  -5   8 -14 3897.82 167.349   3
  -8  -5 -14 4030.32 171.437   8
   5  -8  15 310.665 55.2210  13
   8   5  15 382.929 55.4266  13
  -8  -5 -15 347.213 58.7230   8
  -5   8 -15 293.284 51.9717   3
   8   5 -15 277.570 45.0951   3
  -5   8  15 422.157 59.8706  13
   5  -8  16 582.614 54.3973  13
   8   5  16 533.317 44.6269  13
  -5   8  16 668.469 58.5017  13
  -8  -5 -16 585.727 52.9922   8
  -5   8 -16 623.158 54.3788   3
   8   4   0 5761.69 117.700  10
   4  -8   0 6236.18 280.194   9
  -4   8   0 6106.42 276.765   4
   8   4  -1 6969.94 186.934  10
   4  -8   1 7846.14 317.209   9
   4  -8  -1 7322.78 295.214   9
  -4   8   1 7472.41 305.385   4
  -4   8   2 13696.0 423.073   4
  -4   8  -2 13318.8 414.394   4
   8   4  -2 12784.3 304.424  10
   4  -8  -2 12506.1 382.220   9
   4  -8   2 13014.0 424.019   9
   8   4  -3 183.602 59.1369  10
   4  -8  -3 325.287 78.8829   9
  -4   8  -3 230.437 84.2668   4
   4  -8   3 226.554 78.1052   9
  -4   8  -4 4364.99 266.517   4
   4  -8  -4 4697.59 244.398   9
   4  -8   4 4506.74 273.464   9
   8   4  -4 4459.08 234.904  10
  -4   8   4 4227.42 270.751   5
   4  -8  -5 2550.62 205.194  10
  -4   8   5 3037.40 243.071   5
   4  -8   5 2801.63 231.564   9
   8   4  -5 2496.60 195.344  10
  -4   8   6 875.002 155.631   5
   8   4  -6 571.053 112.883  10
  -4   8  -6 623.099 128.025  10
   4  -8   6 476.646 122.851   9
   4  -8  -6 588.453 122.545  10
   8   4  -7 10031.2 451.161  10
   4  -8  -7 9666.71 443.733  10
   4  -8   7 9511.55 457.333   9
  -4   8  -7 9764.46 456.023  10
  -4   8   7 10449.7 493.524   5
  -4   8   8 845.656 157.923   5
   4  -8  -8 725.377 143.584  10
   8   4  -8 912.717 154.790  10
   4  -8   8 392.364 137.605   9
  -4   8  -8 692.247 151.595  10
  -4   8  -9 2520.90 139.424   3
   8   4  -9 2905.51 138.637   3
   8   4   9 2611.04 129.672  13
  -4   8  -9 2394.97 262.523  10
  -8  -4  -9 2682.92 132.302   3
  -4   8   9 2868.01 150.223  13
   4  -8   9 2715.85 138.997  13
   8   4  -9 2696.54 266.736  10
  -4   8   9 2612.23 282.854   5
   4  -8   9 2086.12 240.181   9
  -8  -4   9 2730.45 140.490  11
   4  -8  -9 2514.34 250.355  10
  -4   8  10 1433.52 116.721  13
   8   4  10 1447.11 103.680  13
  -4   8 -10 1404.99 112.215   3
  -8  -4 -10 1554.66 107.391   3
   4  -8  10 1639.09 116.901  13
   4  -8 -10 1095.11 180.526  10
   8   4 -10 1182.69 190.941  10
  -4   8 -10 1719.47 242.823  10
   8   4 -10 1539.80 106.942   3
  -4   8  10 1489.05 228.660   5
  -8  -4  10 1467.35 110.364  11
   4  -8  11 218.652 62.0662  13
   8   4  11 312.734 61.4655  13
  -8  -4  11 275.096 63.2814  11
  -4   8  11 296.278 65.8156  13
   8   4 -11 269.768 55.6081   3
  -4   8 -11 185.617 62.6860   3
  -8  -4 -11 160.684 49.5351   3
   8   4 -12 7058.24 232.149   3
  -4   8 -12 7532.65 253.746   3
   4  -8  12 7819.36 251.528  13
  -4   8  12 7487.94 259.965  13
   8   4  12 8176.45 248.064  13
  -8  -4 -13 6.30050 53.6573   8
   8   4 -13 44.5902 41.1848   3
  -4   8 -13 10.0779 50.7114   3
  -4   8  13 85.7328 59.2504  13
   4  -8  13-30.8867 52.1316  13
   8   4  13-32.4931 41.9466  13
  -4   8 -14 445.551 69.2902   3
  -8  -4 -14 384.177 66.8028   8
  -4   8  14 346.214 69.0718  13
   4  -8  14 425.063 70.9470  13
   8   4 -14 325.559 55.1979   3
   8   4  14 324.955 58.5863  13
   8   4 -15-35.4733 32.0541   3
   8   4  15-8.77168 33.5292  13
  -8  -4 -15 46.8543 39.6698   8
  -4   8  15-15.8496 44.3629  13
  -4   8 -15-5.76142 38.4924   3
   4  -8  15-2.08169 43.2806  13
   4  -8  16 825.438 65.3975  13
  -8  -4 -16 903.887 65.7774   8
  -4   8  16 849.838 67.0799  13
   8   4  16 867.040 58.5439  13
  -4   8 -16 804.358 63.2552   3
  -3   8   0-24.8925 59.3343   4
   8   3   0-0.95545 22.9027  10
   3  -8   0 35.8941 57.3495   9
   3  -8   1 14140.2 415.496   9
   8   3   1 13635.5 172.449  10
  -3   8   1 14756.2 408.148   4
   8   3  -1 14027.1 279.611  10
  -3   8  -1 13823.9 398.317   4
   3  -8  -1 14883.2 414.907   9
  -3   8   2 109.857 67.9165   4
   8   3  -2 198.145 46.7465  10
   3  -8   2 227.997 85.3064   9
   3  -8  -2 284.679 79.1313   9
  -3   8  -3 1719.85 163.250   4
   3  -8  -3 1477.45 141.376   9
   8   3  -3 1607.17 128.063  10
   3  -8   3 1555.75 156.169   9
   8   3  -4 12977.1 392.369  10
   3  -8   4 12280.4 435.387   9
  -3   8  -4 13235.9 445.430   4
   3  -8  -4 13363.2 420.753  10
   3  -8   5 314.509 106.891   9
  -3   8  -5 314.539 94.6106  10
   3  -8  -5 319.253 96.4289  10
  -3   8   5 509.991 123.218   5
   8   3  -5 300.180 82.8074  10
  -3   8  -6 273.011 98.1964  10
   8   3  -6 113.545 60.1556  10
  -3   8   6 259.174 114.552   5
   3  -8  -6 237.358 86.6212  10
   3  -8   6 132.588 84.3533   9
   8   3  -7 3657.18 269.873  10
  -3   8  -7 4061.85 294.598  10
  -3   8   7 3743.06 298.742   5
   3  -8   7 3297.17 267.822   9
   3  -8  -7 3612.80 261.875  10
   3  -8  -8 2283.23 226.738  10
  -3   8   8 2670.70 271.400   5
  -3   8  -8 2496.26 245.535  10
   3  -8   8 2290.74 229.215   9
   8   3  -8 2829.21 261.231  10
  -3   8   9 2072.93 254.141   5
  -8  -3   9 2158.63 124.372  11
   8   3   9 1912.75 113.396  13
   3  -8   9 2219.87 242.691   9
  -3   8  -9 2091.91 127.959   3
  -3   8   9 2234.88 132.360  13
   3  -8  -9 2279.39 233.531  10
   8   3  -9 2019.16 237.914  10
  -3   8  -9 1928.04 236.864  10
   3  -8   9 2087.45 121.996  13
   8   3  10 2519.90 134.304  13
   8   3  10 2339.30 268.700   9
   3  -8 -10 2297.78 255.288  10
  -8  -3 -10 2441.12 134.027   3
  -3   8 -10 2460.05 145.292   3
   8   3 -10 2502.82 134.273   3
  -3   8  10 2015.01 262.821   5
  -8  -3  10 2412.61 137.851  11
   8   3 -10 2498.16 280.691  10
  -3   8 -10 2300.28 269.765  10
   3  -8  10 2607.00 141.943  13
  -3   8  10 2478.09 146.331  13
   8   3 -11 8577.04 253.002   3
   8   3  11 9389.72 263.080  13
  -3   8  11 8626.80 277.531  13
  -8  -3 -11 9165.33 257.520   3
  -3   8 -11 9047.53 277.516   3
  -8  -3  11 8659.99 263.146  11
   3  -8  11 8794.51 264.447  13
   8   3 -12 6317.01 220.059   3
   3  -8  12 5911.60 221.419  13
  -3   8 -12 6151.83 231.258   3
   8   3  12 6410.50 221.463  13
  -3   8  12 6265.98 239.776  13
  -8  -3 -12 5934.90 209.496   3
  -3   8 -13 1476.44 119.433   3
  -3   8  13 1674.29 131.959  13
   8   3 -13 1472.13 109.769   3
   3  -8  13 1483.76 118.593  13
   8   3  13 1426.76 107.962  13
  -3   8 -14 23.4833 45.7406   3
   3  -8  14-39.8635 52.8316  13
   8   3 -14 61.8396 40.5383   3
  -8  -3 -14 9.11337 48.4797   8
   8   3  14 13.8342 39.0225  13
  -3   8  14 73.4745 57.3520  13
  -3   8 -15 1371.42 97.4751   3
  -3   8  15 1482.25 102.562  13
  -8  -3 -15 1536.78 101.831   8
   8   3  15 1324.26 89.0640  13
   3  -8  15 1554.92 100.378  13
   8   3 -15 1441.89 90.6034   3
  -8  -3 -16 1364.30 80.3364   8
   3  -8  16 1326.67 80.3220  13
   8   3  16 1183.81 70.6137  13
  -3   8  16 1261.79 82.2809  13
  -3   8 -16 1465.97 83.3350   3
   2  -8   0 220036. 1577.73   9
   8   2   0 218789. 1026.88  10
  -2   8  -1 144.550 70.5756   4
  -2   8   1 233.799 68.3618   4
   8   2  -1 141.376 37.4110  10
   2  -8  -1 264.845 81.7244   9
   2  -8   1 126.891 68.2434   9
  -2   8   2 5363.40 250.749   4
   8   2  -2 5103.69 202.698  10
  -2   8  -2 5183.88 248.521   4
   2  -8  -2 5529.88 255.425   9
   2  -8   2 5012.82 254.818   9
  -8  -2  -3 3173.04 110.714   4
   8   2  -3 3074.03 177.544  10
   2  -8  -3 3095.62 203.070   9
   2  -8   3 2950.85 204.300   9
  -2   8  -3 2928.47 197.944   4
  -2   8  -4 11402.8 389.553  10
   2  -8  -4 11846.3 379.071  10
   2  -8   4 11824.9 414.758   9
   8   2  -4 11430.8 371.868  10
  -8  -2   4 11456.2 391.498   5
   2  -8   5 30.3174 68.1908   9
  -8  -2   5-12.0519 75.3622   5
   8   2  -5 46.1808 70.0776  10
  -2   8   5 89.8692 84.5719   5
  -2   8  -5 107.718 64.0834  10
   2  -8  -5 34.4228 62.1472  10
   2  -8   6 10100.3 420.864   9
  -2   8   6 10094.7 439.654   5
   2  -8  -6 9087.84 377.847  10
   8   2  -6 9829.72 411.237  10
  -2   8  -6 9645.73 417.307  10
  -8  -2   6 9490.28 421.980   5
   2  -8   7 86.8671 79.6952   9
   8   2  -7 192.749 79.3926  10
   2  -8  -7 64.0795 67.3064  10
  -2   8   7 258.393 90.9133   5
  -2   8  -7 227.685 96.7400  10
  -2   8   8 1141.39 177.784   5
   2  -8   8 1498.56 183.803   9
   2  -8  -8 960.545 154.575  10
   8   2  -8 1154.50 165.844  10
  -2   8  -8 1217.23 179.700  10
  -8  -2   9 3401.37 152.714  11
  -2   8   9 3423.62 306.931   5
   2  -8  -9 2921.27 267.162  10
   8   2  -9 3464.07 308.596  10
  -2   8  -9 3211.99 296.875  10
   8   2   9 3299.96 144.239  13
   2  -8   9 3295.53 150.461  13
  -2   8   9 3334.96 159.575  13
  -2   8  -9 2970.33 151.151   3
   8   2  10 161.713 49.0901  13
   2  -8 -10 78.0322 70.4389  10
  -2   8 -10 338.169 149.691  10
   8   2 -10 119.718 42.7859   3
  -8  -2 -10 93.3403 42.5909   3
   8   2 -10 369.047 123.582  10
  -2   8 -10 123.615 48.4733   3
  -2   8  10 323.700 119.448   5
   8   2  10 163.987 92.8373   9
  -2   8  10 180.300 51.9338  13
   2  -8  10 170.355 49.2212  13
  -8  -2  10 116.490 45.8113  11
   2  -8  11 107.717 52.5060  13
  -2   8 -11 122.908 58.1762   3
  -2   8  11 124.735 60.7391  13
   8   2 -11 40.9383 38.2031   3
   8   2  11 107.847 47.3892  13
   8   2  11 94.9639 129.987   9
  -8  -2 -11-12.6883 55.5697   3
  -2   8 -12 1330.44 119.090   3
   8   2 -12 1189.24 103.818   3
  -8  -2 -12 1035.67 96.0242   3
   8   2  12 1345.91 108.859  13
  -2   8  12 1364.76 123.123  13
   2  -8  12 1372.87 112.986  13
  -8  -2  13 703.019 79.3013  13
   2  -8  13 655.314 82.6125  13
   8   2 -13 678.590 82.4599   3
   8   2  13 610.022 80.4039  13
  -2   8 -13 657.076 89.5051   3
  -8  -2 -13 374.305 61.7514   3
  -2   8  13 648.404 91.5057  13
  -8  -2 -14 372.579 67.2911   8
   8   2 -14 320.602 54.6855   3
  -2   8 -14 445.938 72.9240   3
   2  -8  14 322.490 64.6212  13
  -2   8  14 391.371 75.9007  13
   8   2  14 471.965 68.5030  13
  -2   8 -15 1643.75 107.107   3
   8   2  15 1478.62 95.4477  13
  -8  -2 -15 1591.59 103.901   8
   2  -8  15 1506.32 99.3618  13
  -2   8  15 1765.44 113.318  13
  -8  -2 -16 324.919 47.5043   8
  -2   8  16 406.696 54.7370  13
   2  -8  16 350.075 48.2211  13
  -2   8 -16 303.903 46.7031   3
   8   2  16 338.281 44.0856  13
   1  -8   0 15.5811 62.0371   9
  -1   8   0-10.8795 54.2400   4
   1  -8   1 42864.8 695.106   9
   8   1  -1 41478.4 534.674  10
   1  -8  -1 42388.9 690.431   9
  -1   8   1 42069.9 642.966   4
  -1   8  -1 40454.8 639.219   4
   8   1  -2 4356.90 194.014  10
  -8  -1  -2 4299.94 120.644   4
  -1   8  -2 4312.30 223.080   4
  -8  -1   2 4277.77 189.433   5
   1  -8   2 4175.58 228.792   9
   1  -8  -2 4277.14 229.300   9
  -1   8   2 4076.64 212.840   4
  -8  -1  -3 1869.46 99.7456   4
   8   1  -3 1783.16 141.997  10
   1  -8   3 1863.46 160.721   9
  -1   8  -3 2128.36 165.625   4
  -8  -1   3 1720.35 141.287   5
   1  -8  -3 1924.51 160.194   9
  -8  -1   4 582.352 99.9506   5
   1  -8   4 381.863 88.5020   9
   1  -8  -4 480.118 82.4364  10
   8   1  -4 472.746 88.3804  10
  -1   8  -4 504.196 100.533  10
   8   1  -5 18327.4 515.763  10
  -1   8   5 17171.3 529.177   5
  -1   8  -5 17555.8 516.554  10
  -8  -1   5 17395.9 524.198   5
   1  -8   5 17159.7 505.012   9
   1  -8  -5 17713.2 470.671  10
  -1   8  -6 2268.94 207.798  10
  -1   8   6 2035.98 204.422   5
   1  -8  -6 1850.37 173.507  10
  -8  -1   6 1718.90 187.640   5
   1  -8   6 1847.33 183.373   9
   8   1  -6 2092.37 198.954  10
  -1   8   7 4330.28 303.383   5
  -1   8  -7 4467.91 306.203  10
  -8  -1  -7 3451.47 214.865  10
   1  -8   7 3560.10 257.521   9
  -8  -1   7 3965.74 300.029   5
   8   1  -7 4327.72 294.201  10
   1  -8  -7 3970.74 260.645  10
  -8  -1   8 189.092 102.254   5
   8   1  -8 172.375 97.6147  10
  -1   8   8 254.375 113.105   5
  -1   8  -8 207.121 91.6290  10
   1  -8  -8 146.738 75.2365  10
   1  -8   8 285.496 96.8039   9
  -1   8  -9 117.398 46.5463   3
   1  -8   9 75.9242 37.6106  13
   1  -8  -9 101.868 57.4228  10
  -8  -1   9 176.116 47.7315  11
   8   1  -9 60.6197 72.9521  10
  -1   8  -9-5.97052 77.3769  10
  -1   8   9 20.3402 91.7220   5
  -1   8   9 144.552 49.9665  13
   8   1   9 72.9667 38.5093  13
   1  -8 -10 509.359 63.3210   8
   8   1 -10 508.998 64.0958   3
   8   1  10 389.018 113.810   9
  -8  -1  10 476.303 69.2268  11
  -1   8  10 536.697 79.2270  13
   1  -8  10 456.900 65.8405  13
   1  -8 -10 573.717 140.880  10
   1  -8  10 546.456 64.0187  11
   8   1  10 561.462 72.8907  13
  -8  -1 -10 530.516 66.6408   3
   8   1 -10 664.314 144.922  10
  -1   8  10 397.922 132.401   5
  -1   8 -10 584.057 152.089  10
  -1   8 -10 502.297 72.7360   3
   8   1 -11 14442.7 327.038   3
  -1   8 -11 13858.9 345.342   3
   1  -8  11 14103.9 305.254  11
   8   1  11 14173.6 324.702  13
  -1   8  11 14135.1 349.741  13
  -1   8  11 13300.9 651.601   5
   1  -8  11 14082.9 330.321  13
   8   1  11 14397.2 668.054   9
  -8  -1  11 14242.4 316.223  13
  -8  -1 -11 13554.9 311.400   3
   8   1  12 13039.2 316.189  13
   8   1 -12 12881.5 311.624   3
  -1   8 -12 13452.2 342.887   3
  -1   8  12 12992.2 339.228  13
  -8  -1  12 12937.9 305.145  13
   1  -8  12 12892.7 319.588  13
  -8  -1 -12 12880.3 308.097   3
  -8  -1  13 2533.39 137.578  13
   8   1 -13 2669.68 143.709   3
   8   1  13 2545.20 143.654  13
  -1   8  13 2736.80 160.608  13
   1  -8  13 2456.70 143.384  13
  -1   8 -13 2709.29 158.492   3
  -8  -1 -13 2424.83 135.681   3
  -8  -1  14 3614.26 150.448  13
   8   1  14 3931.72 166.691  13
   1  -8  14 3704.81 165.011  13
   8   1 -14 3805.95 159.102   3
  -1   8 -14 3764.56 174.090   3
  -1   8  14 3983.40 181.105  13
  -1   8  15 1163.43 95.7203  13
  -8  -1 -15 1200.40 91.8899   8
  -1   8 -15 1085.51 91.2150   3
   8   1  15 1037.48 82.5827  13
   1  -8  15 1013.87 83.2967  13
   8   1  16 798.154 62.9552  13
   1  -8  16 797.380 64.3044  13
  -8  -1 -16 824.528 65.2483   8
  -1   8 -16 791.661 67.1770   3
  -1   8  16 714.706 66.2974  13
   0   8   0 45252.3 639.166   4
   0  -8   0 45228.6 707.679   9
   8   0  -1 20177.1 348.630   9
   0   8  -1 19100.8 426.646   4
   0  -8   1 19661.3 470.306   9
  -8   0   1 19903.8 341.271   5
   0  -8  -1 19756.9 475.191   9
   0   8   1 19963.5 427.108   4
  -8   0  -1 19213.1 285.251   4
   0  -8   2 8762.22 323.708   9
   0   8  -2 9474.84 314.791   4
  -8   0   2 8355.17 264.174   5
   0   8   2 9549.15 307.830   4
  -8   0  -2 9398.65 214.533   4
   8   0  -2 9134.99 287.920  10
   8   0  -2 8912.28 193.203   9
   0  -8  -2 9062.24 332.258   9
  -8   0   3 15709.8 406.786   5
   0   8  -3 16913.7 424.381  10
   8   0  -3 16434.9 418.981  10
   0  -8   3 16359.8 448.535   9
  -8   0  -3 15930.8 320.569   4
  -8   0   4 26415.9 587.168   5
   8   0  -4 26558.1 577.420  10
   0   8  -4 26108.8 570.381  10
   0  -8   4 25588.9 577.499   9
   0  -8  -4 25587.2 505.916  10
   8   0  -5 617.839 110.693  10
  -8   0   5 642.273 117.540   5
   0  -8   5 643.123 102.466   9
   0   8   5 739.681 122.443   5
   0  -8  -5 683.369 100.014  10
   0   8  -5 639.373 115.163  10
   8   0  -6 33315.6 756.914  10
   0  -8   6 31424.3 695.498   9
   0  -8  -6 31058.3 644.854  10
   0   8  -6 33034.4 750.100  10
  -8   0   6 32401.7 773.436   5
   0   8   6 31936.6 751.677   5
  -8   0  -7 21455.3 543.036  10
   0  -8   7 21050.2 597.247   9
   0  -8  -7 21193.3 575.631  10
   8   0  -7 19841.9 634.626  10
   0   8   7 21270.9 657.800   5
   0   8  -7 21524.6 657.759  10
  -8   0   7 21263.4 682.755   5
   8   0  -8 3366.31 285.504  10
   0   8   8 3390.14 283.542   5
   0   8  -8 3660.63 292.990  10
  -8   0  -8 3231.13 232.807  10
  -8   0   8 3179.14 297.536   5
   8   0   8 3390.94 285.338   9
   0  -8  -8 3132.55 239.998  10
   0  -8   9 1849.81 111.978  13
   0   8   9 1896.39 120.256  13
   0  -8  -9 1633.09 107.362   8
   8   0  -9 1905.65 231.370  10
   8   0   9 1765.81 222.931   9
   0  -8  -9 1611.37 186.529  10
   0   8  -9 1593.64 214.217  10
   8   0   9 1711.66 105.507  13
  -8   0   9 1698.93 231.129   5
   0   8   9 1426.22 194.458   5
   0   8  -9 1624.40 114.587   3
  -8   0   9 1857.83 114.782  11
   0  -8   9 1787.43 106.609  11
  -8   0  10 8152.62 235.144  13
   8   0 -10 8381.54 503.503  10
   0  -8  10 7720.60 226.221  11
   8   0 -10 7994.47 235.060   3
   8   0  10 8177.39 237.737  13
   0   8  10 8461.69 492.076   5
   0   8 -10 8226.11 257.880   3
  -8   0 -10 8050.56 234.164   3
   8   0  10 7327.52 465.844   9
   0   8  10 8438.55 260.260  13
   0   8 -10 8257.62 496.759  10
   0  -8 -10 8220.57 238.582   8
   0  -8  10 8134.60 241.755  13
   0   8  11 14584.7 353.521  13
  -8   0  11 15138.5 329.178  13
  -8   0 -11 14469.0 324.225   3
   0  -8  11 15078.1 321.641  11
   0  -8 -11 14248.7 318.412   8
   0  -8  11 15001.1 335.649  13
   0   8  11 14567.1 676.405   5
   8   0  11 14058.6 660.260   9
   8   0 -11 14443.2 325.515   3
   0   8 -11 15499.2 365.431   3
   8   0  11 15146.6 333.639  13
   8   0  12 13618.6 323.901  13
  -8   0  12 12930.1 309.158  13
   0   8 -12 13475.0 345.128   3
   8   0 -12 12839.2 310.596   3
   0  -8  12 13069.5 321.479  13
   0  -8 -12 12620.2 299.112   8
  -8   0 -12 13326.7 312.905   3
   0   8  12 12920.9 339.007  13
   0  -8 -13 242.053 53.6344   8
  -8   0  13 118.401 48.5484  13
   0   8  13 353.085 72.9898  13
   8   0  13 283.636 64.0442  13
   8   0 -13 203.990 53.7182   3
   0  -8  13 236.331 62.8062  13
  -8   0 -13 186.063 55.0506   3
   0   8 -13 359.727 75.1326   3
   0   8  14 93.8635 53.5645  13
   0  -8  14 30.3567 41.3575  13
   8   0  14 102.023 47.4286  13
  -8   0 -14 14.7584 36.5788   3
   0   8 -14 153.914 63.6185   3
   8   0 -14 87.1008 42.0499   3
  -8   0  14 46.8914 34.5407  13
   0   8 -15 28.8289 41.9154   3
   0   8  15-13.1509 46.1502  13
  -8   0 -15 47.8831 43.9435   8
  -8   0  15 8.24119 31.4166  13
   0  -8  15 92.7705 43.7081  13
   8   0  15-23.3532 37.4802  13
   0   8  16 1157.46 81.3247  13
  -8   0 -16 1111.88 75.4043   8
   0  -8  16 1122.88 72.4126  13
   8   0  16 1179.45 75.5759  13
   0   8 -16 1146.04 79.7611   3
  -8   1   0 39.3734 24.3556   5
  -8   1   0 45.3694 34.1330   4
   8  -1   0 65.3483 47.7922   9
   1   8   0 27.0238 53.3385   4
  -1  -8   0-15.6125 63.4097   9
  -8   1   1 2047.31 114.617   5
   8  -1  -1 1977.44 113.903   9
   1   8  -1 2157.73 145.758   4
  -1  -8   1 1965.24 156.183   9
   1   8   1 1904.30 134.318   4
  -1  -8  -1 1983.95 163.768   9
  -8   1  -1 2046.05 109.893   4
  -8   1   2 57707.9 691.376   5
   8  -1  -2 58383.9 513.487   9
   8  -1  -2 58227.7 751.127  10
  -1  -8   2 58483.7 808.702   9
   1   8  -2 58035.2 751.933   4
  -8   1  -2 59089.2 606.560   4
  -1  -8  -2 59323.2 850.001   9
   1   8   2 60032.9 739.272   4
   1   8  -3 9561.98 317.363  10
  -1  -8  -3 9439.75 271.522  10
  -1  -8   3 10184.2 347.731   9
  -8   1   3 10084.3 327.091   5
   8  -1  -3 9907.48 337.258  10
  -8   1  -3 10618.8 282.194   4
  -8   1   4 8311.72 330.846   5
   1   8  -4 7438.79 305.060  10
  -1  -8   4 7589.43 310.578   9
   8  -1  -4 8015.26 326.774  10
  -1  -8  -4 8142.40 271.061  10
  -8   1   5 61824.5 988.717   5
  -1  -8  -5 63947.8 817.669  10
   8  -1  -5 64166.0 980.230  10
   1   8   5 63643.2 973.804   5
   1   8  -5 61534.5 945.018  10
  -1  -8   5 62939.9 918.029   9
   8  -1  -6 400.729 98.6057  10
  -1  -8  -6 505.714 86.2952  10
   8  -1   6 223.760 92.8803   9
   1   8   6 536.091 115.992   5
  -1  -8   6 138.264 56.2245   9
   1   8  -6 712.016 123.915  10
  -8   1   6 140.868 85.4087   5
   8  -1   7 55.0938 73.2653   9
  -1  -8  -7 108.435 60.0564  10
   1   8  -7 36.2970 84.2149  10
  -8   1   7-139.941 93.2876   5
  -1  -8   7-34.2540 66.6028   9
   1   8   7 33.1963 62.5880   5
   8  -1  -7 3.45633 75.8106  10
  -1  -8  -8 5344.63 169.447   1
   8  -1  -8 4708.63 338.485  10
   1   8  -8 4856.11 336.504  10
   8  -1   8 5034.83 350.987   9
  -8   1   8 4915.31 360.209   5
   1   8   8 4871.68 331.871   5
  -8   1  -8 4477.58 278.914  10
  -1  -8  -8 4379.79 276.336  10
  -1  -8   9 30.1146 33.2407  11
  -1  -8  -9 200.316 42.2168   8
   1   8  -9 31.3572 44.1186   3
   8  -1   9 6.69851 36.0948  13
   8  -1  -9 101.828 76.8084  10
  -8   1  -9-27.6040 50.9392  10
   1   8   9 33.1785 66.7550   5
  -8   1   9-224.711 113.351   5
   1   8  -9 77.7238 76.7825  10
   8  -1   9-107.736 106.237   9
   1   8   9-9.69878 38.3312  13
  -1  -8   9 5.55679 32.1920  13
   1   8  10 8984.72 266.903  13
   8  -1 -10 8572.51 241.099   3
  -1  -8  10 9075.18 253.500  13
   1   8 -10 8793.20 267.485   3
  -8   1 -10 8432.36 241.429   3
   1   8  10 8184.74 476.518   5
   8  -1 -10 8456.08 506.187  10
   1   8 -10 8865.11 512.125  10
   8  -1  10 8671.45 245.287  13
  -8   1  10 8520.40 529.877   5
   8  -1  10 8359.88 494.510   9
  -1  -8 -10 8955.20 252.134   8
  -1  -8  10 8833.59 245.074  11
  -8   1  10 8657.91 245.013  13
   1   8 -11 18852.0 401.361   3
  -8   1  11 18690.7 372.387  13
  -1  -8  11 18499.0 369.965  13
  -8   1 -11 18953.5 369.083   3
   1   8  11 19555.4 406.111  13
  -1  -8  11 18608.2 362.684  11
   8  -1  11 19321.8 771.396   9
   8  -1 -11 18685.9 369.496   3
   8  -1  11 18976.1 375.395  13
  -1  -8 -11 18951.9 374.969   8
   8  -1  12 982.174 97.9285  13
   1   8 -12 825.275 95.5743   3
  -1  -8  12 915.874 95.3663  13
  -1  -8 -12 963.367 92.4918   8
   1   8  12 1001.82 102.458  13
  -8   1 -12 848.721 86.9607   3
  -8   1  12 1053.08 96.6329  13
   8  -1 -12 883.878 89.0333   3
  -1  -8 -13 268.711 58.5594   8
  -8   1  13 206.226 56.6959  13
   8  -1  13 370.940 69.9602  13
   8  -1 -13 225.821 53.3629   3
  -8   1 -13 207.780 51.0989   3
   1   8 -13 301.039 72.8003   3
   1   8  13 235.158 61.4110  13
  -1  -8  13 261.035 62.6909  13
  -8   1  14 119.613 45.7389  13
  -1  -8  14 60.8317 44.6583  13
   1   8 -14 126.773 65.1049   3
  -8   1 -14 73.0789 36.6115   3
  -1  -8 -14 119.783 41.8989   8
   1   8  14 88.2752 56.1078  13
   8  -1  14 84.8059 50.5970  13
   1   8  15 326.106 59.9277  13
   1   8 -15 271.143 59.1804   3
   8  -1  15 336.331 56.6919  13
  -8   1  15 346.538 50.2435  13
  -1  -8  15 322.598 55.3231  13
  -1  -8  16 2562.70 102.956  13
  -8   1 -16 2788.57 114.997   8
   8  -1  16 2562.45 106.251  13
   1   8  16 2466.85 110.777  13
   1   8 -16 2803.06 117.410   3
  -8   2   0 5933.67 169.356   5
  -2  -8   0 5589.35 256.991   9
   2   8   0 6050.27 220.474   4
   8  -2   0 5884.32 224.056   9
  -8   2   0 5766.20 206.160   4
  -2  -8   1 32762.7 601.097   9
  -8   2  -1 32486.7 289.106   5
  -8   2   1 32894.2 474.096   5
   8  -2   1 33776.9 575.021   9
   2   8  -1 33058.1 525.550   4
   2   8   1 33869.1 516.075   4
  -8   2  -1 33471.5 481.258   4
  -2  -8  -1 33148.0 631.565   9
   8  -2  -1 34036.3 478.824   9
  -8   2   2 14020.0 352.444   5
   2   8  -2 14237.5 343.214  10
   8  -2   2 14376.4 405.981   9
   8  -2  -2 14136.3 275.214   9
   2   8  -2 14156.8 366.431   4
  -8   2  -2 13854.0 325.899   4
  -2  -8   2 14556.3 402.946   9
  -8   2  -3 2390.93 147.833   4
  -2  -8   3 2237.37 76.1922   1
   8  -2   3 2189.00 181.183   9
   8  -2  -3 2292.45 172.308  10
  -2  -8  -3 2391.53 128.101  10
  -8   2   3 2395.61 168.127   5
   2   8  -3 2117.23 151.067  10
  -2  -8   3 2356.24 169.338   9
  -2  -8   4 16383.2 443.804   9
   8  -2   4 16276.4 496.810   9
  -2  -8  -4 16523.1 357.497  10
  -8   2   4 16398.5 467.854   5
   8  -2  -4 16220.4 471.455  10
  -8   2  -4 16065.0 404.967   4
   2   8  -4 16175.7 439.767  10
  -2  -8   5 2244.36 172.057   9
   2   8  -5 2322.77 190.681  10
   8  -2  -5 2341.11 201.711  10
   2   8   5 2194.88 186.693   5
  -8   2   5 1895.17 189.045   5
   8  -2   5 2309.52 207.199   9
  -2  -8  -5 2346.44 150.411  10
  -2  -8   6 2087.18 172.473   9
   2   8   6 2294.69 202.462   5
   8  -2  -6 2120.83 205.226  10
   2   8  -6 2034.12 192.310  10
  -2  -8  -6 2387.77 166.236  10
  -8   2   6 2388.21 224.574   5
   8  -2   6 2059.85 208.099   9
   8  -2  -7 13564.2 533.120  10
  -2  -8  -7 12663.3 411.578  10
   8  -2   7 12768.0 529.391   9
   2   8   7 13313.5 500.002   5
  -8   2   7 12587.1 531.908   5
  -2  -8  -7 12928.5 255.994   1
   2   8  -7 12628.8 497.833  10
  -2  -8  -8 139.762 37.8453   1
   8  -2  -8 81.7064 60.9216  10
   2   8  -8 184.877 97.1798  10
   8  -2   8 62.9227 85.5958   9
  -8   2   8 230.962 106.501   5
   2   8   8 62.4508 63.9234   5
  -2  -8   9 6904.48 210.339  11
  -2  -8   9 7202.81 210.914  13
  -8   2   9 6998.76 210.869  13
  -2  -8  -9 6868.48 215.937   8
   2   8  -9 6957.17 228.139   3
   8  -2   9 6712.16 206.387  13
   2   8  -9 6868.39 425.112  10
   2   8   9 7508.46 421.895   5
  -8   2   9 6952.09 453.794   5
   2   8   9 7061.62 224.719  13
   8  -2  -9 7241.97 448.198  10
   8  -2   9 6987.97 437.062   9
   8  -2 -10 6217.51 207.701   3
  -8   2  10 6204.62 212.244  13
   2   8 -10 6485.78 229.383   3
  -2  -8  10 6324.65 210.705  11
   8  -2  10 5791.97 417.403   9
   2   8  10 6341.92 223.470  13
  -2  -8  10 6085.06 206.674  13
   8  -2 -10 6944.44 460.323  10
   2   8 -10 6001.98 422.557  10
  -8   2  10 6281.12 457.231   5
  -8   2 -10 5795.72 199.495   3
  -2  -8 -10 6248.71 215.355   8
   8  -2  10 6146.61 208.485  13
   2   8  10 6826.82 426.950   5
   2   8 -11 288.145 68.4441   3
  -2  -8  11 307.620 63.1706  13
   2   8  11 472.948 79.4031  13
   8  -2 -11 318.031 60.8712   3
  -8   2 -11 263.638 57.3614   3
  -2  -8  11 398.909 67.2688  11
  -8   2  11 356.858 67.8067  13
   8  -2  11 328.938 101.505   9
   8  -2  11 279.028 61.7080  13
  -2  -8 -11 499.493 78.3313   8
   2   8 -12 13771.2 346.826   3
   8  -2 -12 13241.3 315.243   3
  -2  -8 -12 14072.0 329.842   8
  -8   2  12 13750.2 326.946  13
   8  -2  12 13817.3 326.926  13
   2   8  12 14354.4 352.013  13
  -2  -8  12 13584.0 314.589  11
  -2  -8  12 13904.8 325.188  13
  -8   2 -12 13913.9 322.854   3
  -2  -8  13 1641.42 116.872  13
  -2  -8 -13 1594.28 112.968   8
   2   8 -13 1659.39 127.567   3
   8  -2  13 1773.03 122.744  13
   2   8  13 1834.44 133.055  13
  -8   2 -13 1532.10 108.519   3
  -8   2  13 1483.62 110.481  13
   8  -2 -13 1634.04 113.212   3
   2   8  14 696.961 87.4699  13
  -2  -8  14 787.763 80.5475  13
  -8   2 -14 691.987 70.4614   3
  -8   2  14 596.470 70.5523  13
  -2  -8 -14 674.329 72.0465   8
   8  -2  14 719.682 81.0623  13
   2   8 -14 670.828 86.9936   3
  -8   2  15 3709.00 142.242  13
   2   8 -15 3683.67 155.342   3
   2   8  15 3639.60 154.022  13
  -2  -8  15 3549.25 140.120  13
   8  -2  15 3887.83 151.877  13
  -8   2 -15 3492.59 133.802   3
  -2  -8 -15 3415.84 127.101   8
  -2  -8  16 6.91341 26.1176  13
  -8   2 -16 37.7278 34.3100   8
   2   8  16 81.2571 35.3268  13
  -8   2  16 46.3711 25.1648  13
   2   8 -16 59.5871 33.2547   3
   8  -2  16 51.1785 28.7388  13
   3   8   0 1.21731 37.6552   4
  -3  -8   0 89.0402 71.3322   9
  -8   3   0-10.8417 31.2597   5
   8  -3   0 3.02181 45.5299   9
  -8   3   0 3.03609 39.2118   4
   3   8   1 74278.5 733.658   4
  -3  -8   1 75273.3 920.543   9
  -8   3  -1 76339.5 566.649   5
  -8   3   1 74306.3 756.231   5
   8  -3   1 75094.8 880.362   9
   8  -3  -1 73824.1 754.210   9
   3   8  -1 73874.5 757.104   4
  -3  -8  -1 74860.1 963.298   9
  -3  -8   1 74565.6 473.922   1
  -8   3  -1 72643.8 777.853   4
   3   8  -2 17492.3 396.957   4
  -3  -8   2 17257.8 222.684   1
   3   8  -2 16780.9 365.407  10
  -8   3   2 17209.2 407.720   5
   8  -3  -2 18172.9 334.943   9
  -3  -8   2 17002.1 435.688   9
   8  -3   2 18074.0 464.022   9
  -8   3  -2 17654.9 396.202   4
   8  -3  -3 14199.7 249.137   9
  -3  -8   3 13811.3 195.500   1
  -3  -8  -3 14920.0 279.855  10
  -8   3  -3 14470.7 379.700   4
  -8   3   3 13824.7 404.298   5
   3   8  -3 14525.3 375.745  10
  -3  -8   3 14088.3 398.855   9
   8  -3  -3 14261.6 426.779  10
   8  -3   3 15195.9 457.710   9
  -8   3  -4 54.8530 55.8111   4
  -3  -8   4 65.9886 64.5182   9
   8  -3  -4 16.1221 67.8626  10
  -3  -8  -4-3.49590 32.8648  10
   3   8  -4 58.0454 51.5355  10
   8  -3   4 23.9618 65.0160   9
  -8   3   4 53.3060 59.8662   5
  -3  -8   5 75885.3 952.776   9
   8  -3   5 74093.2 1144.70   9
  -8   3   5 75819.0 1112.09   5
   3   8   5 73406.3 1017.38   5
  -3  -8  -5 76693.4 791.363  10
   3   8  -5 73332.5 1023.21  10
   8  -3  -5 75810.3 1112.10  10
  -3  -8  -6 82726.4 630.777   1
  -3  -8   6 84041.7 1028.30   9
   8  -3  -6 84194.5 1251.74  10
   3   8   6 83672.2 1149.80   5
   3   8  -6 82044.1 1169.46  10
  -8   3   6 82986.4 1264.61   5
   8  -3   6 84528.9 1288.99   9
  -8   3   7 11450.2 507.984   5
  -3  -8  -7 11558.3 245.430   1
   3   8   7 11807.5 463.889   5
   8  -3   7 11427.2 502.578   9
   8  -3  -7 11309.9 492.401  10
   3   8  -7 11891.8 483.015  10
   8  -3  -8-22.7617 80.2318  10
   3   8   8 18.1180 59.5775   5
   8  -3   8 4.94362 81.9941   9
   3   8  -8-20.7202 57.3560  10
  -8   3   8-116.843 92.9343   5
  -3  -8  -8 11.6748 29.7256   1
   8  -3  -9 20123.1 744.678  10
  -3  -8  -9 19069.8 364.162   8
   8  -3   9 19735.8 354.367  13
  -3  -8   9 19477.7 343.561  13
   8  -3   9 18844.9 721.507   9
   3   8  -9 19700.4 718.511  10
   3   8   9 20139.4 681.750   5
  -8   3   9 19554.6 764.101   5
  -8   3   9 19297.6 358.273  13
  -3  -8   9 19775.0 359.174  11
   3   8   9 19131.2 364.390  13
   3   8  -9 19333.7 377.076   3
   3   8 -10 63.9059 48.4410   3
  -3  -8  10-1.39477 37.6448  11
  -3  -8  10 16.6762 38.6987  13
  -3  -8 -10 58.0207 43.6855   8
  -8   3  10 50.6640 41.6785  13
   8  -3  10-67.7932 83.5843   9
   3   8  10 56.6221 49.7504  13
  -8   3 -10 49.9041 38.6056   3
   3   8 -10 56.6766 109.471  10
  -8   3  10 23.5310 107.887   5
   8  -3 -10-28.8223 42.6173   3
   8  -3  10 86.1348 45.5258  13
  -8   3 -11 23246.8 411.250   3
   8  -3 -11 23373.1 411.121   3
  -3  -8  11 23270.4 414.594  11
   3   8  11 23280.3 436.504  13
  -3  -8 -11 23295.0 426.721   8
  -3  -8  11 23567.4 410.527  13
   3   8 -11 23682.8 447.215   3
  -8   3  11 23729.9 427.313  13
   8  -3  11 22829.0 417.325  13
   8  -3  12 1057.72 98.4701  13
   8  -3 -12 1227.81 99.1206   3
  -8   3 -12 1250.36 105.529   3
   3   8 -12 1334.48 116.599   3
   3   8  12 1280.30 113.160  13
  -3  -8  12 1236.44 104.222  13
  -3  -8  12 1237.24 101.649  11
  -3  -8 -12 1087.44 99.4145   8
  -8   3  12 1208.54 104.043  13
   3   8 -13 13838.9 338.206   3
  -8   3 -13 13783.9 313.008   3
   8  -3  13 14120.5 325.997  13
  -3  -8 -13 14177.7 323.244   8
  -3  -8  13 13503.4 308.632  13
  -8   3  13 14176.5 326.325  13
   3   8  13 14160.8 338.655  13
   3   8 -14 17383.0 356.464   3
  -3  -8 -14 17567.1 334.172   8
   3   8  14 17036.5 352.279  13
  -8   3 -14 17621.0 329.191   3
  -3  -8  14 17407.9 331.412  13
   8  -3  14 17181.2 342.309  13
  -8   3  14 16989.1 336.888  13
  -8   3  15 10.5361 35.6241  13
   8  -3  15 43.2191 41.6193  13
  -3  -8  15 82.6298 36.2241  13
  -8   3 -15 40.9841 34.7171   3
   3   8 -15 133.871 50.3865   3
  -3  -8 -15 14.9607 29.9794   8
   3   8  15 70.6031 43.1592  13
  -3  -8  16 28.0456 26.8652  13
  -8   3 -16 38.1723 33.3484   8
   3   8 -16 3.14976 30.7117   3
  -8   3  16-47.8514 28.9144  13
   8  -3  16 23.8876 28.6186  13
   3   8  16 85.3149 34.0934  13
  -4  -8   0 4296.13 124.668   1
   8  -4   0 4383.39 211.275   9
  -8   4   0 4368.03 177.473   5
  -4  -8   0 4102.35 230.889   9
   4   8   0 4255.16 170.128   4
  -8   4   0 4132.55 204.063   4
  -8   4   1-40.1453 45.4168   4
  -4  -8  -1 92.5262 33.3570   1
  -4  -8   1 52.8762 60.6881   9
   8  -4   1-5.31565 56.6817   9
   8  -4  -1 59.2881 44.1391   9
   4   8   1 56.2539 34.5217   4
  -4  -8   1 86.6085 32.2067   1
   4   8  -1 41.3796 34.0600   4
  -8   4  -1 51.1018 49.6476   4
  -4  -8   2 2037.94 82.2849   1
  -4  -8   2 1994.32 155.926   9
  -8   4  -2 2205.44 156.076   4
  -4  -8  -2 1904.71 90.9737   1
   4   8  -2 2100.09 129.076  10
   8  -4   2 2203.11 176.887   9
  -8   4   2 1960.52 146.525   5
   8  -4  -2 1984.32 124.015   9
   4   8  -2 2089.09 139.695   4
  -4  -8   3 57081.2 796.188   9
  -4  -8   3 56662.9 409.614   1
   8  -4  -3 59188.9 589.460   9
  -8   4   3 56279.5 834.194   5
   8  -4   3 57809.9 907.963   9
  -4  -8  -3 57487.1 483.737   1
  -8   4  -3 58099.6 805.839   4
   4   8  -3 57012.7 734.145  10
   8  -4  -4 27709.8 649.527  10
   4   8  -4 27445.8 565.800  10
  -4  -8  -4 27893.9 348.797   1
  -8   4   4 26535.0 621.128   5
   8  -4   4 27737.5 671.298   9
  -8   4  -4 27487.5 588.867   4
  -4  -8   4 27620.9 555.575   9
   8  -4   5 32184.7 762.964   9
  -4  -8  -5 32739.9 391.253   1
   8  -4  -5 33968.2 760.465  10
   4   8   5 32422.6 665.266   5
   4   8  -5 32397.9 675.685  10
  -8   4   5 32174.0 744.554   5
  -8   4  -5 30416.0 660.494   4
  -4  -8   5 32685.7 609.240   9
  -8   4   6 1751.45 199.314   5
  -4  -8  -6 1741.90 98.3511   1
   8  -4  -6 1536.58 184.562  10
   4   8   6 1517.15 159.567   5
   4   8  -6 1385.21 159.404  10
   8  -4   6 1490.46 190.357   9
  -4  -8  -7 31603.4 412.558   1
  -8   4   7 31690.0 853.207   5
   4   8  -7 31126.2 786.196  10
   8  -4  -7 32648.1 847.561  10
   8  -4   7 30998.3 847.253   9
   4   8   7 33440.0 762.970   5
   8  -4  -8 95.4177 79.5836  10
  -4  -8  -8-12.5662 36.2513   1
   4   8   8 25.7352 43.8065   5
   4   8  -8 143.412 90.1820  10
  -8   4   8-109.396 91.5508   5
   8  -4   8-227.680 101.027   9
   8  -4   9 8349.81 488.164   9
   8  -4  -9 8863.96 504.002  10
  -4  -8  -9 8621.03 250.471   8
   8  -4  -9 9125.78 240.394   3
  -8   4   9 8537.11 244.330  13
   4   8  -9 9092.53 490.511  10
  -8   4  -9 8802.73 239.226   3
   4   8  -9 8882.75 256.746   3
  -4  -8   9 8874.52 246.348  11
  -8   4   9 8698.79 515.548   5
  -4  -8   9 9057.24 235.179  13
   8  -4   9 8777.39 240.596  13
   4   8   9 8611.71 244.598  13
   4   8 -10 6725.42 235.686   3
  -4  -8  10 7090.75 216.531  13
   8  -4  10 6774.44 222.266  13
   8  -4 -10 6954.90 222.316   3
  -8   4 -10 6619.26 216.943   3
   4   8  10 7006.77 232.405  13
   4   8 -10 7160.86 458.423  10
  -4  -8 -10 7119.73 237.362   8
   8  -4 -10 7139.34 474.123  10
  -8   4  10 6918.23 229.125  13
  -8   4  10 7567.58 510.393   5
   8  -4  10 6293.96 442.103   9
  -4  -8  10 7034.97 226.820  11
   8  -4 -11 162.184 51.0151   3
   8  -4  11 226.871 61.6828  13
   4   8  11 69.4292 47.3004  13
  -8   4 -11 69.4684 42.8703   3
  -8   4  11 159.025 54.2515  13
  -4  -8  11 277.769 62.5613  11
  -4  -8  11 191.694 51.8282  13
   4   8 -11 232.539 64.1461   3
  -4  -8 -11 135.737 52.6859   8
  -8   4  12 14457.6 342.340  13
  -4  -8  12 14606.8 333.824  11
   8  -4  12 14697.3 339.467  13
  -8   4 -12 14223.4 326.049   3
   4   8  12 14898.4 348.985  13
  -4  -8  12 14268.3 318.699  13
  -4  -8 -12 14748.8 345.233   8
   4   8 -12 15548.6 362.043   3
   4   8  13 2117.29 134.485  13
  -8   4 -13 2003.65 126.254   3
  -4  -8  13 2098.96 124.009  13
  -4  -8 -13 2163.47 132.965   8
  -8   4  13 2178.04 136.528  13
   8  -4  13 1986.63 130.254  13
   4   8 -13 2081.62 136.351   3
   4   8 -14 1151.84 100.027   3
  -8   4  14 1204.03 96.4424  13
  -8   4 -14 958.481 82.9219   3
   8  -4  14 1088.20 97.0395  13
   4   8  14 1062.91 96.9014  13
  -4  -8  14 1309.07 94.0709  13
  -4  -8 -14 1056.31 92.5978   8
  -8   4 -15 1801.98 95.4539   3
   4   8 -15 1873.80 109.118   3
  -8   4  15 1783.74 102.244  13
   8  -4  15 1975.99 109.789  13
   4   8  15 1830.90 105.919  13
  -4  -8  15 1751.91 92.8223  13
  -4  -8 -15 1783.31 97.8888   8
  -4  -8 -16 218.454 32.8438   8
  -8   4  16 123.113 31.3417  13
   4   8  16 191.345 39.7295  13
   4   8 -16 171.401 36.1107   3
   8  -5   0 33.2323 50.3647   9
  -5  -8   0-10.7174 27.5287   1
   5   8   0 35.8511 26.5576   4
  -8   5   0 6.47370 49.7671   4
   8  -5  -1 9563.47 305.615   9
   8  -5   1 9516.55 343.798   9
  -8   5   1 9551.36 305.024   5
  -8   5  -1 9753.77 330.074   4
  -5  -8  -1 9659.17 195.662   1
  -5  -8   1 9620.58 187.599   1
  -5  -8   1 9638.79 343.536   9
   5   8  -1 10028.9 259.800   4
  -8   5   1 9742.75 335.632   4
  -5  -8  -2 1933.42 96.0055   1
  -8   5   2 1574.86 140.554   5
   5   8  -2 1613.09 118.226   4
   5   8  -2 1619.22 113.159  10
  -5  -8   2 1726.25 148.539   9
  -8   5  -2 1808.91 150.852   4
   8  -5   2 1429.12 147.813   9
  -5  -8   2 1399.77 75.3378   1
   8  -5  -2 1976.12 135.360   9
   8  -5  -3 23130.4 416.493   9
  -5  -8  -3 22488.3 313.161   1
  -8   5   3 22669.3 548.599   5
   5   8  -3 23115.1 464.448  10
  -5  -8   3 22975.6 506.809   9
   8  -5   3 22633.6 588.275   9
  -8   5  -3 22655.5 534.300   4
  -8   5  -4 11438.8 397.941   4
  -8   5   4 11571.0 426.871   5
   5   8  -4 12275.9 379.865  10
   8  -5   4 12755.1 470.205   9
  -5  -8   4 12053.1 367.972   9
   8  -5  -4 12758.0 454.800  10
  -5  -8  -4 12791.9 244.924   1
  -5  -8  -5 3198.00 130.152   1
  -8   5   5 2915.68 234.402   5
   5   8  -5 3009.33 214.049  10
   8  -5   5 2894.02 244.639   9
  -8   5  -5 2972.90 221.590   4
   5   8   5 3092.99 205.626   5
  -5  -8   5 3272.94 192.401   9
   8  -5  -5 2998.91 238.015  10
   8  -5   6 147.223 96.4037   9
   8  -5  -6 64.2820 90.4694  10
  -5  -8  -6 0.30074 32.6611   1
   5   8  -6 8.19995 56.2347  10
   5   8   6 33.2028 51.9255   5
  -8   5   6-14.0426 71.7914   5
  -8   5  -6 54.0250 65.1413   4
  -5  -8  -7 10611.7 245.940   1
   8  -5  -7 11109.8 506.836  10
   5   8   7 11382.9 433.961   5
   5   8  -7 10759.1 465.414  10
  -8   5   7 10160.7 494.707   5
   8  -5   7 11218.3 519.211   9
  -5  -8   8 535.128 66.3067  11
   8  -5  -8 618.008 145.153  10
   5   8  -8 642.204 116.275  10
  -8   5   8 606.979 137.536   5
   8  -5   8 502.526 128.682   9
  -5  -8  -8 511.992 66.6192   8
  -5  -8  -8 739.894 71.4816   1
  -5  -8   9 3599.83 160.603  11
   5   8   9 3476.47 157.163  13
   8  -5   9 3545.75 156.961  13
  -5  -8  -9 3427.73 162.948   8
   5   8  -9 3470.90 163.706   3
  -8   5  -9 3364.90 152.007   3
  -8   5   9 3629.81 165.410  13
   8  -5  -9 3768.79 329.113  10
   5   8  -9 3167.47 294.582  10
   8  -5   9 3593.18 328.358   9
  -8   5   9 3636.98 340.536   5
  -8   5  10 6673.00 479.977   5
  -8   5 -10 6347.20 212.962   3
  -8   5  10 6450.09 224.243  13
   5   8 -10 6355.44 226.033   3
   8  -5 -10 6668.04 460.253  10
   5   8 -10 6381.49 435.779  10
   8  -5  10 5954.18 433.327   9
  -5  -8 -10 6485.60 229.351   8
  -5  -8  10 6269.02 218.557  11
   5   8  10 6780.71 224.990  13
   8  -5  10 6419.18 217.954  13
   8  -5  11 4324.25 187.469  13
  -8   5 -11 4263.20 179.781   3
  -8   5  11 4122.23 187.292  13
  -5  -8  11 4294.45 172.827  13
  -5  -8  11 4142.04 182.542  11
   5   8  11 4296.43 186.825  13
   5   8 -11 4321.35 193.129   3
  -5  -8 -11 4236.50 189.646   8
  -8   5 -12 968.115 91.9992   3
  -5  -8  12 1016.87 88.3248  13
   8  -5  12 1050.88 101.775  13
   5   8 -12 1108.12 104.319   3
  -5  -8 -12 1053.24 99.7768   8
  -5  -8  12 1113.76 100.907  11
  -8   5  12 950.336 99.0243  13
   5   8  12 1010.53 98.3930  13
  -5  -8 -13 545.451 76.2220   8
   8  -5  13 477.921 75.3432  13
  -5  -8  13 297.863 56.2756  13
   5   8  13 506.977 75.6994  13
  -8   5 -13 393.276 63.8784   3
   5   8 -13 510.929 78.7575   3
  -8   5  13 526.678 77.5230  13
  -5  -8 -14 12333.8 284.461   8
  -8   5  14 12108.7 285.361  13
   5   8  14 12413.4 285.432  13
  -8   5 -14 12569.4 273.843   3
   8  -5  14 12790.9 292.185  13
   5   8 -14 12694.1 292.938   3
   8  -5  15 130.132 42.4176  13
   5   8  15 185.555 47.6022  13
  -5  -8 -15 99.5578 36.7395   8
  -8   5  15 180.760 44.1042  13
  -8   5 -15 136.904 38.0770   3
   5   8 -15 123.259 43.4966   3
  -8   5  16 1010.58 62.7206  13
   5   8  16 915.357 62.1440  13
   5   8 -16 1108.67 69.0209   3
   8  -5  16 1084.05 68.7988  13
  -5  -8 -16 982.505 59.8958   8
   8  -6   0 4821.40 244.536   9
  -8   6   0 4941.28 252.096   4
   6   8   0 5304.78 156.279   4
  -6  -8   0 5034.27 144.417   1
  -6  -8   1 4239.57 130.138   1
  -8   6   1 4258.93 237.183   4
  -8   6  -1 4169.11 233.030   4
  -6  -8  -1 4430.40 139.865   1
   8  -6   1 4025.96 238.013   9
   8  -6  -1 4453.64 223.534   9
   6   8  -1 4227.29 158.301   4
   6   8  -2 1032.25 90.9887  10
  -6  -8  -2 1199.95 79.5678   1
  -8   6   2 990.318 119.101   5
  -8   6  -2 1110.26 129.823   4
   8  -6   2 878.145 125.590   9
   8  -6  -2 1056.36 110.189   9
   6   8  -2 1070.18 93.3557   4
   8  -6   3 5207.49 296.942   9
  -8   6   3 5460.39 283.351   5
  -6  -8  -3 5337.45 160.912   1
   6   8  -3 4748.03 212.524  10
   8  -6  -3 5302.45 219.565   9
  -8   6  -3 4511.62 253.328   4
   8  -6  -4 61769.2 1021.49  10
  -8   6   4 62351.5 1015.23   5
   6   8  -4 62435.0 852.942  10
  -6  -8  -4 62412.7 553.659   1
  -8   6  -4 59889.7 957.315   4
  -6  -8   4 63142.4 837.260   9
   8  -6   4 61787.1 1060.66   9
   6   8   5 1412.21 137.556   5
   6   8  -5 1287.66 146.544  10
   8  -6  -5 1228.67 163.692  10
  -6  -8  -5 1255.01 87.3190   1
   8  -6   5 1320.91 181.240   9
  -8   6   5 1142.45 161.559   5
  -8   6  -5 1022.28 141.504   4
  -6  -8  -6 869.479 75.9611   1
  -8   6   6 415.030 125.012   5
   8  -6  -6 697.030 143.365  10
   6   8  -6 803.703 125.803  10
   8  -6   6 685.741 142.674   9
  -8   6  -6 660.800 131.761   4
   8  -6  -7 5318.53 356.512  10
  -6  -8  -7 5589.69 183.768   1
   6   8  -7 4988.25 319.220  10
  -8   6   7 5412.97 368.636   5
   8  -6   7 5642.01 380.714   9
  -8   6  -7 4969.23 331.735   4
   8  -6   8 4502.14 360.067   9
  -8   6   8 4331.59 354.809   5
   8  -6   8 4764.34 173.155  13
   8  -6  -8 4475.98 350.454  10
   6   8  -8 4723.93 336.673  10
  -8   6   8 4755.12 180.648  13
  -6  -8  -8 4521.79 180.428   8
  -6  -8   8 4677.24 177.606  11
  -8   6  -8 4955.72 354.011   4
   6   8  -8 4580.28 176.310   3
  -6  -8   9 1831.88 118.486  11
  -8   6   9 1592.80 231.753   5
  -8   6  -9 1794.56 112.963   3
   6   8  -9 1825.23 120.265   3
   8  -6   9 1803.48 116.442  13
   8  -6   9 1964.36 255.963   9
   6   8   9 1679.31 110.989  13
   8  -6  -9 1911.72 245.328  10
   6   8  -9 1980.86 237.889  10
  -8   6   9 1785.72 120.857  13
  -8   6  -9 1663.00 221.334   4
  -6  -8  -9 1605.19 118.491   8
  -6  -8 -10 313.225 68.8918   8
   8  -6 -10 78.6332 101.006  10
   8  -6  10 440.645 69.5877  13
  -8   6  10 260.353 60.6695  13
  -8   6 -10 395.797 63.6027   3
  -6  -8  10 399.173 71.5248  11
   6   8 -10 363.701 116.245  10
  -8   6  10 266.143 124.522   5
   6   8  10 377.591 64.7913  13
   6   8 -10 312.642 63.2849   3
   8  -6  10 456.805 136.713   9
   6   8  11 3540.37 169.252  13
  -8   6  11 3624.41 175.847  13
   6   8 -11 3704.64 176.724   3
  -6  -8 -11 3596.09 176.592   8
  -8   6 -11 3601.39 168.552   3
   8  -6  11 3859.58 177.853  13
  -6  -8  11 3872.11 179.129  11
   6   8 -12 14321.7 338.009   3
   6   8  12 14130.2 328.927  13
   8  -6  12 13978.7 329.887  13
  -6  -8  12 14195.3 333.287  11
  -8   6  12 14284.6 342.513  13
  -8   6 -12 14068.3 321.781   3
  -6  -8 -12 14163.1 342.903   8
  -8   6 -13 6837.33 214.992   3
  -8   6  13 7222.59 236.289  13
   6   8 -13 6866.84 227.682   3
  -6  -8 -13 7319.46 237.948   8
   6   8  13 7105.55 225.631  13
   8  -6  13 7298.83 234.872  13
  -8   6 -14 497.308 63.2436   3
   6   8 -14 549.164 70.2778   3
   8  -6  14 546.991 73.1993  13
  -6  -8 -14 473.258 68.5672   8
  -8   6  14 610.671 72.3796  13
   6   8  14 390.532 61.4719  13
  -8   6 -15 1716.88 89.8913   3
  -6  -8 -15 1617.96 94.1509   8
   6   8  15 1589.49 90.4746  13
  -8   6  15 1573.20 94.5585  13
   8  -6  15 1795.69 101.098  13
   6   8 -15 1633.30 94.3877   3
   8  -6  16 5021.28 137.372  13
  -8   6  16 4875.85 127.468  13
  -6  -8 -16 4741.20 123.996   8
   6   8 -16 4856.59 125.899   3
  -8   7   0-23.1181 60.5809   4
   8  -7   0-4.53747 55.2094   9
  -7  -8   0-3.52188 35.9160   1
   8  -7  -1 108863. 1154.36   9
  -7  -8  -1 108919. 706.587   1
   8  -7   1 106006. 1240.94   9
  -8   7   1 108150. 1243.73   4
  -7  -8  -2 6036.15 172.771   1
   7   8  -2 6108.35 204.765   4
  -8   7   2 5655.07 281.736   5
   7   8  -2 6032.26 202.784  10
   8  -7   2 5835.08 310.576   9
  -8   7  -2 5552.09 290.996   4
   8  -7  -2 5946.99 264.536   9
  -8   7   3 303.201 93.1038   5
  -7  -8  -3 585.315 65.6945   1
  -8   7  -3 278.844 97.3765   4
   8  -7   3 391.803 110.634   9
   8  -7  -3 506.825 87.9926   9
   7   8  -3 445.215 69.7484  10
   8  -7   4 34220.6 813.109   9
  -8   7   4 32803.3 759.798   5
   7   8  -4 34139.0 632.643  10
   8  -7  -4 32315.0 764.520  10
  -7  -8  -4 33515.6 425.959   1
  -8   7  -4 33159.5 746.785   4
   7   8  -5 7545.56 332.484  10
   8  -7   5 7707.05 408.511   9
   8  -7  -5 7302.55 382.282  10
  -8   7   5 7667.61 398.532   5
  -8   7  -5 7209.00 367.723   4
  -7  -8  -5 7756.18 211.493   1
  -7  -8  -6 5456.60 185.721   1
   8  -7  -6 5495.27 352.341  10
   7   8  -6 5442.83 310.199  10
  -8   7   6 4948.09 338.693   5
  -8   7  -6 4745.82 318.230   4
   8  -7   6 5078.39 349.326   9
   8  -7  -7 1856.10 220.877  10
   7   8  -7 2159.94 218.870  10
  -8   7   7 1994.70 228.266   5
  -8   7  -7 1879.47 215.155   4
   8  -7   7 2320.23 254.845   9
   8  -7   8 2349.89 127.511  13
  -7  -8   8 2330.86 130.186  11
   7   8  -8 2295.21 126.427   3
   8  -7  -8 2535.70 275.008  10
   7   8  -8 2250.01 236.867  10
  -8   7   8 2732.39 289.617   5
   8  -7   8 2198.69 258.869   9
  -8   7   8 2449.07 135.099  13
  -8   7  -8 2324.64 250.427   4
  -7  -8  -8 2556.77 138.393   8
   7   8  -9 8815.78 254.041   3
  -7  -8  -9 8997.75 265.300   8
  -8   7   9 8950.80 263.140  13
   8  -7  -9 9213.42 526.330  10
   7   8  -9 8813.85 486.785  10
  -8   7   9 10054.4 570.792   5
  -7  -8   9 8805.16 256.075  11
   8  -7   9 8423.45 514.127   9
  -8   7  -9 7825.04 477.088   4
  -8   7  -9 8709.80 244.903   3
   8  -7   9 8770.10 249.677  13
   8  -7  10 4533.20 188.210  13
  -8   7 -10 4513.66 184.214   3
  -7  -8 -10 4561.63 196.436   8
  -7  -8  10 4591.98 192.999  11
   7   8 -10 4477.64 187.732   3
   7   8  10 4596.42 182.903  13
  -8   7  10 4431.53 191.615  13
   8  -7 -10 4740.89 400.030  10
  -8   7 -10 4026.52 353.215   4
   7   8 -10 4692.31 367.488  10
   8  -7  10 4209.11 382.988   9
   8  -7  11 16929.1 365.573  13
   7   8  11 16283.6 345.457  13
  -7  -8  11 17356.3 373.620  11
  -8   7  11 16394.2 370.687  13
  -7  -8 -11 16345.7 372.000   8
   7   8 -11 16525.3 362.617   3
  -8   7 -11 16445.6 350.095   3
  -8   7  12 2037.82 134.660  13
  -8   7 -12 2146.08 128.911   3
   7   8 -12 1991.27 129.024   3
   8  -7  12 2414.99 143.117  13
  -7  -8  12 2159.24 137.766  11
  -7  -8 -12 2095.17 140.047   8
   7   8  12 1998.76 125.182  13
   8  -7  13 1002.17 95.2947  13
  -7  -8 -13 879.753 93.2069   8
   7   8 -13 1037.49 93.0692   3
  -8   7 -13 1054.01 89.8193   3
   7   8  13 1121.75 95.1879  13
  -8   7  13 1050.65 96.6148  13
   7   8 -14 5957.92 189.566   3
  -8   7 -14 5844.45 181.309   3
  -7  -8 -14 5742.50 193.298   8
  -8   7  14 5555.88 191.283  13
   8  -7  14 5822.88 193.910  13
   7   8  14 5637.77 179.367  13
   7   8 -15 304.984 45.9372   3
  -7  -8 -15 372.330 53.6595   8
  -8   7  15 323.117 47.7912  13
   8  -7  15 253.240 46.2841  13
  -8   7 -15 368.537 48.1080   3
   7   8  15 310.658 45.5265  13
   8  -7  16 3182.82 106.436  13
  -7  -8 -16 3068.56 98.6193   8
   8  -8   0 18569.8 523.151   9
  -8   8   0 18704.0 539.835   4
  -8   8   1 1286.40 161.982   4
  -8   8  -1 1083.81 149.049   4
   8  -8   1 1417.39 158.197   9
  -8  -8  -2 30453.9 400.155   1
  -8   8  -2 30220.1 700.028   4
  -8   8   2 29216.0 667.342   5
   8  -8   2 29340.1 717.717   9
   8  -8  -2 29705.8 627.318   9
  -8   8   3 8016.35 372.221   5
  -8  -8  -3 8844.05 225.210   1
   8   8  -3 8851.52 286.058  10
   8  -8   3 8569.70 408.748   9
   8  -8  -3 8925.30 334.639   9
  -8   8  -3 8667.49 383.299   4
  -8   8   4 20500.1 626.106   5
   8   8  -4 20786.7 496.131  10
   8  -8   4 19699.7 643.287   9
  -8   8  -4 19739.7 603.903   4
  -8  -8  -4 20976.2 347.587   1
   8  -8  -5 284.870 106.323  10
   8   8  -5 572.427 101.138  10
   8  -8   5 365.260 121.889   9
  -8   8  -5 440.551 119.837   4
  -8   8   5 374.272 126.668   5
  -8   8  -6 452.882 131.798   4
   8  -8  -6 172.122 79.7555  10
   8   8  -6 463.479 104.212  10
  -8   8   6 163.417 93.6401   5
   8  -8   6 388.950 121.420   9
   8  -8   7 12125.6 584.476   9
  -8  -8  -7 12508.0 292.353   8
  -8  -8   7 12230.2 281.513  11
   8  -8  -7 13228.5 583.187  10
  -8   8  -7 11780.1 543.064   4
   8   8  -7 12469.6 511.166  10
  -8   8   7 13126.4 599.071   5
  -8  -8  -8 1941.08 125.795   8
  -8   8   8 1801.94 239.754   5
  -8  -8   8 1885.74 118.442  11
  -8   8   8 1824.98 119.392  13
  -8   8  -8 1955.24 117.221   3
   8  -8  -8 1838.46 228.344  10
   8   8  -8 1608.36 209.834  10
   8  -8   8 1630.24 236.781   9
   8   8  -8 1909.42 114.069   3
   8  -8   8 1838.25 115.270  13
  -8   8  -8 1600.09 211.515   4
  -8   8  -9 7533.12 232.573   3
  -8  -8   9 7229.59 235.473  11
   8   8  -9 6885.94 432.277  10
   8  -8   9 7088.72 228.818  13
   8   8  -9 7185.95 227.325   3
  -8  -8  -9 6864.43 235.879   8
   8  -8   9 7190.82 486.577   9
  -8   8  -9 7201.70 466.509   4
   8  -8  -9 7443.12 479.268  10
  -8   8   9 7136.83 239.656  13
  -8   8   9 6293.71 465.436   5
   8   8 -10 24030.4 423.688   3
   8  -8  10 25530.8 439.900  13
  -8  -8 -10 25275.8 459.471   8
  -8   8 -10 24007.9 422.022   3
  -8   8  10 24818.7 453.238  13
  -8  -8  10 24707.8 441.482  11
  -8  -8 -11 725.541 89.9983   8
  -8  -8  11 647.989 84.2055  11
  -8   8  11 712.132 87.2510  13
   8   8 -11 651.751 78.9535   3
  -8   8 -11 588.547 74.6755   3
   8   8  11 660.798 75.0598  13
   8  -8  11 556.811 78.1126  13
   8  -8  12 1516.26 116.265  13
  -8   8 -12 1372.87 104.125   3
   8   8 -12 1396.38 108.274   3
  -8  -8  12 1511.35 115.926  11
  -8   8  12 1365.70 115.450  13
  -8  -8 -12 1486.21 120.547   8
   8   8  12 1557.63 107.121  13
   8  -8  13 263.364 62.8391  13
  -8  -8 -13 413.024 70.7495   8
   8   8 -13 356.539 61.7484   3
  -8   8 -13 265.472 54.9560   3
   8   8  13 312.532 55.5610  13
  -8   8  13 317.006 63.8201  13
  -8   8 -14 1176.45 83.8991   3
   8   8 -14 1118.99 83.5441   3
   8   8  14 1359.95 87.3356  13
  -8  -8 -14 1254.81 95.8541   8
   8  -8  14 1279.22 95.5768  13
  -8   8  14 1190.51 94.4955  13
  -8   8  15 855.394 68.4777  13
  -8   8 -15 983.534 65.5599   3
   8  -8  15 891.456 71.6327  13
   8   8 -15 938.014 65.0538   3
  -8  -8 -15 790.476 68.1204   8
   8  -8  16 2210.90 85.1578  13
   8  -9   0 57.5462 55.8651   9
  -8   9   0 58.8760 62.0203   4
   8  -9  -1 2085.95 185.211   9
   8  -9   1 1945.20 194.957   9
  -8   9   1 1649.91 183.562   4
  -8   9  -1 1741.64 189.068   4
   8  -9  -2 3535.51 233.074   9
  -8   9  -2 3236.23 249.707   4
   8  -9   2 3243.13 254.784   9
  -8   9   2 3488.48 261.990   4
  -8   9  -3 857.062 141.275   4
  -8   9   3 667.391 136.509   5
   8  -9   3 862.889 148.828   9
   8  -9  -3 493.629 87.8323   9
   8  -9   4 683.292 142.695   9
  -8   9  -4 824.197 145.749   4
  -8   9   4 429.317 127.080   5
  -8   9   5 536.850 134.738   5
   8  -9  -5 619.874 133.392  10
   9   8  -5 617.916 101.693  10
   8  -9   5 434.136 137.016   9
  -8   9  -5 670.737 128.586   4
  -8   9   6 700.114 145.621   5
   8  -9  -6 1004.62 172.197  10
   9   8  -6 745.248 129.418  10
   8  -9   6 937.856 172.635   9
  -8   9  -6 1136.11 173.502   4
   8  -9   7-117.715 104.468   9
  -9  -8  -7 60.1237 44.1163   8
   8  -9  -7 215.604 120.112  10
  -8   9   7 37.7821 41.6121  13
   9   8  -7 49.5003 71.4273  10
  -8   9   7 110.323 97.6499   5
  -8   9  -7 61.1865 80.4889   4
  -9  -8   7 29.2863 32.8213  11
  -8   9  -8 3566.76 157.778   3
  -9  -8   8 3663.67 167.792  11
  -8   9   8 3832.33 174.063  13
   8  -9   8 3705.51 162.011  13
   8  -9  -8 3541.62 324.590  10
  -9  -8  -8 3650.24 169.894   8
   9   8  -8 3775.89 307.498  10
  -8   9   8 3876.54 350.482   5
  -8   9  -8 3576.84 325.153   4
   8  -9   8 3198.86 315.631   9
  -8   9   9 71.5643 46.9595  13
  -9  -8  -9 84.9140 47.9039   8
  -9  -8   9 103.817 55.3399  11
   8  -9   9 129.652 54.4142  13
   8  -9  -9 53.8779 84.0214  10
   9   8  -9 268.136 102.388  10
  -8   9   9-61.8332 121.188   5
  -8   9  -9 53.3644 42.2759   3
   8  -9   9 319.366 134.603   9
  -8   9  -9 64.8814 87.4092   4
   8  -9  10 14272.9 334.000  13
  -9  -8  10 13679.6 332.554  11
  -8   9 -10 13862.9 322.019   3
   9   8 -10 13902.6 317.445   3
  -8   9  10 14021.8 345.849  13
  -9  -8 -10 14684.8 352.160   8
  -8   9  11 379.521 74.7365  13
  -9  -8  11 390.811 75.4956  11
   8  -9  11 357.433 72.6698  13
  -9  -8 -11 309.963 71.6462   8
  -8   9 -11 215.698 56.6193   3
   9   8 -11 257.966 53.5281   3
  -9  -8 -12 678.611 86.0497   8
  -9  -8  12 664.921 88.9741  11
  -8   9  12 649.965 84.1938  13
   8  -9  12 774.047 89.9012  13
  -8   9 -12 687.854 82.2696   3
   9   8 -12 655.174 74.9416   3
  -9  -8 -13 27.3779 45.7952   8
  -8   9  13-3.28929 45.3156  13
   9   8 -13-48.9129 37.6172   3
  -8   9 -13-53.5039 43.2381   3
   8  -9  13-59.1357 56.3530  13
  -8   9  14 3578.95 148.726  13
  -8   9 -14 3627.88 136.511   3
  -9  -8 -14 3913.45 155.751   8
   9   8 -14 3647.42 132.542   3
   8  -9  14 3595.41 149.004  13
  -9  -8 -15 236.931 41.2740   8
   8  -9  15 253.968 46.6037  13
  -8   9  15 250.260 42.7868  13
  -8   9 -15 265.221 36.7580   3
   7  -9   0 46549.3 856.074   9
  -7   9   0 47154.3 872.521   4
  -7   9   1 10487.2 418.299   4
   7  -9   1 11229.6 432.785   9
   7  -9  -1 10889.4 405.067   9
  -7   9  -1 11007.5 427.531   4
   7  -9   2 543.145 123.164   9
   7  -9  -2 764.845 118.790   9
  -7   9   2 675.563 133.642   4
  -7   9  -2 469.633 118.251   4
   7  -9   3 7631.76 389.235   9
  -7   9   3 7201.89 359.953   5
   7  -9  -3 7133.74 319.299   9
  -7   9  -3 7174.95 359.381   4
   7  -9  -4 82.9042 63.3275   9
   9   7  -4 222.118 71.1098  10
  -7   9   4 111.025 94.5453   5
   7  -9   4 67.7686 82.7072   9
  -7   9  -4 69.8652 71.2653   4
   7  -9  -5 8951.70 437.351  10
  -7   9   5 8864.18 447.079   5
   9   7  -5 9435.67 377.519  10
  -7   9  -5 9189.50 440.117   4
   7  -9   5 8954.12 455.239   9
   7  -9  -6 5789.06 365.563  10
  -7   9  -6 5067.49 342.703   4
  -7   9   6 5744.83 379.000   5
   9   7  -6 5248.59 310.190  10
   7  -9   6 5672.18 380.342   9
   7  -9  -7 8112.26 451.170  10
  -9  -7  -7 7972.67 234.871   8
  -7   9   7 7490.68 228.024  13
   9   7  -7 7447.87 393.440  10
  -7   9   7 7478.22 457.710   5
  -9  -7   7 7584.20 223.095  11
   7  -9   7 7530.60 460.635   9
  -7   9  -7 7175.12 429.268   4
  -7   9   8 1820.10 124.163  13
  -7   9   8 1762.43 243.794   5
  -9  -7  -8 1589.36 114.186   8
  -7   9  -8 1653.67 226.973   4
   7  -9   8 1684.80 113.137  13
  -7   9  -8 1426.17 105.294   3
   7  -9   8 1881.81 250.582   9
   7  -9  -8 1695.21 222.496  10
   9   7  -8 1387.90 195.023  10
  -9  -7   8 1617.32 112.089  11
  -9  -7  -9 6201.59 224.644   8
  -9  -7   9 5782.95 211.502  11
   7  -9  -9 5713.54 415.039  10
   9   7  -9 6211.37 419.731  10
  -7   9   9 6165.17 458.136   5
   7  -9   9 5369.50 415.290   9
  -7   9  -9 6530.61 453.022   4
  -7   9   9 5880.33 220.835  13
   7  -9   9 6303.03 217.531  13
  -7   9  -9 6159.55 213.777   3
  -7   9  10 177.740 63.3505  13
  -9  -7 -10 35.4106 48.5814   8
  -9  -7  10 165.839 59.1331  11
   7  -9  10 39.4952 48.9386  13
   9   7 -10 144.214 44.0923   3
  -7   9 -10 20.7715 42.7478   3
   9   7 -11 18655.8 365.349   3
  -7   9 -11 18607.5 378.871   3
  -9  -7  11 19110.8 392.216  11
   7  -9  11 19782.0 397.011  13
  -7   9  11 18301.6 399.799  13
  -9  -7 -11 19129.3 403.931   8
   9   7 -12 21550.4 385.073   3
  -9  -7 -12 20948.0 415.110   8
  -9  -7  12 20813.5 403.932  11
  -7   9  12 21145.8 421.534  13
   7  -9  12 21411.3 408.436  13
  -7   9 -12 20825.7 393.117   3
  -9  -7 -13 88.7564 49.3889   8
  -7   9 -13 80.0014 40.4965   3
   7  -9  13 82.8213 46.9444  13
   9   7 -13 85.2188 39.8207   3
  -7   9  13 52.1148 49.8352  13
   9   7 -14 1341.05 86.2470   3
   7  -9  14 1563.70 105.389  13
  -9  -7 -14 1471.61 101.454   8
  -7   9  14 1440.67 103.134  13
  -7   9 -14 1352.80 90.9599   3
  -9  -7 -15 3378.39 129.692   8
  -7   9 -15 3146.09 114.647   3
  -7   9  15 3216.09 128.270  13
   7  -9  15 3441.80 130.726  13
  -9  -7 -16-61.3117 26.5715   8
   7  -9  16-33.7782 25.1943  13
   6  -9   0-45.7655 70.8069   9
  -6   9   0 58.0385 80.4571   4
   6  -9   1 22192.3 592.379   9
  -6   9   1 21369.2 577.444   4
   6  -9  -1 21972.0 563.818   9
  -6   9  -1 22583.5 592.972   4
  -6   9  -2 684.959 128.092   4
   6  -9  -2 931.740 122.084   9
  -6   9   2 604.514 122.783   4
   6  -9   2 881.698 139.133   9
   6  -9   3 9360.54 417.605   9
   9   6  -3 9510.19 297.499  10
   6  -9  -3 9138.60 355.168   9
  -6   9  -3 9320.10 399.837   4
  -6   9   4 21791.4 643.498   5
   9   6  -4 23321.6 527.267  10
  -6   9  -4 22408.2 639.447   4
   6  -9  -4 22727.9 561.934   9
   6  -9   4 22029.1 662.989   9
  -6   9   5 885.751 155.096   5
   9   6  -5 671.258 115.703  10
   6  -9   5 781.108 155.379   9
   6  -9  -5 1031.56 156.087  10
  -6   9  -5 900.508 148.708   4
   6  -9  -6 3636.72 283.140  10
  -6   9   6 4029.96 315.186   5
   9   6  -6 3977.10 265.771  10
   6  -9   6 4147.82 320.425   9
  -6   9  -6 4039.20 307.515   4
   6  -9  -7 3198.64 279.735  10
   9   6  -7 3411.62 272.009  10
  -6   9   7 3260.11 299.465   5
   6  -9   7 3082.72 293.877   9
  -6   9  -7 3155.70 290.322   4
  -6   9   8 1855.50 233.487   5
   6  -9   8 2406.85 129.786  13
  -9  -6  -8 2502.07 138.264   8
  -6   9  -8 2335.86 129.606   3
   9   6  -8 2242.22 238.444  10
  -9  -6   8 2216.72 127.893  11
   6  -9   8 2472.62 272.404   9
  -6   9  -8 2512.38 268.866   4
   6  -9  -8 2253.00 252.358  10
  -6   9   8 2363.35 136.049  13
  -9  -6   9 11487.6 291.353  11
   6  -9  -9 11747.1 583.593  10
  -6   9  -9 11606.8 294.572   3
   9   6  -9 11864.0 566.953  10
  -6   9  -9 12532.2 617.092   4
  -6   9   9 10813.1 593.203   5
  -9  -6  -9 11692.9 304.010   8
  -6   9   9 11518.4 304.903  13
   6  -9   9 11914.8 293.972  13
   6  -9   9 11212.3 587.292   9
   6  -9  10 10449.8 286.123  13
  -6   9 -10 10443.7 288.246   3
  -6   9  10 10781.4 305.364  13
  -9  -6 -10 10825.2 299.527   8
  -9  -6  10 10659.5 290.331  11
   9   6 -10 11004.5 573.518  10
   9   6 -10 9929.74 264.672   3
   6  -9 -10 10497.9 568.905  10
  -6   9  11 1387.66 122.484  13
  -6   9 -11 1451.21 115.649   3
   9   6 -11 1565.83 111.673   3
  -9  -6 -11 1332.25 115.254   8
   6  -9  11 1663.25 125.946  13
  -9  -6  11 1489.15 117.670  11
   6  -9  12 591.493 82.8843  13
   9   6 -12 619.950 73.2873   3
  -9  -6  12 649.353 86.9321  11
  -6   9 -12 559.462 78.2365   3
  -6   9  12 817.779 99.0770  13
   9   6  12 589.142 71.2097  13
  -9  -6 -12 629.927 87.4165   8
  -6   9  13 330.817 65.9010  13
   9   6  13 362.607 54.4866  13
   9   6 -13 275.266 53.9039   3
  -6   9 -13 352.785 63.8436   3
  -9  -6 -13 392.554 72.0272   8
   6  -9  13 271.627 61.5565  13
  -6   9  14 87.4834 52.3210  13
  -9  -6 -14 30.5618 42.2053   8
   6  -9  14-41.6786 48.6997  13
   9   6  14 84.6518 41.2487  13
   9   6 -14 78.2668 35.9547   3
  -6   9 -14 116.956 47.5809   3
   6  -9  15 2758.12 121.875  13
  -6   9 -15 2777.78 115.974   3
  -6   9  15 2760.82 124.969  13
  -9  -6 -15 2846.47 123.530   8
  -9  -6 -16 186.565 32.8730   8
   6  -9  16 198.920 36.0568  13
   5  -9   0 49135.2 840.451   9
  -5   9   0 48683.6 834.962   4
   5  -9   1 2822.99 210.877   9
  -5   9   1 3615.03 239.764   4
   5  -9  -1 3355.39 224.260   9
  -5   9  -1 3074.84 221.449   4
   9   5  -2 55939.3 638.268  10
  -5   9  -2 57019.2 928.365   4
   5  -9   2 57449.8 953.341   9
  -5   9   2 55887.3 927.780   4
   5  -9  -2 55125.8 865.663   9
   9   5  -3 75217.9 851.333  10
   5  -9   3 73898.9 1125.93   9
   5  -9  -3 71976.6 991.793   9
  -5   9  -3 72624.9 1079.44   4
  -5   9  -4 29857.9 723.933   4
   5  -9   4 29800.6 748.171   9
   9   5  -4 29741.8 605.459  10
  -5   9   4 28815.4 723.603   5
   5  -9  -4 30193.2 648.162   9
  -5   9   5 8345.89 414.285   5
   9   5  -5 8286.97 353.192  10
   5  -9  -5 8359.33 391.215  10
   5  -9   5 8569.46 421.430   9
  -5   9  -5 7918.17 395.762   4
   5  -9  -6 15627.0 562.099  10
  -5   9   6 14820.4 579.622   5
   9   5  -6 15844.3 528.385  10
   5  -9   6 15222.8 587.543   9
  -5   9  -6 15395.8 574.990   4
   5  -9  -7 14632.1 575.214  10
   5  -9   7 15024.9 610.881   9
   9   5  -7 15121.0 560.234  10
  -5   9   7 14518.9 613.287   5
  -5   9  -7 14753.7 600.535   4
  -5   9  -8 269.434 54.1990   3
   5  -9   8 326.856 98.5344   9
   5  -9   8 207.475 51.1019  13
  -9  -5   8 245.157 51.0573  11
  -5   9   8 125.643 114.528   5
  -5   9   8 347.506 65.8081  13
   5  -9  -8 120.313 85.8799  10
   9   5  -8 228.272 97.4637  10
  -5   9  -8 163.549 116.334   4
  -5   9  -9 7931.41 245.477   3
   5  -9  -9 7335.84 450.793  10
   9   5  -9 7656.67 455.797  10
  -5   9   9 7812.68 495.639   5
   5  -9   9 7604.12 470.340   9
   5  -9   9 7991.53 238.927  13
  -5   9   9 7600.40 247.211  13
  -9  -5   9 7470.26 232.685  11
  -5   9  -9 7754.05 486.431   4
  -5   9  10-39.7058 73.3123   5
  -5   9 -10 184.628 123.524   4
   5  -9  10 70.0624 44.9790  13
   5  -9 -10 38.7137 81.4969  10
   9   5 -10 169.530 108.077  10
  -9  -5  10 124.760 52.6530  11
  -5   9  10 108.448 55.2123  13
  -5   9 -10 67.0219 44.8130   3
  -5   9  11 331.907 72.7630  13
   5  -9  11 184.859 59.0200  13
  -9  -5  11 327.908 69.7339  11
  -9  -5 -11 213.999 62.3643   8
   9   5  11 324.337 60.1981  13
   9   5 -11 276.066 52.1515   3
  -5   9 -11 311.227 67.8191   3
   5  -9  12 5.54682 53.2280  13
  -9  -5 -12-39.6289 58.2922   8
  -5   9 -12-129.987 67.3245   3
   9   5 -12 20.3723 40.1787   3
  -5   9  12 67.4358 55.7018  13
   9   5  12-95.4177 52.8488  13
   9   5 -13 2187.65 121.277   3
   5  -9  13 2231.84 138.254  13
   9   5  13 2304.68 127.347  13
  -5   9  13 2340.62 146.637  13
  -9  -5 -13 2327.98 140.714   8
  -5   9 -13 2271.72 136.740   3
   9   5  14 1114.80 83.7996  13
  -5   9  14 1116.16 98.2597  13
  -5   9 -14 1149.32 94.6552   3
  -9  -5 -14 1127.34 97.2904   8
   9   5 -14 980.283 79.3854   3
   5  -9  14 1113.31 95.2639  13
  -5   9  15-64.5434 45.3133  13
   5  -9  15-30.4115 39.6514  13
  -9  -5 -15 19.8285 34.4509   8
  -5   9 -15 35.7533 37.2262   3
   9   5  15 24.6582 29.0380  13
  -5   9  16 2815.02 107.247  13
  -5   9 -16 2758.26 97.6362   3
   5  -9  16 2697.84 102.030  13
  -9  -5 -16 2783.71 102.173   8
   4  -9   0 64.5628 71.2385   9
  -4   9   0-0.75129 68.5958   4
   9   4  -1 2870.79 124.198  10
  -4   9  -1 2606.77 199.883   4
   4  -9  -1 3027.17 208.094   9
  -4   9   1 2953.55 208.308   4
   4  -9   1 2802.79 210.224   9
  -4   9   2 19465.2 527.614   4
  -4   9  -2 20330.8 541.504   4
   9   4  -2 18995.0 385.359  10
   4  -9   2 19904.4 549.176   9
   4  -9  -2 18708.6 500.819   9
   4  -9   3 50644.7 906.403   9
   4  -9  -3 49752.8 822.126   9
  -4   9  -3 50342.6 877.291   4
   9   4  -3 50162.1 704.847  10
   9   4  -4 10030.6 352.594  10
   4  -9   4 9208.00 404.151   9
  -4   9  -4 9853.51 410.391   4
   4  -9  -4 9554.19 368.665   9
   4  -9  -5 11871.8 449.437  10
  -4   9   5 12831.2 502.908   5
   9   4  -5 12678.9 435.085  10
   4  -9   5 12956.9 500.264   9
  -4   9  -5 12152.1 478.790   4
   4  -9  -6 5143.94 315.764  10
   9   4  -6 5615.92 316.654  10
  -4   9   6 6345.86 374.943   5
   4  -9   6 5552.98 347.586   9
  -4   9  -6 6053.25 364.489   4
   4  -9  -7 6671.19 377.413  10
   9   4  -7 6952.63 384.452  10
  -4   9   7 6570.00 404.246   5
   4  -9   7 6799.39 397.253   9
   4  -9   8 53.4909 37.2341  13
  -4   9  -8 5.30369 42.6896   3
   9   4  -8 111.512 92.5836  10
  -4   9   8 37.7582 41.9604  13
   4  -9  -8-52.0248 70.9449  10
  -4   9   8 36.6205 79.3647   5
   4  -9   8 131.398 65.0991   9
  -9  -4   8 41.0488 34.9952  11
   4  -9  -9 1550.74 203.997  10
   4  -9   9 2125.94 126.631  13
   4  -9   9 1951.65 232.666   9
   9   4  -9 1760.61 229.717  10
  -4   9   9 1638.95 234.674   5
  -4   9   9 1864.83 127.646  13
  -9  -4   9 1729.37 115.612  11
  -4   9  -9 1934.87 126.246   3
   4  -9  10 6225.58 219.571  13
  -4   9 -10 6090.91 223.836   3
   4  -9 -10 6165.24 421.913  10
   9   4 -10 5981.28 427.549  10
  -4   9  10 6473.38 462.387   5
  -4   9  10 6195.18 232.979  13
   9   4  10 5881.66 200.641  13
  -9  -4  10 6398.90 222.859  11
  -4   9 -11 7.13164 49.1274   3
   4  -9  11 109.609 53.3755  13
  -9  -4  11 117.829 58.1034  11
   9   4 -11 84.8701 46.9411   3
  -4   9  11 49.0133 53.3818  13
   9   4  11 53.1904 41.6336  13
  -4   9 -12 2638.92 156.205   3
  -4   9  12 2580.55 158.704  13
   9   4 -12 2542.73 138.655   3
   9   4  12 2703.69 142.093  13
   4  -9  12 2618.46 150.278  13
  -9  -4 -13 622.296 85.0057   8
  -4   9  13 606.533 85.4823  13
   9   4 -13 463.578 60.8449   3
   4  -9  13 414.992 74.3071  13
  -4   9 -13 525.937 79.2900   3
   9   4  13 378.026 60.7807  13
   9   4  14 788.375 72.6578  13
  -4   9  14 759.217 86.9847  13
  -9  -4 -14 790.953 84.1966   8
  -4   9 -14 819.890 84.5795   3
   4  -9  14 771.780 80.5527  13
   9   4 -14 772.978 72.6877   3
  -9  -4 -15-5.36680 35.7266   8
   9   4  15-0.88556 28.1843  13
   4  -9  15-42.1237 40.1185  13
  -4   9 -15-30.1464 35.3693   3
  -4   9  15-53.8684 42.4929  13
  -9  -4 -16 203.759 39.5243   8
  -4   9  16 208.249 37.9781  13
   4  -9  16 237.659 39.2816  13
  -4   9 -16 246.018 38.7090   3
   9   3   0 38806.1 409.244  10
   3  -9   0 38449.6 719.378   9
  -3   9   0 38151.0 695.266   4
  -3   9  -1 5318.33 266.471   4
   3  -9  -1 5409.05 272.439   9
  -3   9   1 5500.27 271.094   4
   9   3  -1 4926.59 177.600  10
   3  -9   1 5363.63 277.729   9
   9   3  -2 10404.2 293.359  10
  -3   9   2 10522.1 380.220   4
   3  -9   2 10312.0 389.957   9
  -3   9  -2 10396.6 381.440   4
   3  -9  -2 10400.4 374.483   9
   3  -9  -3 152.876 61.4495   9
   3  -9   3 31.3389 80.2361   9
   9   3  -3 73.8413 49.1172  10
  -3   9  -3 52.8721 77.2724   4
   9   3  -4 97.9461 64.0427  10
   3  -9   4 31.6177 61.6056   9
  -3   9  -4 83.4980 72.1013   4
   3  -9  -5 12972.7 451.817  10
  -3   9   5 13546.7 505.915   5
   9   3  -5 13220.6 446.380  10
   3  -9   5 12556.5 481.878   9
  -3   9  -5 13289.8 493.892   4
  -3   9  -6 12780.7 500.964  10
   3  -9  -6 13177.9 481.340  10
   9   3  -6 13078.3 479.649  10
  -3   9   6 13002.2 524.185   5
   3  -9   6 12723.9 504.423   9
   3  -9  -7 7.84093 72.3450  10
   9   3  -7 38.7796 63.4360  10
  -3   9  -7 40.0378 65.4153  10
  -3   9   7 36.4139 77.3217   5
   3  -9   7 13.1229 56.6350   9
   3  -9   8 6134.41 195.105  13
  -3   9   8 5788.29 203.423  13
   3  -9  -8 5750.64 356.605  10
   9   3  -8 6228.95 386.955  10
  -3   9   8 5980.36 404.745   5
  -3   9  -8 5644.47 380.234  10
   3  -9   8 5226.87 357.803   9
  -9  -3   8 5707.29 190.509  11
   3  -9   9 242.531 101.852   9
   3  -9   9 169.755 48.8335  13
  -3   9   9 106.210 43.2917  13
   3  -9  -9 177.360 97.1382  10
   9   3  -9 52.4879 69.5946  10
  -3   9  -9-2.38227 72.2620  10
  -3   9   9 53.5810 82.2413   5
  -3   9  -9 130.973 44.7191   3
  -9  -3   9 185.611 52.4211  11
   3  -9  10 2850.72 149.817  13
  -3   9 -10 2810.51 154.886   3
  -9  -3  10 2979.14 153.448  11
   3  -9 -10 2323.50 258.276  10
   9   3  10 2644.43 135.893  13
   9   3 -10 2696.00 284.386  10
  -3   9  10 2617.00 293.382   5
   9   3  10 2455.94 284.078   9
  -3   9  10 2932.61 163.017  13
   9   3 -11 61.7017 42.5681   3
  -9  -3  11 59.0771 52.3228  11
   3  -9  11-0.44336 48.5755  13
  -3   9  11 11.9204 55.5221  13
  -3   9 -11-40.4484 51.7898   3
  -9  -3 -11-0.19820 42.4933   3
   9   3  11 23.4628 38.8129  13
  -3   9  12 22588.0 445.697  13
   9   3  12 22216.7 401.683  13
   9   3 -12 21561.7 391.276   3
  -3   9 -12 21919.4 433.195   3
   3  -9  12 22150.2 420.538  13
   3  -9  13 63.9025 51.9787  13
   9   3  13 43.6678 40.9763  13
  -3   9  13 3.28880 56.7484  13
   9   3 -13 72.3930 36.4332   3
  -3   9 -13-38.5142 56.1079   3
  -9  -3 -13 31.2128 56.2157   8
  -3   9  14 3854.96 173.433  13
  -9  -3 -14 3805.30 167.159   8
  -3   9 -14 4035.00 172.697   3
   3  -9  14 3839.59 164.234  13
   9   3 -14 3844.22 149.569   3
   9   3  14 3641.66 151.060  13
  -3   9  15 741.017 76.6408  13
  -3   9 -15 704.492 72.3034   3
   3  -9  15 667.018 68.4868  13
  -9  -3 -15 806.413 74.9221   8
   9   3  15 744.090 67.1950  13
  -3   9  16 1148.86 75.0197  13
   3  -9  16 1028.20 68.1780  13
  -3   9 -16 1068.81 70.6208   3
  -9  -3 -16 1048.57 69.7337   8
  -2   9   0 43.4595 59.0117   4
   9   2   0 75.8962 35.4290  10
   2  -9   0 5.86035 76.2241   9
   9   2  -1 258.128 47.2634  10
  -2   9   1 331.832 77.0548   4
   2  -9   1 183.533 73.4567   9
   2  -9  -1 377.013 99.9788   9
  -2   9  -1 257.801 75.9571   4
  -2   9   2 33354.2 651.735   4
   9   2  -2 32383.7 530.846  10
   2  -9   2 34939.7 696.589   9
   2  -9  -2 34091.4 672.517   9
  -2   9  -2 33677.9 660.466   4
  -2   9  -3 55.0173 57.7214   4
   2  -9  -3 76.6947 64.0283   9
   9   2  -3 141.332 61.4811  10
   2  -9   3 43.4974 62.6187   9
   9   2  -4 7936.44 322.251  10
   2  -9  -4 8218.50 329.028  10
  -2   9  -4 8556.71 367.567   4
   2  -9   4 8059.55 363.758   9
   2  -9  -5 2277.61 187.382  10
  -2   9   5 2638.47 225.893   5
   9   2  -5 2355.84 197.166  10
   2  -9   5 2261.52 209.064   9
  -2   9  -5 2451.69 204.057  10
   2  -9  -6 3714.53 252.719  10
   9   2  -6 4193.38 276.068  10
  -2   9   6 3652.76 276.229   5
  -2   9  -6 4451.00 298.504  10
   2  -9   6 3942.50 277.399   9
   2  -9  -7 3405.62 256.338  10
   9   2  -7 3821.75 284.553  10
  -2   9   7 3656.62 292.846   5
  -2   9  -7 3836.35 293.292  10
   2  -9   7 3760.64 284.710   9
  -2   9   8 1323.67 98.1572  13
   2  -9  -8 806.353 149.064  10
   9   2  -8 1263.71 183.664  10
  -2   9   8 1170.49 179.275   5
   2  -9   8 1085.72 171.103   9
  -2   9  -8 1416.01 191.973  10
   2  -9   9 2911.74 144.130  13
  -9  -2   9 2809.07 141.764  11
   9   2   9 2878.79 135.090  13
  -2   9   9 2755.79 148.334  13
  -2   9  -9 2938.61 153.092   3
   2  -9  -9 2977.64 273.550  10
   9   2  -9 2993.95 288.999  10
  -2   9  -9 2847.08 285.186  10
   9   2   9 3505.03 325.860   9
  -2   9   9 2469.81 264.827   5
  -2   9  10 19880.8 789.761   5
   9   2  10 19228.0 359.333  13
  -9  -2  10 19244.1 377.399  11
   2  -9  10 19318.2 376.288  13
  -2   9 -10 18720.2 393.778   3
   2  -9 -10 18235.0 684.064  10
   9   2 -10 19508.3 766.502  10
  -2   9 -10 19877.0 777.116  10
  -2   9  10 18171.3 388.414  13
   9   2  10 18149.7 749.429   9
   2  -9  11 151.567 53.4666  13
   9   2  11 84.7263 45.0647  13
  -2   9  11 154.402 58.0487  13
  -9  -2 -11 59.9139 38.1133   3
   9   2 -11 180.702 51.4634   3
  -2   9 -11 133.323 49.0248   3
   9   2  12 11058.2 286.134  13
   2  -9  12 10768.2 294.738  13
  -9  -2 -12 10674.4 272.979   3
  -2   9  12 11797.1 324.330  13
  -2   9 -12 10785.1 307.640   3
   9   2 -12 10502.2 275.033   3
  -2   9  13 216.626 63.5891  13
   9   2 -13 142.296 46.0172   3
  -2   9 -13 223.436 63.2076   3
   9   2  13 284.141 59.2629  13
   2  -9  13 239.225 64.8554  13
  -9  -2 -14 1129.77 100.914   8
   2  -9  14 931.186 86.0845  13
   9   2 -14 938.572 79.4602   3
   9   2  14 925.607 82.1888  13
  -2   9  14 1127.92 103.012  13
  -2   9 -14 1045.31 96.8324   3
  -9  -2 -15 292.938 53.8880   8
  -2   9  15 237.365 53.2285  13
   2  -9  15 291.133 53.5100  13
   9   2  15 268.030 48.3297  13
  -2   9 -15 232.688 49.7206   3
   9   2  16-32.0247 23.4387  13
  -9  -2 -16 45.1077 29.9314   8
  -2   9 -16 34.6989 28.2789   3
  -2   9  16-10.1031 30.6532  13
   2  -9  16 39.6120 29.9020  13
  -1   9   0 7277.50 285.508   4
   1  -9   0 7594.02 319.384   9
   9   1  -1 8465.98 257.067  10
   1  -9   1 8755.86 343.293   9
   1  -9  -1 8326.80 330.024   9
  -1   9  -1 8681.87 318.538   4
  -1   9   1 8532.54 310.889   4
   9   1  -2 7212.70 260.937  10
  -1   9   2 7761.83 308.248   4
  -9  -1   2 6845.13 246.580   5
   9   1  -2 7484.12 197.885   9
   1  -9   2 7217.17 318.901   9
  -1   9  -2 6914.28 295.741   4
   1  -9  -2 7957.35 331.781   9
   9   1  -3 5132.33 240.636  10
  -9  -1   3 4736.62 230.054   5
   1  -9   3 4928.87 270.561   9
  -1   9  -3 5266.18 269.913   4
   1  -9  -3 5278.24 279.441   9
  -9  -1  -3 4917.84 155.364   4
   1  -9   4 347.921 99.4709   9
  -9  -1   4 726.486 111.353   5
   1  -9  -4 730.478 99.6388  10
   9   1  -4 776.662 114.350  10
  -1   9  -4 809.564 117.455  10
  -1   9  -4 659.695 119.431   4
  -9  -1  -4 757.896 74.8856   4
   9   1  -5 20.8857 68.2998  10
  -1   9   5-43.4644 82.4348   5
  -1   9  -5 62.1619 56.3949  10
   1  -9  -5-6.46549 49.6164  10
  -9  -1   5-19.5962 74.9151   5
   1  -9   5 86.7889 63.1619   9
   1  -9   6 4023.31 276.045   9
   1  -9  -6 3965.90 250.112  10
   9   1  -6 3791.63 268.157  10
  -1   9   6 4206.78 292.705   5
  -1   9  -6 3837.71 271.622  10
  -9  -1   6 4143.06 288.327   5
   1  -9   7 958.974 144.809   9
  -9  -1   7 1220.72 180.191   5
   1  -9  -7 873.879 132.698  10
   9   1  -7 1156.70 166.180  10
  -1   9  -7 1138.15 165.749  10
  -1   9   7 1358.19 184.918   5
   1  -9  -8 5735.94 339.105  10
   9   1  -8 5899.96 379.720  10
  -1   9   8 5803.64 381.651   5
  -1   9  -8 6214.74 387.863  10
  -9  -1   8 5721.25 395.749   5
   1  -9   8 5849.37 353.002   9
   1  -9  -9-50.2841 32.2396   8
  -9  -1   9-27.9309 34.4467  11
   9   1   9 3.13379 34.0262  13
  -1   9  -9-43.8728 48.0531   3
   1  -9   9-24.3425 33.5852  11
   1  -9   9 34.7259 38.3143  13
   1  -9  -9-61.7183 75.7379  10
   9   1  -9-45.8520 78.3719  10
  -1   9  -9-58.3836 78.5577  10
  -1   9   9 47.3245 94.5159   5
   9   1   9-213.916 98.8277   9
  -1   9   9 20.0114 45.3761  13
   1  -9  10 495.154 73.1508  13
  -9  -1  10 423.460 67.7520  11
  -1   9 -10 437.150 130.607  10
   1  -9  10 606.295 70.7998  11
   9   1 -10 472.330 137.539  10
   9   1  10 512.048 69.0477  13
  -1   9  10 363.224 115.116   5
  -1   9 -10 602.262 82.3499   3
  -1   9  10 467.435 72.0953  13
   9   1  10 362.152 127.579   9
   9   1  11 12541.0 303.082  13
  -1   9  11 11983.2 324.085  13
   1  -9  11 11873.5 305.928  13
  -9  -1 -11 11883.4 288.562   3
  -1   9 -11 12627.6 333.777   3
   1  -9  11 12472.4 285.148  11
   9   1 -11 12374.4 295.855   3
  -9  -1 -12 1338.66 103.740   3
  -1   9 -12 1717.64 133.849   3
   9   1  12 1446.04 111.845  13
   9   1 -12 1400.03 104.981   3
   1  -9  12 1699.96 124.808  13
  -1   9  12 1394.93 122.638  13
  -9  -1 -13 1989.33 118.655   3
   9   1 -13 2063.28 121.753   3
  -1   9 -13 2198.25 144.320   3
   1  -9  13 2127.22 132.588  13
   9   1  13 2102.50 128.323  13
  -1   9  13 2056.69 141.987  13
  -1   9 -14 2758.54 148.748   3
   9   1 -14 2773.06 128.774   3
   9   1  14 2736.20 135.036  13
  -1   9  14 2922.98 154.169  13
   1  -9  14 2871.87 142.097  13
  -9  -1 -15 3354.51 143.663   8
  -1   9 -15 3233.89 141.221   3
   1  -9  15 3440.74 139.576  13
   9   1  15 3362.75 132.571  13
  -1   9  15 3452.37 150.348  13
  -1   9  16-24.5506 32.4235  13
  -9  -1 -16-18.0649 30.6073   8
   9   1  16 21.6213 24.7279  13
  -1   9 -16-12.2614 31.2614   3
   1  -9  16-5.11404 25.3063  13
   0   9   0 17.5831 54.3257   4
   0  -9   0 34.3997 65.5712   9
  -9   0  -1 18284.5 287.018   4
   9   0  -1 18221.5 361.274   9
   0   9  -1 17418.6 437.450   4
   0  -9   1 19227.7 496.332   9
   0  -9  -1 19326.7 504.386   9
  -9   0   1 17733.0 334.140   5
   0   9   1 18705.5 442.546   4
   0   9   2 16704.0 434.443   4
   9   0  -2 16576.8 409.482  10
  -9   0   2 16457.5 378.912   5
   9   0  -2 16752.0 290.715   9
   0  -9   2 16946.2 477.117   9
   0   9  -2 16757.0 443.886   4
   0  -9  -2 17045.5 485.193   9
  -9   0  -2 16850.0 292.809   4
  -9   0  -3 19684.3 355.433   4
  -9   0   3 18363.3 453.114   5
   9   0  -3 19496.7 477.108  10
   0   9  -3 19415.3 503.031   4
   0  -9   3 19765.0 524.788   9
   0  -9  -4 3222.85 188.965  10
   0   9  -4 3153.53 210.218  10
   9   0  -4 3379.19 218.532  10
  -9   0   4 3220.93 214.684   5
   0  -9   4 3041.59 217.913   9
  -9   0  -4 3311.40 164.007   4
   0  -9   5 2426.49 203.900   9
   0  -9  -5 2973.53 196.144  10
   9   0  -5 2974.17 222.616  10
   0   9   5 3147.30 236.724   5
   0   9  -5 3153.67 229.388  10
  -9   0   5 2786.29 218.942   5
   0  -9   6 48025.0 906.858   9
   0  -9  -6 48411.4 821.180  10
   9   0  -6 47817.5 937.039  10
   0   9   6 47907.4 955.879   5
   0   9  -6 49614.3 955.657  10
  -9   0   6 47743.3 966.838   5
  -9   0   7-63.1271 91.0502   5
   0  -9  -7 59.9905 59.2351  10
   9   0  -7-94.7133 80.0406  10
   0   9  -7 100.268 62.8096  10
   9   0   7-18.1245 86.1405   9
   0   9   7 78.9958 87.8651   5
   0  -9   7-15.2190 50.4179   9
   0  -9  -8 918.863 135.231  10
   9   0  -8 688.206 142.347  10
   0   9  -8 743.328 146.766  10
   0   9   8 893.386 147.253   5
   9   0   8 866.789 155.852   9
  -9   0   8 849.162 162.371   5
   0  -9  -9 4957.45 181.766   8
  -9   0   9 5107.97 187.026  11
   9   0   9 5071.16 177.549  13
   0  -9   9 4806.44 174.106  11
   0   9  -9 5076.20 199.869   3
   0  -9   9 5206.67 185.695  13
   0   9   9 5006.19 195.276  13
   9   0  -9 5101.15 378.701  10
   0   9  -9 4698.21 363.497  10
  -9   0   9 5331.37 403.124   5
   9   0   9 5159.05 384.884   9
   0   9   9 4898.97 367.993   5
   0  -9  10 5806.21 204.718  13
   0  -9 -10 5448.83 196.999   8
   0  -9  10 5315.45 189.010  11
   0   9  10 5795.33 217.950  13
   9   0 -10 5402.94 410.571  10
   0   9 -10 5099.28 393.770  10
   0   9  10 5280.09 392.773   5
   9   0  10 5094.72 397.415   9
   9   0  10 5364.80 194.449  13
   0   9 -10 5442.83 215.445   3
   0  -9 -11 818.132 83.8739   8
   0  -9  11 838.644 82.6326  11
   9   0 -11 832.054 81.0653   3
  -9   0 -11 836.128 81.5054   3
   0   9  11 1051.46 106.782  13
   0   9 -11 1030.05 106.880   3
   0  -9  11 997.113 93.6879  13
   9   0  11 952.485 92.1570  13
   0   9 -12 1164.46 112.271   3
   9   0  12 1081.83 98.5541  13
   9   0 -12 1116.59 92.4992   3
   0   9  12 1144.34 113.381  13
  -9   0 -12 971.441 89.1637   3
   0  -9 -12 1184.95 96.1543   8
   0  -9  12 1201.55 103.856  13
   9   0  13 5548.44 203.160  13
  -9   0 -13 5558.62 191.894   3
   0   9 -13 5910.83 224.876   3
   9   0 -13 5667.74 195.750   3
   0   9  13 5917.62 226.193  13
   0  -9  13 5552.59 206.156  13
   0   9  14 75.8393 53.7371  13
   0   9 -14 69.2199 53.4230   3
   0  -9  14 5.54735 39.9407  13
   9   0  14-9.72712 41.1633  13
   0   9  15 2.22062 40.4106  13
  -9   0 -15 21.2004 40.3888   8
   0  -9  15 34.5705 36.2321  13
   0   9 -15-0.16664 41.7838   3
   9   0  15 60.6542 34.8332  13
   0   9 -16 106.190 36.2819   3
   0  -9  16 93.6108 29.7448  13
   9   0  16 74.3465 29.4163  13
   0   9  16 33.3555 32.0118  13
  -9   0 -16 154.451 38.2065   8
   1   9   0 268.638 66.8459   4
  -9   1   0 273.460 37.7951   5
   9  -1   0 245.294 63.1464   9
  -1  -9   0 200.909 80.9521   9
   1   9   1 740.084 92.7323   4
  -1  -9  -1 677.306 118.747   9
   9  -1  -1 1033.16 89.7215   9
  -9   1   1 670.191 71.2760   5
   9  -1   1 688.618 98.2677   9
  -1  -9   1 920.572 124.652   9
  -9   1  -1 762.570 74.5650   4
   1   9  -1 815.305 102.715   4
   1   9   2 1272.65 123.005   4
   9  -1  -2 1280.96 83.7670   9
   9  -1  -2 1284.17 124.701  10
  -9   1   2 1147.44 105.797   5
   1   9  -2 1487.33 137.150   4
  -1  -9  -2 1255.64 146.574   9
  -9   1  -2 1120.56 90.0331   4
  -1  -9   2 1131.80 136.184   9
  -9   1   3 7123.62 288.136   5
   9  -1  -3 7172.04 299.909  10
   1   9  -3 6471.36 271.413  10
  -1  -9   3 6773.19 307.076   9
   1   9  -3 6685.81 292.758   4
  -9   1  -3 6688.63 230.458   4
  -9   1  -4 192.776 55.3924   4
   1   9  -4 61.4421 56.6521  10
  -1  -9  -4 234.845 57.1936  10
  -9   1   4 229.654 76.8570   5
   9  -1  -4 238.800 83.8109  10
  -1  -9   4 291.003 81.8056   9
  -9   1   5 48909.5 902.790   5
  -1  -9  -5 50264.7 742.513  10
   9  -1  -5 49185.9 891.631  10
   1   9   5 49932.0 905.797   5
   9  -1   5 49595.2 950.734   9
   1   9  -5 49839.1 877.023  10
  -1  -9   5 47900.7 849.505   9
  -1  -9  -6 1165.10 126.919  10
   1   9   6 1539.61 179.721   5
   1   9  -6 878.578 144.365  10
  -9   1   6 1091.10 166.598   5
   9  -1   6 1161.23 164.633   9
  -1  -9   6 872.746 132.628   9
   9  -1  -6 1252.72 165.990  10
  -9   1   7 4015.77 308.884   5
   9  -1  -7 3761.05 291.982  10
  -1  -9  -7 3272.88 223.843  10
   1   9   7 3767.75 289.801   5
   1   9  -7 3865.54 285.842  10
   9  -1   7 3450.54 289.477   9
  -1  -9   7 3660.16 255.378   9
   1   9   8 1162.27 170.557   5
  -1  -9  -8 1249.06 89.9416   1
  -9   1   8 1280.77 191.064   5
   9  -1  -8 1041.28 173.863  10
   1   9  -8 1225.90 181.930  10
   9  -1   8 1034.52 178.489   9
  -1  -9   9 314.997 57.0534  13
  -1  -9  -9 234.649 51.3879   8
  -1  -9   9 269.393 49.8291  11
   1   9   9 244.485 54.1487  13
   9  -1   9 279.034 53.9876  13
   1   9   9 113.219 77.2429   5
   9  -1  -9 262.715 132.109  10
   1   9  -9 290.358 118.039  10
   9  -1   9 356.332 100.569   9
   1   9  -9 177.692 47.9621   3
  -9   1   9 324.108 130.891   5
  -1  -9  10 942.283 87.1198  11
   1   9  10 764.849 87.4849  13
  -1  -9  10 924.281 87.7205  13
   1   9 -10 862.604 91.2610   3
   9  -1  10 717.091 77.1538  13
  -1  -9 -10 689.336 78.0584   8
   9  -1 -10 1043.39 188.683  10
   1   9  10 676.945 143.581   5
   9  -1  10 566.228 132.753   9
   1   9 -10 809.177 171.108  10
  -1  -9  11 8196.89 241.268  11
   9  -1 -11 8394.05 242.186   3
   9  -1  11 8193.17 246.498  13
  -9   1 -11 8088.09 238.029   3
   1   9  11 8420.20 269.476  13
  -1  -9  11 8104.64 249.159  13
   1   9 -11 8083.50 266.674   3
  -9   1  11 8283.47 244.897  13
  -1  -9 -11 8394.21 250.028   8
  -9   1 -12 15717.8 331.030   3
   1   9  12 15957.3 373.952  13
   1   9 -12 16480.4 379.874   3
   9  -1  12 16293.1 350.441  13
  -9   1  12 16486.8 345.255  13
   9  -1 -12 15680.6 332.135   3
  -1  -9 -12 15941.3 340.015   8
  -1  -9  12 15497.8 344.042  13
  -1  -9  13 1768.28 120.863  13
  -9   1 -13 1485.38 105.332   3
   9  -1  13 1740.68 118.690  13
  -9   1  13 1679.51 113.623  13
   1   9  13 1838.35 131.207  13
   9  -1 -13 1561.68 105.649   3
   1   9 -13 1842.69 132.051   3
  -1  -9 -13 1754.67 112.525   8
  -1  -9 -14-45.3344 34.0248   8
   9  -1  14 3.44596 39.1699  13
  -1  -9  14 24.9052 38.5081  13
   1   9 -14-1.83399 50.4211   3
   1   9  14 46.2660 47.2496  13
  -9   1 -14-54.8073 43.7351   3
  -9   1  14 4.18153 35.6017  13
   1   9  15 313.443 55.9086  13
  -1  -9  15 283.015 50.4386  13
   1   9 -15 368.930 58.9323   3
   9  -1  15 216.275 44.1566  13
  -9   1 -16 229.019 41.0827   8
   9  -1  16 209.881 37.3816  13
  -1  -9  16 163.844 33.2411  13
   1   9  16 219.479 41.7551  13
   1   9 -16 216.302 39.0720   3
   2   9   0 45.0760 48.0719   4
  -9   2   0 12.0529 24.6505   5
  -2  -9   0 114.944 72.8483   9
   9  -2   0 123.261 58.1282   9
  -9   2   0 5.44068 35.0016   4
  -2  -9   1 2876.93 197.564   9
  -2  -9  -1 3106.50 213.715   9
  -9   2   1 2904.95 146.081   5
   9  -2   1 2835.76 182.187   9
   9  -2  -1 2901.75 153.380   9
   2   9  -1 2577.47 162.234   4
  -9   2  -1 2620.77 144.208   4
   2   9   1 2660.30 159.868   4
  -9   2   2 3264.92 178.714   5
   9  -2   2 3259.59 211.803   9
   9  -2  -2 3337.73 143.099   9
   2   9  -2 3492.97 197.861   4
  -2  -9   2 3444.97 216.667   9
  -9   2  -2 3522.99 171.744   4
   9  -2  -3 56.4347 62.3965  10
  -2  -9   3 169.577 66.8984   9
  -2  -9  -3 148.738 43.6781  10
   9  -2   3 196.266 73.7888   9
  -9   2   3 102.344 49.0070   5
  -2  -9   3 144.961 28.4484   1
   2   9  -3 163.948 63.5495   4
  -9   2  -3 196.572 53.0165   4
   2   9  -3 154.197 62.7462  10
   9  -2  -4 62139.2 959.492  10
  -2  -9  -4 63986.2 729.410  10
   2   9  -4 62534.6 895.832  10
   9  -2   4 63548.2 1021.23   9
  -2  -9   4 62655.9 925.540   9
  -9   2   4 63289.6 945.904   5
  -9   2  -4 63449.2 817.666   4
   9  -2   5 3655.99 267.263   9
  -9   2   5 3251.30 244.378   5
  -2  -9  -5 4035.33 199.730  10
   9  -2  -5 3724.81 254.766  10
   2   9   5 3454.71 238.579   5
   2   9  -5 3656.85 243.607  10
  -9   2  -5 3727.32 217.433   4
  -2  -9   5 3148.52 215.255   9
   9  -2  -6 17445.5 579.745  10
   9  -2   6 16939.7 593.211   9
  -9   2   6 16560.7 576.487   5
   2   9   6 17209.7 558.045   5
  -2  -9   6 16253.4 499.129   9
   2   9  -6 17030.5 549.891  10
  -2  -9  -7 1051.38 79.8704   1
   9  -2  -7 787.942 147.182  10
   2   9  -7 805.079 143.995  10
   2   9   7 958.836 143.025   5
  -9   2   7 849.414 165.147   5
   9  -2   7 1034.04 169.206   9
   2   9  -8 1201.66 181.788  10
   9  -2  -8 973.410 173.414  10
   2   9   8 902.635 147.795   5
   9  -2   8 898.241 168.242   9
  -9   2   8 1266.92 202.077   5
  -2  -9  -8 1014.13 80.6125   1
  -2  -9   9 1433.59 99.3052  13
  -2  -9   9 1520.17 103.684  11
   2   9   9 1578.25 110.925  13
   2   9  -9 1549.82 208.641  10
   9  -2   9 1516.97 104.856  13
   9  -2  -9 1272.06 208.475  10
   2   9  -9 1517.72 110.067   3
  -9   2   9 1191.38 202.728   5
   9  -2   9 1233.23 189.534   9
   2   9   9 1439.41 193.521   5
  -2  -9  -9 1477.88 107.266   8
   9  -2  10 21585.5 389.572  13
   9  -2 -10 21001.9 810.199  10
   2   9 -10 21362.5 798.302  10
   2   9  10 21398.2 760.895   5
   2   9  10 21876.2 416.612  13
  -9   2  10 21708.1 851.298   5
  -2  -9  10 21345.7 385.875  13
  -9   2  10 21598.1 390.481  13
   2   9 -10 21466.4 420.042   3
  -2  -9 -10 21371.1 399.590   8
  -2  -9  10 21063.2 382.810  11
   9  -2  10 21128.9 808.978   9
  -9   2 -11 3343.39 156.063   3
   2   9  11 3683.77 178.465  13
  -2  -9  11 3190.25 155.707  13
  -2  -9  11 3381.46 160.081  11
   2   9 -11 3192.44 170.982   3
   9  -2 -11 3232.83 152.152   3
  -2  -9 -11 3515.80 168.361   8
  -9   2  11 3309.63 158.092  13
   9  -2  11 3481.75 164.644  13
   2   9  12 5507.79 220.361  13
   2   9 -12 5932.37 230.541   3
   9  -2 -12 5300.04 195.540   3
  -2  -9  12 5685.86 204.524  11
  -9   2  12 5650.58 205.782  13
   9  -2  12 5694.73 210.704  13
  -9   2 -12 5849.99 203.431   3
  -2  -9  12 5448.50 203.144  13
  -2  -9 -12 5607.34 206.704   8
  -2  -9 -13 2278.87 130.546   8
   2   9  13 2338.86 145.410  13
   9  -2  13 2357.75 135.226  13
   2   9 -13 2447.18 148.205   3
  -9   2 -13 2253.35 124.849   3
  -9   2  13 2331.09 131.686  13
  -2  -9  13 2402.27 136.402  13
   2   9 -14 336.374 70.1490   3
  -9   2 -14 251.501 47.4948   3
  -2  -9 -14 314.071 50.0770   8
  -9   2  14 203.489 48.4134  13
   9  -2  14 380.372 64.0423  13
   2   9  14 170.668 54.8015  13
  -2  -9  14 270.476 53.2291  13
   9  -2  15 584.903 64.7468  13
  -2  -9  15 611.161 62.1227  13
  -9   2  15 617.740 59.6481  13
   2   9 -15 601.195 71.8583   3
   2   9  15 484.692 63.4757  13
   9  -2  16 243.692 39.4575  13
   2   9  16 281.834 43.0433  13
  -9   2 -16 295.396 44.7890   8
   2   9 -16 294.249 44.9853   3
  -2  -9  16 241.891 34.0104  13
   9  -3   0 22556.4 475.714   9
  -9   3   0 23007.8 373.938   5
  -9   3   0 21923.3 447.362   4
   3   9   0 22417.2 435.152   4
  -3  -9   0 22689.2 553.639   9
  -3  -9   1 5920.49 143.887   1
  -3  -9   1 5853.07 281.258   9
   3   9   1 6212.91 231.747   4
  -9   3  -1 6065.76 157.189   5
  -9   3   1 6480.27 228.143   5
   9  -3   1 5963.05 265.777   9
   9  -3  -1 6403.34 235.398   9
  -3  -9  -1 6112.36 301.387   9
   3   9  -1 6045.02 236.170   4
  -9   3  -1 6101.42 236.461   4
  -3  -9   2 402.720 42.7237   1
  -9   3   2 400.707 70.9939   5
   9  -3  -2 531.891 67.9041   9
   9  -3   2 483.737 98.0376   9
  -3  -9   2 345.900 76.6303   9
   3   9  -2 423.982 75.5566   4
  -9   3  -2 418.118 76.6851   4
  -3  -9  -3 601.141 64.4806  10
  -3  -9   3 499.829 44.0126   1
   9  -3  -3 763.376 111.266  10
   3   9  -3 591.742 92.8239   4
   3   9  -3 548.158 86.0450  10
  -9   3   3 436.692 88.8434   5
   9  -3   3 479.885 101.564   9
  -3  -9   3 582.400 96.1786   9
  -9   3  -3 635.376 90.8799   4
   9  -3  -4 682.768 123.489  10
   9  -3   4 401.136 103.310   9
   3   9  -4 760.181 107.680  10
  -9   3   4 400.837 95.7633   5
  -3  -9   4 535.264 95.7423   9
  -9   3  -4 675.544 98.5883   4
  -3  -9   5 14945.5 455.622   9
   3   9  -5 14960.0 475.880  10
   3   9   5 15384.2 491.994   5
  -9   3   5 14685.1 507.676   5
   9  -3   5 15855.8 552.835   9
  -9   3  -5 13692.7 431.862   4
   9  -3  -5 15962.9 530.060  10
   3   9  -6 228.041 83.1044  10
   9  -3  -6 345.476 94.2881  10
  -3  -9  -6 370.116 57.1643   1
  -3  -9   6 175.665 78.8673   9
   3   9   6 293.279 95.1618   5
  -9   3   6 167.620 94.8329   5
  -9   3  -6 342.064 101.034   4
   9  -3   6 157.560 95.2991   9
  -9   3   7 1833.93 213.542   5
   9  -3  -7 1825.23 215.688  10
   3   9   7 2043.77 209.406   5
   3   9  -7 1615.15 185.458  10
  -3  -9  -7 1990.95 110.043   1
   9  -3   7 1517.91 197.535   9
   9  -3   8 354.377 124.495   9
  -9   3   8 380.106 147.960   5
   3   9  -8 146.351 57.7854  10
  -3  -9  -8 363.396 59.6634   8
  -3  -9  -8 372.152 54.0498   1
   9  -3  -8 171.970 103.858  10
   3   9   8 309.087 99.7766   5
   9  -3   9 5104.07 183.726  13
  -3  -9   9 5236.03 181.028  13
   3   9  -9 5174.22 201.146   3
   3   9   9 4793.22 188.165  13
  -3  -9   9 5018.39 186.367  11
   9  -3  -9 5017.14 381.492  10
   3   9  -9 5525.94 387.349  10
   3   9   9 4627.31 338.420   5
  -9   3   9 5090.49 403.143   5
   9  -3   9 5412.43 400.075   9
  -9   3   9 5367.86 190.279  13
  -3  -9  -9 4996.77 191.519   8
   3   9 -10 6976.56 241.122   3
  -3  -9  10 7482.37 233.541  11
   3   9  10 6826.15 232.537  13
  -9   3  10 7188.96 230.693  13
   9  -3 -10 7087.61 475.168  10
  -3  -9 -10 6788.44 229.403   8
   3   9 -10 7374.70 468.057  10
  -3  -9  10 7268.55 224.079  13
  -9   3  10 6794.72 483.728   5
   9  -3  10 6693.49 464.515   9
   9  -3  10 6874.24 222.470  13
  -3  -9  11 681.263 76.9176  13
   9  -3 -11 582.593 71.8987   3
  -3  -9 -11 693.446 83.2653   8
  -3  -9  11 651.665 82.1675  11
  -9   3  11 626.783 80.1150  13
   3   9 -11 677.617 86.5193   3
  -9   3 -11 658.929 78.3224   3
   3   9  11 771.745 91.1946  13
   9  -3  11 764.613 84.1688  13
   3   9 -12 10573.8 302.349   3
  -9   3 -12 10631.0 273.993   3
   9  -3  12 10757.7 287.737  13
  -3  -9  12 10677.7 276.971  13
  -3  -9 -12 10947.6 291.125   8
   3   9  12 11018.0 302.708  13
  -9   3  12 10754.5 285.650  13
  -3  -9  12 10350.1 277.497  11
  -3  -9 -13 412.137 65.6840   8
  -3  -9  13 287.172 56.8922  13
   3   9  13 550.877 79.8961  13
  -9   3 -13 339.196 58.6334   3
   3   9 -13 478.095 80.2744   3
  -9   3  13 441.882 66.7730  13
   9  -3  13 427.722 71.1408  13
  -3  -9  14 2045.46 113.454  13
   3   9 -14 2245.43 130.272   3
  -9   3  14 2120.26 117.080  13
   9  -3  14 2149.88 121.231  13
   3   9  14 2249.62 131.328  13
  -9   3 -14 2032.82 109.944   3
  -3  -9 -14 2025.25 114.309   8
  -3  -9 -15 104.168 32.8320   8
  -9   3  15 178.142 38.7008  13
  -3  -9  15 67.0945 31.6607  13
   3   9 -15 190.846 49.6658   3
   3   9  15 161.020 43.7772  13
   9  -3  15 241.641 48.5056  13
  -9   3 -16 7315.22 172.418   8
   3   9 -16 7721.01 175.688   3
   9  -3  16 7266.68 163.160  13
   3   9  16 7255.02 168.244  13
   4   9   0 16.8844 36.8011   4
  -9   4   0 28.8990 49.2574   4
  -4  -9   0 26.1981 63.1566   9
   9  -4   0 32.9745 53.1900   9
  -4  -9   0 50.7322 31.3834   1
  -9   4   0 19.7324 42.2637   5
  -4  -9   1 12761.5 222.379   1
   4   9   1 14142.5 330.935   4
  -9   4  -1 14058.3 283.324   5
  -9   4   1 13491.4 351.310   5
   9  -4   1 14118.7 418.702   9
  -9   4  -1 13027.0 368.536   4
  -9   4   1 13182.7 380.973   4
  -4  -9   1 13195.0 419.877   9
   4   9  -1 13540.6 337.064   4
   9  -4  -1 13732.9 362.062   9
  -4  -9  -1 14082.7 236.525   1
  -4  -9   2 1878.48 163.871   9
   9  -4   2 1956.87 172.448   9
  -4  -9   2 1941.44 86.1745   1
  -9   4   2 1843.38 148.147   5
   9  -4  -2 2028.45 130.497   9
  -4  -9  -2 2001.60 96.5673   1
   4   9  -2 1822.17 137.422   4
  -9   4  -2 2151.85 157.045   4
   9  -4   3 6193.91 319.168   9
  -9   4   3 6295.77 291.210   5
   4   9  -3 6577.25 260.535  10
   4   9  -3 6355.41 269.519   4
  -4  -9   3 6496.40 290.870   9
  -9   4  -3 6531.07 280.842   4
  -4  -9  -3 6346.76 171.828   1
  -4  -9   3 6523.38 147.852   1
   9  -4   4 12661.3 478.475   9
   9  -4  -4 12171.8 448.138  10
  -9   4   4 12019.8 430.216   5
   4   9  -4 11978.2 387.312  10
  -4  -9   4 11820.6 394.981   9
  -9   4  -4 12769.4 412.848   4
  -4  -9  -4 12314.6 246.926   1
  -4  -9   5 3569.67 219.046   9
  -4  -9  -5 3145.88 130.800   1
   9  -4   5 2863.72 242.654   9
   9  -4  -5 3261.27 251.340  10
   4   9   5 2913.67 209.540   5
   4   9  -5 3245.35 221.407  10
  -9   4   5 3122.96 242.643   5
  -9   4  -5 2432.61 198.931   4
   9  -4  -6 4738.05 315.511  10
   4   9   6 4717.94 287.871   5
   4   9  -6 4407.33 284.524  10
  -9   4   6 4075.71 296.722   5
   9  -4   6 4711.42 329.709   9
  -9   4  -6 3957.25 260.594   4
  -4  -9  -6 4680.13 164.146   1
  -4  -9  -7 3726.92 151.739   1
   9  -4  -7 3696.04 297.513  10
   4   9   7 3877.87 273.267   5
   4   9  -7 3891.25 288.660  10
   9  -4   7 3279.64 291.875   9
  -9   4  -7 3157.93 255.139   4
  -9   4   7 3567.23 298.703   5
  -4  -9  -8 123.936 47.7928   8
  -4  -9   8 52.5703 34.1660  11
   9  -4  -8 101.125 82.1382  10
   4   9  -8-8.15607 69.5642  10
   4   9   8-48.3757 54.5211   5
  -9   4   8 10.2327 76.5480   5
  -4  -9  -8 62.0055 36.2304   1
   4   9  -8 47.2740 41.8771   3
   9  -4   8 51.0764 94.6211   9
   9  -4   8 8.33820 39.8136  13
   4   9   9 1756.72 118.284  13
   4   9  -9 1541.01 110.577   3
  -4  -9   9 1494.18 106.613  11
  -9   4   9 1447.98 227.275   5
  -9   4   9 1632.14 107.842  13
   9  -4  -9 1929.49 246.354  10
   9  -4   9 1495.04 105.710  13
   4   9  -9 1401.89 196.347  10
   9  -4   9 1183.30 205.852   9
  -4  -9  -9 1542.64 112.669   8
   9  -4  10 433.518 134.180   9
   4   9 -10 362.209 126.312  10
  -9   4  10 188.234 52.5470  13
   9  -4  10 254.999 55.0741  13
  -4  -9 -10 260.268 57.7208   8
   9  -4 -10 309.764 116.376  10
[truncated: 853,350 more chars]
