# Supplementary material for: Crystal structure of the 4 + 2 cyclo­adduct of photooxidized anthracene and C60 fullerene
Source: Acta Crystallogr Sect E Struct Rep Online. 2014 Oct 31;70(Pt 11):444–6. doi: 10.1107/S1600536814019643 (PMC4257265; doi:10.1107/S1600536814019643)
Supplement: Supplementary file 2 [file e-70-00444-Isup2.hkl]

#
# h,k,l, Fc-squared, Fo-squared, sigma(Fo-squared), status flag
#
data_I
_shelx_title ' exp_47 in P4(2)/n'
_shelx_refln_list_code          4
_shelx_F_calc_maximum      523.14
_exptl_crystal_F_000      3791.39
_reflns_d_resolution_high  0.8078

loop_
 _space_group_symop_operation_xyz
 'x, y, z'
 '-x+1/2, -y+1/2, z'
 '-y, x+1/2, z+1/2'
 'y+1/2, -x, z+1/2'
 '-x, -y, -z'
 'x-1/2, y-1/2, -z'
 'y, -x-1/2, -z-1/2'
 '-y-1/2, x, -z-1/2'

_cell_length_a    22.6658
_cell_length_b    22.6658
_cell_length_c    14.2492
_cell_angle_alpha  90.000
_cell_angle_beta   90.000
_cell_angle_gamma  90.000

_shelx_F_squared_multiplier     1.000

loop_
 _refln_index_h
 _refln_index_k
 _refln_index_l
 _refln_F_squared_calc
 _refln_F_squared_meas
 _refln_F_squared_sigma
 _refln_observed_status
   0   2   0         16.20         19.39         2.19 o
   2   2   0      99462.43      91376.92        95.00 o
  -1   3   0      31099.00      29745.08       368.11 o
   1   3   0       7766.08       7261.46        50.21 o
   3   3   0      64865.43      60747.29       123.63 o
  -2   4   0     103465.26      99451.17       253.67 o
   0   4   0       8479.40       8287.26        39.92 o
   2   4   0      50539.42      46816.18       114.75 o
   4   4   0      23825.38      23822.62       119.18 o
  -3   5   0      39871.75      39664.73       123.96 o
  -1   5   0     273670.31     267939.53       470.42 o
   1   5   0       2527.36       1873.63        29.95 o
   3   5   0      13335.92      12118.28        66.80 o
   5   5   0        297.01        221.67         8.13 o
  -4   6   0     126531.12     134532.17       462.78 o
  -2   6   0       4374.97       4120.81        66.16 o
   0   6   0      20333.02      19536.67        86.80 o
   2   6   0        604.39        663.16        14.73 o
   4   6   0      44849.76      47191.86       169.83 o
   6   6   0         30.24         84.76         5.93 o
  -5   7   0        628.53        631.47        32.39 o
  -3   7   0       1913.55       2247.13        33.98 o
  -1   7   0      12690.32      12424.91       123.68 o
   1   7   0      49301.84      54662.25       508.68 o
   3   7   0        179.63        105.75         7.47 o
   5   7   0       1741.36       1852.74        26.66 o
   7   7   0        806.87        884.97        33.32 o
  -6   8   0         74.09         64.46        14.09 o
  -4   8   0       1505.34       1575.69        44.62 o
  -2   8   0      58494.97      58779.59       230.83 o
   0   8   0      10595.42      12133.91       127.22 o
   2   8   0       1640.22       1574.13        25.12 o
   4   8   0       1234.68       1146.26        19.17 o
   6   8   0       1466.69       1365.14        26.62 o
   8   8   0       4434.57       4997.96       100.76 o
  -7   9   0      12634.25      12564.73       163.89 o
  -5   9   0      11914.93      13117.49       158.87 o
  -3   9   0       8190.75      10353.40        84.93 o
  -1   9   0       2307.24       1990.44        57.09 o
   1   9   0         67.58         69.73         7.36 o
   3   9   0       5648.80       6048.86        53.52 o
   5   9   0      11093.35      11547.28        67.74 o
   7   9   0      19496.00      20677.07       138.18 o
   9   9   0        143.50         67.27        76.27 o
  -8  10   0        478.72        528.90        37.60 o
  -6  10   0         66.57         70.37        16.74 o
  -4  10   0         69.88         49.69        15.57 o
  -2  10   0         60.80          5.58         6.98 o
   0  10   0      17963.12      20610.58       190.01 o
   2  10   0       9479.92       9551.84        99.68 o
   4  10   0       2406.69       2443.43        34.27 o
   6  10   0      10510.79      11665.61       114.43 o
   8  10   0        375.83        328.29        29.59 o
  10  10   0        439.96        466.98        37.57 o
  -9  11   0       1992.15       1976.30        76.08 o
  -7  11   0       6849.23       7761.71       143.10 o
  -5  11   0        614.78        686.51        42.60 o
  -3  11   0        131.90        146.16        21.38 o
  -1  11   0        274.10        263.76        24.85 o
   1  11   0       1190.17       1563.88        43.65 o
   3  11   0       6717.38       6790.30        89.58 o
   5  11   0      10354.67      11534.76        83.27 o
   7  11   0       3119.44       3536.73        57.38 o
   9  11   0       3652.86       3964.81       104.16 o
  11  11   0        446.47        399.22        38.97 o
 -10  12   0        447.63        367.39        37.95 o
  -8  12   0       6620.07       7284.31       149.39 o
  -6  12   0      18192.40      19750.64       234.38 o
  -4  12   0       4910.81       5010.73       137.44 o
  -2  12   0       5900.71       7235.71       131.29 o
   0  12   0       8045.58       9306.95       155.44 o
   2  12   0        314.22        307.07        20.84 o
   4  12   0       4279.80       4455.00        55.45 o
   6  12   0         43.71         12.60        12.74 o
   8  12   0       2042.17       2227.47        49.06 o
  10  12   0       2147.47       1601.99        71.96 o
  12  12   0        162.99        212.06        17.38 o
 -11  13   0       1328.57       1280.67        41.64 o
  -9  13   0        381.95        332.40        71.24 o
  -7  13   0       2225.53       2526.31        90.20 o
  -5  13   0      34355.61      36659.74       329.30 o
  -3  13   0       7234.13       7911.16       235.00 o
  -1  13   0      28363.77      31708.01       262.17 o
   1  13   0       5898.45       6273.10        96.35 o
   3  13   0       2279.45       2604.25        44.35 o
   5  13   0       1028.75       1251.00        98.17 o
   7  13   0       6039.59       5618.66        86.95 o
   9  13   0       3563.89       3427.22        62.72 o
  11  13   0        151.14         88.47        10.85 o
  13  13   0      13074.39      13085.31       137.53 o
 -12  14   0        607.57        726.66        24.85 o
 -10  14   0       6277.22       6318.74        65.01 o
  -8  14   0         21.08         14.70         9.45 o
  -6  14   0        128.71        110.36        23.91 o
  -4  14   0       2059.40       2557.92        90.16 o
  -2  14   0         29.79          3.73        14.19 o
   0  14   0      13788.51      14101.95       153.22 o
   2  14   0      13911.69      15275.88       158.12 o
   4  14   0         68.18         94.69        20.60 o
   6  14   0       1849.77       1934.53        60.82 o
   8  14   0        880.73        704.96        20.33 o
  10  14   0        630.74        556.07        18.69 o
  12  14   0        339.69        397.07        16.69 o
  14  14   0        654.39        681.15        22.62 o
 -13  15   0       1641.80       1545.72        33.56 o
 -11  15   0       5245.00       4724.52        61.94 o
  -9  15   0       1930.39       1862.99        31.79 o
  -7  15   0       2518.38       2109.46        47.85 o
  -5  15   0        201.53        215.42        51.87 o
  -3  15   0        460.76        415.22        47.62 o
  -1  15   0       4989.64       5384.56       131.42 o
   1  15   0       3371.70       3516.54       122.11 o
   3  15   0       4163.65       4305.73        86.29 o
   5  15   0         22.70         17.98         6.06 o
   7  15   0        665.68        630.76        20.98 o
   9  15   0       3989.41       3890.32        61.93 o
  11  15   0        298.54        233.29        13.19 o
  13  15   0         83.63         70.12        11.70 o
  15  15   0        716.27        777.04        23.93 o
 -14  16   0       3725.76       3511.15        51.76 o
 -12  16   0        197.04        156.80        12.03 o
 -10  16   0        745.56        948.79        46.81 o
  -8  16   0       1135.94        914.44        22.81 o
  -6  16   0       5806.13       5410.95        62.67 o
  -4  16   0         37.92         30.42         7.47 o
  -2  16   0       3902.37       4012.28        54.18 o
   0  16   0         72.13         63.00        12.70 o
   2  16   0       1606.86       1833.26        31.34 o
   4  16   0        121.63        189.46        12.48 o
   6  16   0        160.06        122.99        10.74 o
   8  16   0       2781.89       2612.54        73.76 o
  10  16   0      10887.16      10731.04       153.61 o
  12  16   0       7531.71       7259.91       137.43 o
  14  16   0        206.34        153.69        11.82 o
  16  16   0       1000.82       1091.51        33.49 o
 -15  17   0        266.68        197.16        12.67 o
 -13  17   0        400.61        423.22        17.74 o
 -11  17   0       1241.15       1057.49        35.53 o
  -9  17   0       4997.60       4796.40        54.63 o
  -7  17   0       1652.61       1630.79        30.92 o
  -5  17   0       3237.25       3609.21        52.56 o
  -3  17   0         79.31         90.67        10.04 o
  -1  17   0        119.52         41.64         8.43 o
   1  17   0        210.41        247.94        18.42 o
   3  17   0       3242.10       3043.90        46.07 o
   5  17   0        204.95        170.47        12.84 o
   7  17   0         44.86         29.99         7.28 o
   9  17   0       4202.15       4189.59        96.78 o
  11  17   0       3929.07       4500.49       100.97 o
  13  17   0          0.14         -4.37         9.20 o
  15  17   0         29.46         12.95         7.78 o
  17  17   0         13.93          7.31         5.73 o
 -16  18   0       1890.94       2022.61        33.74 o
 -14  18   0         12.81         10.25        13.36 o
 -12  18   0         44.69         44.33        10.56 o
 -10  18   0        645.78        635.30        27.99 o
  -8  18   0        322.98        233.84        13.77 o
  -6  18   0        726.63        667.40        20.43 o
  -4  18   0       2128.75       2377.78        43.75 o
  -2  18   0       1149.15       1162.31        26.39 o
   0  18   0      12776.03      12661.33       102.65 o
   2  18   0       2529.48       2532.29        43.05 o
   4  18   0       3835.28       3850.45        53.64 o
   6  18   0       1550.76       1511.97        34.60 o
   8  18   0        753.95        650.82        28.39 o
  10  18   0       7886.68       7846.02        94.77 o
  12  18   0       1195.24       1133.61        36.18 o
  14  18   0         54.04         62.76        11.45 o
  16  18   0        359.83        275.98        11.84 o
  18  18   0         50.91         57.25         6.98 o
 -17  19   0        843.52        813.28        20.01 o
 -15  19   0        428.43        485.67        21.78 o
 -13  19   0          1.91         -5.40         9.22 o
 -11  19   0        361.07        258.59        19.02 o
  -9  19   0       4944.65       5489.43        62.54 o
  -7  19   0        524.30        383.44        17.42 o
  -5  19   0       3896.18       3446.90        58.99 o
  -3  19   0        399.72        356.23        19.83 o
  -1  19   0         13.92         25.20        12.04 o
   1  19   0        350.47        367.10        17.85 o
   3  19   0        243.57        216.79        14.19 o
   5  19   0        292.50        257.58        15.53 o
   7  19   0        684.81        679.34        29.20 o
   9  19   0       6706.62       6633.13        87.44 o
  11  19   0         67.05         33.59         8.85 o
  13  19   0          0.81          1.00         7.67 o
  15  19   0          6.83         11.18         6.66 o
  17  19   0       1492.81       1708.78        28.94 o
  19  19   0        722.28        750.66        31.72 o
 -18  20   0        295.67        311.59        12.89 o
 -16  20   0          8.67         10.36         7.57 o
 -14  20   0       1354.61       1694.09        38.97 o
 -12  20   0        679.46        824.92        48.57 o
 -10  20   0       1037.24        916.91        32.87 o
  -8  20   0         52.35         46.73         7.32 o
  -6  20   0       2591.14       2644.25        37.69 o
  -4  20   0        291.50        212.33        16.09 o
  -2  20   0        103.56        174.47        15.69 o
   0  20   0       2479.94       2141.76        34.84 o
   2  20   0       3780.49       3605.41        53.39 o
   4  20   0       4162.24       3846.01        90.91 o
   6  20   0       2517.28       2403.93        56.16 o
   8  20   0       2100.41       2113.79        49.90 o
  10  20   0         20.31         20.35         8.25 o
  12  20   0       1975.86       1809.27        35.74 o
  14  20   0         55.64         94.49         9.43 o
  16  20   0         13.38          4.48         5.67 o
  18  20   0        623.66        665.63        15.16 o
 -17  21   0         57.97         84.61         9.07 o
 -15  21   0          0.35          5.24         5.10 o
 -13  21   0       2502.99       2638.57        47.38 o
 -11  21   0       5558.50       5926.12        76.06 o
  -9  21   0       9879.45       9717.78       109.28 o
  -7  21   0        206.96        220.80        12.01 o
  -5  21   0       1917.98       1766.43        30.69 o
  -3  21   0       2120.40       2203.96        39.40 o
  -1  21   0       4437.81       4898.99        51.49 o
   1  21   0       4854.12       4636.59        60.60 o
   3  21   0        813.49        845.47        26.60 o
   5  21   0        316.72        281.76        20.94 o
   7  21   0       2660.30       2818.13        58.24 o
   9  21   0        597.84        678.14        23.14 o
  11  21   0       1769.56       1694.31        34.15 o
  13  21   0        253.10        280.38        14.07 o
  15  21   0         18.99         17.46         6.18 o
  17  21   0        215.59        210.31         9.23 o
 -14  22   0        438.88        503.80        14.78 o
 -12  22   0       3064.97       3223.04        50.75 o
 -10  22   0      10404.88      10068.36        96.00 o
  -8  22   0       6438.41       6434.59        63.13 o
  -6  22   0        622.22        573.05        17.45 o
  -4  22   0        540.41        475.47        14.71 o
  -2  22   0       4367.40       4321.88        47.72 o
   0  22   0       2136.49       2259.67        30.22 o
   2  22   0       2971.09       3316.65        81.81 o
   4  22   0       2506.62       2294.46        42.14 o
   6  22   0       1978.77       2066.81        38.66 o
   8  22   0       1924.61       2102.15        38.36 o
  10  22   0       2107.09       2239.47        38.16 o
  12  22   0        423.68        590.23        19.06 o
  14  22   0       2873.53       3047.67        37.48 o
  16  22   0        320.17        292.54        12.72 o
 -13  23   0       1273.12       1166.55        26.32 o
 -11  23   0       5519.63       5282.65       106.57 o
  -9  23   0        290.14        273.88        16.62 o
  -7  23   0        174.31        173.01        11.26 o
  -5  23   0         11.31          5.66         5.86 o
  -3  23   0       2091.14       2077.84        31.49 o
  -1  23   0      22290.42      21710.25       115.61 o
   1  23   0        213.87        194.24        12.43 o
   3  23   0       1967.41       2127.91        36.96 o
   5  23   0       1739.40       1980.36        37.48 o
   7  23   0       5999.12       6665.33        65.45 o
   9  23   0       1233.43       1122.61        26.56 o
  11  23   0         81.11        104.07         9.59 o
  13  23   0       2202.71       2428.16        32.49 o
  15  23   0        311.80        476.65        12.60 o
 -12  24   0          9.82         11.53         9.80 o
 -10  24   0          2.44         41.67         7.27 o
  -8  24   0       2208.90       2292.78        51.67 o
  -6  24   0        157.45        183.52        10.90 o
  -4  24   0       1670.99       1618.79        25.90 o
  -2  24   0       1978.19       1863.91        28.34 o
   0  24   0       1616.97       1541.38        36.84 o
   2  24   0        866.92        837.84        28.91 o
   4  24   0       1930.86       2194.65        35.51 o
   6  24   0         95.11         85.87         9.59 o
   8  24   0        214.87        244.32        12.92 o
  10  24   0       2283.56       2386.53        34.01 o
  12  24   0          3.61         11.56         5.03 o
  14  24   0         57.08        105.68         7.96 o
 -11  25   0        436.01        328.13        20.04 o
  -9  25   0         55.35         57.33        11.98 o
  -7  25   0         53.08         63.17         8.31 o
  -5  25   0         93.84         78.88         7.41 o
  -3  25   0       2120.86       2061.58        26.92 o
  -1  25   0       6899.05       6320.94        55.48 o
   1  25   0       2164.53       2035.33        32.04 o
   3  25   0         79.26         78.10         7.77 o
   5  25   0         85.81         77.21         7.99 o
   7  25   0       1164.92       1234.38        23.85 o
   9  25   0       4064.95       4105.08        40.54 o
  11  25   0        940.38        994.30        18.47 o
  -8  26   0       1227.72       1453.94        39.31 o
  -6  26   0          2.22          7.82         7.53 o
  -4  26   0          2.27          7.15         5.25 o
  -2  26   0        306.11        176.89        11.08 o
   0  26   0        417.95        416.61        13.39 o
   2  26   0       1038.57       1027.76        25.54 o
   4  26   0        229.70        239.98        10.37 o
   6  26   0       1608.47       1492.17        23.57 o
   8  26   0        347.94        397.65        11.95 o
  10  26   0         39.58         15.94         5.11 o
  -1  27   0       1021.27       1083.70        32.42 o
   1  27   0       3524.95       3273.62        38.62 o
   3  27   0        389.51        476.08        15.15 o
   5  27   0         32.20         14.18         7.18 o
   7  27   0          0.09         15.33         6.52 o
   0   1   1         59.91        172.13         7.73 o
   1   1   1      20107.31      18134.00        52.80 o
  -1   2   1      16185.34      15782.24        47.37 o
   0   2   1      46102.86      42042.69        70.57 o
   1   2   1        950.51        964.17        10.64 o
   2   2   1       1114.17        810.67        13.46 o
  -2   3   1      25503.54      22750.81        70.87 o
  -1   3   1       1325.87        966.69        18.25 o
   0   3   1        886.85        732.62        12.39 o
   1   3   1        410.49        358.60         7.40 o
   2   3   1         18.43         23.70         3.08 o
   3   3   1      59476.06      55899.93       197.75 o
  -3   4   1      48352.39      49338.98       142.50 o
  -2   4   1       1208.88       1581.89        20.95 o
  -1   4   1       6970.39       6208.52        36.15 o
   0   4   1         11.32         56.73         4.40 o
   1   4   1      80558.49      76336.98       127.24 o
   2   4   1       8700.73       8942.68        37.61 o
   3   4   1      24960.17      25853.31        92.24 o
   4   4   1      50317.66      49372.99       122.64 o
  -4   5   1       6995.70       6607.35        39.19 o
  -3   5   1       4824.65       4047.67        36.92 o
  -2   5   1       4178.23       3557.86        37.36 o
  -1   5   1       4359.63       3613.13        25.63 o
   0   5   1       6917.50       6981.43        44.03 o
   1   5   1      83635.74      84853.60       315.19 o
   2   5   1      35340.94      36085.12        81.55 o
   3   5   1        689.86        580.78        11.52 o
   4   5   1        452.79        402.31         9.72 o
   5   5   1         69.04         94.10         5.21 o
  -5   6   1        249.72        212.91         7.29 o
  -4   6   1       4137.01       3899.54        39.35 o
  -3   6   1      17355.52      16580.16        87.56 o
  -2   6   1          0.11         12.28         6.71 o
  -1   6   1         23.57         15.23         3.43 o
   0   6   1      15798.62      15326.29        64.25 o
   1   6   1       1118.25       1277.15        22.81 o
   2   6   1       1391.51        971.12        13.03 o
   3   6   1          2.82         19.14         3.32 o
   4   6   1         46.14         28.47         3.12 o
   5   6   1      20069.23      20586.21        79.79 o
   6   6   1      22439.84      21635.79        70.58 o
  -6   7   1       1612.76       1714.14        19.79 o
  -5   7   1         43.88        115.34        12.58 o
  -4   7   1       5221.54       5222.25        48.54 o
  -3   7   1       5319.83       5607.08        50.06 o
  -2   7   1      42720.95      44675.33       140.05 o
  -1   7   1      37550.57      37798.61       334.69 o
   0   7   1        937.82        972.51        19.83 o
   1   7   1        371.30        367.99        10.33 o
   2   7   1       9715.34      10263.29        79.70 o
   3   7   1       4513.96       5150.10        59.41 o
   4   7   1         46.14         14.44         4.82 o
   5   7   1        154.05        169.07         6.97 o
   6   7   1        119.76        302.58         8.44 o
   7   7   1        799.50        706.61        26.34 o
  -7   8   1      14925.24      15736.96       123.25 o
  -6   8   1       2883.94       2930.42        51.91 o
  -5   8   1         36.08         73.10         8.54 o
  -4   8   1       2043.88       1953.31        42.79 o
  -3   8   1       3509.52       3748.61        47.85 o
  -2   8   1         68.97         46.64         6.97 o
  -1   8   1      10964.69      11208.01        96.58 o
   0   8   1       5315.98       5274.28        38.30 o
   1   8   1        361.50        540.77        13.14 o
   2   8   1       8798.83       8889.31        42.01 o
   3   8   1      20393.80      20011.37        65.27 o
   4   8   1         16.66         12.99         3.60 o
   5   8   1       2506.81       2596.35        23.91 o
   6   8   1       1012.59       1148.57        17.92 o
   7   8   1      28247.05      29054.01       140.37 o
   8   8   1        397.57        340.74        24.17 o
  -8   9   1        568.16        501.47        25.22 o
  -7   9   1       2914.74       2924.26        56.39 o
  -6   9   1       6325.64       5907.93        77.95 o
  -5   9   1        767.96        863.16        41.52 o
  -4   9   1        525.97        767.01        21.29 o
  -3   9   1       1298.40       1403.77        28.95 o
  -2   9   1         70.01         74.27         8.18 o
  -1   9   1       2400.28       2291.47        36.84 o
   0   9   1       5102.04       4909.49        61.12 o
   1   9   1        162.96        213.47        10.42 o
   2   9   1        699.74        750.14        15.69 o
   3   9   1       1650.44       1636.22        18.15 o
   4   9   1       3806.55       3641.97        34.82 o
   5   9   1        472.32        586.58        12.28 o
   6   9   1        118.86        197.11         8.17 o
   7   9   1       6422.67       7198.83        50.29 o
   8   9   1          0.01          3.33         6.27 o
   9   9   1        164.06        120.06        14.91 o
  -9  10   1        113.05        144.98        16.13 o
  -8  10   1       1399.32       1503.56        43.87 o
  -7  10   1        246.07        339.33        21.76 o
  -6  10   1        559.39        494.83        25.09 o
  -5  10   1      19858.58      21058.16       151.02 o
  -4  10   1      13732.99      14353.40       184.74 o
  -3  10   1      15047.20      15561.01       135.09 o
  -2  10   1        264.07        143.51        15.04 o
  -1  10   1          1.46          3.63         6.63 o
   0  10   1        928.87       1058.35        20.81 o
   1  10   1        124.85        142.21        14.57 o
   2  10   1         80.45        110.82         7.23 o
   3  10   1        102.38        126.80         6.82 o
   4  10   1       1320.02       1315.07        17.99 o
   5  10   1       2588.61       2807.21        33.62 o
   6  10   1       3970.80       4329.68        38.92 o
   7  10   1        373.79        449.39        13.69 o
   8  10   1       4110.98       4438.81        50.55 o
   9  10   1       4449.95       4840.18        69.66 o
  10  10   1       3264.91       3384.69        69.33 o
 -10  11   1       1860.59       1734.33        51.91 o
  -9  11   1       1299.99       1465.97        46.86 o
  -8  11   1       4271.47       4442.11        78.74 o
  -7  11   1        297.05        335.91        23.19 o
  -6  11   1        304.76        377.69        23.38 o
  -5  11   1       6524.23       6758.33        90.67 o
  -4  11   1       5494.87       5511.37        80.22 o
  -3  11   1       2435.16       2762.18        55.91 o
  -2  11   1          0.32         12.70         6.25 o
  -1  11   1         70.80        112.85         9.74 o
   0  11   1       9375.42      10505.79        77.99 o
   1  11   1          8.61         17.25         5.68 o
   2  11   1       3097.93       3633.95        37.44 o
   3  11   1       9140.55      10328.04        79.00 o
   4  11   1       9773.93      10793.26        87.81 o
   5  11   1       4463.46       5235.98        42.12 o
   6  11   1       7481.13       8015.63        57.59 o
   7  11   1       1775.44       1759.93        30.01 o
   8  11   1       1539.31       1648.47        32.02 o
   9  11   1       7834.60       7784.09        90.49 o
  10  11   1         16.66         14.90         9.70 o
  11  11   1        857.06        741.53        31.92 o
 -11  12   1        540.67        396.96        15.58 o
 -10  12   1        629.72        660.15        34.13 o
  -9  12   1        975.03        899.06        38.93 o
  -8  12   1         59.98         64.12        12.77 o
  -7  12   1         13.87         14.66        10.07 o
  -6  12   1         21.76         10.44        10.93 o
  -5  12   1         86.05         63.68        13.04 o
  -4  12   1       3511.97       3731.66        69.84 o
  -3  12   1       2764.96       2919.73        60.87 o
  -2  12   1       3408.67       4242.80        71.78 o
  -1  12   1       7503.71       7826.63        78.28 o
   0  12   1       8449.36       8541.67        68.83 o
   1  12   1       1215.49       1257.05        36.43 o
   2  12   1       2053.13       2274.34        43.34 o
   3  12   1       2469.81       2413.70        44.18 o
   4  12   1        401.69        309.39        11.57 o
   5  12   1        338.62        294.78        15.09 o
   6  12   1       3110.71       3433.14        44.46 o
   7  12   1        267.27        317.02        18.07 o
   8  12   1        752.04        866.06        28.54 o
   9  12   1       2091.70       1960.51        61.38 o
  10  12   1          4.97          9.57        11.01 o
  11  12   1        135.46        148.87         9.57 o
  12  12   1         55.56         85.08         6.87 o
 -12  13   1       4169.08       3858.67        41.70 o
 -11  13   1        318.47        308.46        12.48 o
 -10  13   1       1454.20       1393.63        22.59 o
  -9  13   1        464.49        539.52        23.03 o
  -8  13   1       1334.54       1258.85        46.75 o
  -7  13   1       3456.78       3736.49        77.73 o
  -6  13   1       5455.84       5707.26        94.41 o
  -5  13   1       5639.63       5835.78        93.67 o
  -4  13   1       2393.64       2800.02        63.76 o
  -3  13   1         22.68         13.63         9.70 o
  -2  13   1       1740.91       1863.33        50.76 o
  -1  13   1      12576.92      13757.13       134.29 o
   0  13   1        682.74        608.48        22.26 o
   1  13   1        156.77        107.43        10.67 o
   2  13   1        482.72        488.58        22.85 o
   3  13   1         63.11         56.95        15.99 o
   4  13   1       1939.80       2289.16        41.41 o
   5  13   1       1646.50       1596.55        33.84 o
   6  13   1       2149.63       2129.40        39.66 o
   7  13   1         57.93         61.71         8.82 o
   8  13   1        567.77        517.03        25.81 o
   9  13   1        424.98        324.28        20.42 o
  10  13   1        155.22        198.21        13.17 o
  11  13   1        141.69        155.89         9.04 o
  12  13   1        154.94        102.10         7.70 o
  13  13   1        760.03        673.32        16.13 o
 -13  14   1          4.65          8.37         5.82 o
 -12  14   1       3004.75       2957.54        38.58 o
 -11  14   1        235.05        217.95        10.01 o
 -10  14   1         42.13         49.66         5.95 o
  -9  14   1       4438.82       4619.73        43.39 o
  -8  14   1          6.14          0.96         4.40 o
  -7  14   1         13.72         14.95         9.99 o
  -6  14   1          1.43          8.35        11.08 o
  -5  14   1        876.32        957.64        42.63 o
  -4  14   1       1302.09       1287.47        45.70 o
  -3  14   1         17.72         20.70        11.86 o
  -2  14   1        962.55        874.02        36.99 o
  -1  14   1      12814.66      13903.58       124.64 o
   0  14   1        180.29        148.23        16.37 o
   1  14   1        319.48        267.21        22.45 o
   2  14   1        746.50        760.22        26.16 o
   3  14   1       1875.41       1749.98        29.87 o
   4  14   1        264.16        292.13        14.90 o
   5  14   1         24.60          4.66         6.63 o
   6  14   1        387.36        411.61        19.07 o
   7  14   1         89.69         89.64         8.63 o
   8  14   1        542.52        562.66        15.60 o
   9  14   1       9569.05       9219.44        69.72 o
  10  14   1        140.44        165.23         9.32 o
  11  14   1         18.99         11.05         4.98 o
  12  14   1        187.07        174.64         8.97 o
  13  14   1        217.89        202.71        10.56 o
  14  14   1       1827.68       1766.26        24.95 o
 -14  15   1       3629.84       3846.44        37.05 o
 -13  15   1          0.13          6.27         6.06 o
 -12  15   1        163.19        176.25        10.77 o
 -11  15   1       1198.75       1193.00        23.30 o
 -10  15   1       1248.74       1151.04        21.54 o
  -9  15   1        301.06        336.38        10.88 o
  -8  15   1          2.22          1.42         4.24 o
  -7  15   1        599.32        585.13        17.44 o
  -6  15   1       4091.81       3974.56        48.42 o
  -5  15   1       2358.48       2261.56        64.31 o
  -4  15   1       1366.55       1344.51        49.02 o
  -3  15   1          1.15          3.53        10.21 o
  -2  15   1        839.06        687.87        29.93 o
  -1  15   1         43.14         18.97        14.54 o
   0  15   1        270.84        281.26        19.30 o
   1  15   1          1.08         -2.16         8.65 o
   2  15   1       5010.39       4543.01        55.03 o
   3  15   1         65.94         92.61        10.81 o
   4  15   1       1979.33       1851.83        38.92 o
   5  15   1        178.63        145.83         7.40 o
   6  15   1        539.83        627.14        15.41 o
   7  15   1          3.91         10.25         4.76 o
   8  15   1        208.35        262.55        12.09 o
   9  15   1        913.71        887.74        23.68 o
  10  15   1        850.53        800.41        22.84 o
  11  15   1          7.76         -1.00         5.70 o
  12  15   1       9153.98       8687.84        54.36 o
  13  15   1        106.88         92.34         9.36 o
  14  15   1       3466.67       3305.21        37.64 o
  15  15   1       1553.72       1472.24        22.99 o
 -15  16   1          0.09          8.08         4.83 o
 -14  16   1         44.69         51.69         6.08 o
 -13  16   1         25.55         25.08         5.06 o
 -12  16   1        367.57        332.41        12.41 o
 -11  16   1        325.01        333.61        14.39 o
 -10  16   1        689.53        720.99        18.52 o
  -9  16   1        249.02        242.07         9.12 o
  -8  16   1         52.75         64.66         6.65 o
  -7  16   1        158.21        204.25         8.00 o
  -6  16   1        333.02        325.21        10.59 o
  -5  16   1        690.49        498.93        15.72 o
  -4  16   1        480.63        437.58        12.83 o
  -3  16   1        981.81       1126.40        18.43 o
  -2  16   1         10.34         17.48         4.78 o
  -1  16   1       3006.11       2730.20        31.63 o
   0  16   1        411.91        558.60        14.74 o
   1  16   1        513.86        524.29        12.93 o
   2  16   1        372.49        318.88        10.63 o
   3  16   1        329.69        286.43         9.31 o
   4  16   1        168.44        174.12         7.53 o
   5  16   1         84.68         99.00         6.90 o
   6  16   1        539.93        645.03        15.41 o
   7  16   1        209.70        264.83        10.46 o
   8  16   1        205.18        214.16        13.93 o
   9  16   1       2243.08       2149.64        38.97 o
  10  16   1        523.91        542.75        20.66 o
  11  16   1        309.77        197.07        16.59 o
  12  16   1       8391.90       7902.78        57.44 o
  13  16   1        785.56        785.15        18.57 o
  14  16   1          2.03         -1.05         5.43 o
  15  16   1         70.23         32.25         7.17 o
  16  16   1       1681.74       1665.13        23.47 o
 -16  17   1         40.98         53.03         5.58 o
 -15  17   1          0.02          5.72         4.45 o
 -14  17   1         35.78         31.76         5.97 o
 -13  17   1          7.71         -2.70         5.79 o
 -12  17   1        431.64        387.19        15.30 o
 -11  17   1       2168.39       2016.71        39.16 o
 -10  17   1        402.94        332.49        16.72 o
  -9  17   1         63.28         62.27         6.93 o
  -8  17   1        259.09        156.05         7.15 o
  -7  17   1       2249.80       2159.92        25.44 o
  -6  17   1          0.15          9.78         6.16 o
  -5  17   1          3.54          8.64         7.04 o
  -4  17   1       3576.41       3178.17        34.68 o
  -3  17   1       2329.29       2048.62        25.59 o
  -2  17   1         92.28         78.71         7.05 o
  -1  17   1       3481.25       3409.35        36.60 o
   0  17   1          2.62         10.28         4.80 o
   1  17   1        118.20        161.74         8.55 o
   2  17   1       1060.49       1011.32        17.11 o
   3  17   1       1273.82       1174.19        19.58 o
   4  17   1        323.96        297.84        10.12 o
   5  17   1         16.49         27.86         5.13 o
   6  17   1         81.39         53.64         6.55 o
   7  17   1       1299.47       1113.36        22.53 o
   8  17   1       2171.00       2242.81        35.13 o
   9  17   1        782.37        800.53        21.52 o
  10  17   1         92.48         75.08         8.61 o
  11  17   1        215.79        239.59        18.67 o
  12  17   1          1.03         -0.34         7.59 o
  13  17   1       1932.94       1981.57        32.35 o
  14  17   1        348.51        334.20        11.32 o
  15  17   1       1585.74       1482.07        20.59 o
  16  17   1        344.20        393.66        10.73 o
  17  17   1         99.26         96.49         5.89 o
 -17  18   1        207.49        215.39         7.39 o
 -16  18   1        383.32        366.30         9.79 o
 -15  18   1        151.38        126.11         8.15 o
 -14  18   1        276.42        297.60        11.64 o
 -13  18   1        521.16        464.07        16.57 o
 -12  18   1          1.28         -0.46         6.87 o
 -11  18   1       3084.42       2841.54        46.12 o
 -10  18   1       2093.39       2163.04        47.26 o
  -9  18   1        665.84        693.97        17.85 o
  -8  18   1         35.76         27.12         4.49 o
  -7  18   1        609.23        658.99        14.34 o
  -6  18   1       2470.57       2342.27        26.78 o
  -5  18   1       3722.43       3453.74        34.95 o
  -4  18   1         91.07         84.26         7.76 o
  -3  18   1        823.81        813.86        18.81 o
  -2  18   1       3228.15       3254.24        33.80 o
  -1  18   1        327.32        365.60        12.36 o
   0  18   1       2209.12       2151.90        26.31 o
   1  18   1       4008.62       4374.05        38.93 o
   2  18   1        191.89        213.59         9.55 o
   3  18   1       3581.31       3507.62        35.97 o
   4  18   1       5459.52       5507.93        45.34 o
   5  18   1       2293.45       2510.76        41.64 o
   6  18   1       2944.38       2995.35        33.99 o
   7  18   1       1367.99       1315.20        25.14 o
   8  18   1        563.04        546.56        21.28 o
   9  18   1         17.45          8.20         7.31 o
  10  18   1         19.11         18.43         7.12 o
  11  18   1       2081.00       2076.61        34.59 o
  12  18   1        233.11        262.06        13.57 o
  13  18   1       2738.15       2761.08        38.76 o
  14  18   1       1589.48       1601.32        26.05 o
  15  18   1        230.08        198.20         8.69 o
  16  18   1         32.29         44.40         5.90 o
  17  18   1         10.16         19.71         3.97 o
  18  18   1        331.91        328.36         8.38 o
 -18  19   1        179.83        120.67         5.45 o
 -17  19   1        243.18        284.03        11.18 o
 -16  19   1        360.08        420.42        17.60 o
 -15  19   1        251.17        295.54        12.30 o
 -14  19   1          8.81         37.70         6.60 o
 -13  19   1       1037.92       1002.81        23.02 o
 -12  19   1        299.37        396.53        15.44 o
 -11  19   1       1462.70       1489.52        29.02 o
 -10  19   1        927.40        981.46        27.80 o
  -9  19   1         53.77         77.04         8.61 o
  -8  19   1        317.52        280.06         9.84 o
  -7  19   1       1012.09        952.31        17.16 o
  -6  19   1       3866.63       3997.72        34.65 o
  -5  19   1       1961.27       1800.13        26.79 o
  -4  19   1       2933.16       2882.06        34.39 o
  -3  19   1        237.22        216.51        10.18 o
  -2  19   1       2507.77       2647.96        29.83 o
  -1  19   1        105.50         76.93         6.46 o
   0  19   1       2258.76       2126.88        25.68 o
   1  19   1       1885.66       1720.10        25.29 o
   2  19   1         88.19         35.68         6.08 o
   3  19   1          1.42          3.93         5.31 o
   4  19   1       2033.45       1954.68        27.76 o
   5  19   1        211.59        199.65        10.16 o
   6  19   1       1037.39       1031.74        22.55 o
   7  19   1         15.19          8.51         6.06 o
   8  19   1       3326.78       3429.99        44.66 o
   9  19   1       4384.66       4485.72        45.46 o
  10  19   1       2654.73       2787.44        35.80 o
  11  19   1        499.77        441.06        15.04 o
  12  19   1       1635.85       1510.66        26.05 o
  13  19   1        301.47        272.35        10.90 o
  14  19   1        329.60        304.10        10.89 o
  15  19   1        109.61        138.46         7.80 o
  16  19   1        506.13        432.72        11.38 o
  17  19   1       2427.05       2444.32        24.10 o
  18  19   1         40.73         67.03         4.70 o
  19  19   1         20.47         23.19         3.85 o
 -19  20   1         25.84         24.49         6.92 o
 -18  20   1        768.75        740.47        20.22 o
 -17  20   1        371.44        406.95        10.02 o
 -16  20   1         29.71         27.92         4.30 o
 -15  20   1          2.79          3.23         4.50 o
 -14  20   1          1.37         -3.53         5.51 o
 -13  20   1          2.82          6.14         6.04 o
 -12  20   1         68.74         46.75         7.55 o
 -11  20   1        278.77        268.55        13.21 o
 -10  20   1       1976.35       2038.64        33.43 o
  -9  20   1        704.09        797.44        19.07 o
  -8  20   1       1351.63       1361.67        21.86 o
  -7  20   1         30.61         30.10         5.09 o
  -6  20   1         21.11         18.62         4.77 o
  -5  20   1       7967.93       7456.44        50.61 o
  -4  20   1       2135.98       2083.81        26.93 o
  -3  20   1        157.32        144.04        11.13 o
  -2  20   1       2401.73       2484.69        29.67 o
  -1  20   1         11.59          7.01         4.92 o
   0  20   1        329.57        292.12        10.51 o
   1  20   1       3076.56       2802.05        33.14 o
   2  20   1        389.06        366.58        13.00 o
   3  20   1          1.14          2.52         5.57 o
   4  20   1       1892.59       2039.66        32.13 o
   5  20   1       2404.57       2470.55        31.39 o
   6  20   1        519.82        517.40        16.63 o
   7  20   1        815.29        854.08        20.41 o
   8  20   1       6767.58       6861.96        55.88 o
   9  20   1       9655.51       9917.78       122.77 o
  10  20   1        346.72        313.56        13.18 o
  11  20   1        547.18        545.71        16.26 o
  12  20   1        212.09        206.32         9.58 o
  13  20   1        104.75        116.88         7.59 o
  14  20   1        806.41        808.24        15.95 o
  15  20   1        292.98        297.20         9.66 o
  16  20   1         34.64         13.55         4.00 o
  17  20   1        395.18        386.53         9.28 o
  18  20   1        745.24        756.06        12.05 o
  19  20   1        769.65        703.14        18.65 o
 -17  21   1         69.83        106.32         8.66 o
 -16  21   1         88.15        121.04         8.07 o
 -15  21   1        214.32        256.32         9.92 o
 -14  21   1        272.25        313.30        11.67 o
 -13  21   1         16.71          6.67         5.67 o
 -12  21   1        733.08        727.89        23.84 o
 -11  21   1       1623.02       1636.51        28.43 o
 -10  21   1          6.98         13.87         6.49 o
  -9  21   1          1.44          7.35         6.49 o
  -8  21   1        524.32        522.76        15.52 o
  -7  21   1       1144.46       1110.38        16.94 o
  -6  21   1        609.70        610.24        13.79 o
  -5  21   1       6870.37       6163.62        42.49 o
  -4  21   1         37.49         39.28         5.94 o
  -3  21   1         12.55         14.56         5.42 o
  -2  21   1       1616.00       1605.17        24.09 o
  -1  21   1       1304.33       1320.37        21.94 o
   0  21   1        855.92        831.92        15.20 o
   1  21   1        157.87        128.00        10.23 o
   2  21   1       2273.67       2179.64        32.20 o
   3  21   1        800.40        710.76        17.06 o
   4  21   1         15.44          7.80         6.26 o
   5  21   1       1121.96       1133.62        21.39 o
   6  21   1       3454.83       3669.26        40.65 o
   7  21   1        412.77        415.30        16.79 o
   8  21   1        114.60         92.07         8.88 o
   9  21   1        506.47        634.03        17.42 o
  10  21   1        164.13        137.34         9.14 o
  11  21   1        977.24       1001.06        18.75 o
  12  21   1        164.03        151.84         8.22 o
  13  21   1        199.82        173.28         8.19 o
  14  21   1        369.46        438.31        11.41 o
  15  21   1        305.84        291.07         8.96 o
  16  21   1        247.30        264.38         7.82 o
  17  21   1         11.36         13.38         5.88 o
  18  21   1         50.18         25.25         7.61 o
 -16  22   1         35.62         22.61         4.33 o
 -15  22   1         43.99         63.25         6.32 o
 -14  22   1         97.89        106.15         8.45 o
 -13  22   1         68.21         89.96        11.52 o
 -12  22   1         51.71         55.09         6.56 o
 -11  22   1        828.03        944.07        20.48 o
 -10  22   1        655.94        590.56        17.08 o
  -9  22   1       2981.33       2791.67        36.62 o
  -8  22   1       3812.26       3795.64        38.19 o
  -7  22   1          1.40         -0.74         4.34 o
  -6  22   1          4.04          1.62         4.02 o
  -5  22   1        164.90        122.09         6.55 o
  -4  22   1        288.84        268.33         8.93 o
  -3  22   1         29.78         27.25         4.69 o
  -2  22   1        455.50        447.31        11.95 o
  -1  22   1         23.37          8.77         4.69 o
   0  22   1         34.86         34.25         5.16 o
   1  22   1       3923.33       3901.58        34.44 o
   2  22   1       1354.55       1405.58        38.63 o
   3  22   1       2807.44       2669.66        45.16 o
   4  22   1       1629.72       1717.84        25.53 o
   5  22   1        280.17        312.35        11.70 o
   6  22   1          1.02          7.73         6.25 o
   7  22   1       2663.24       2728.87        34.03 o
   8  22   1         93.20        128.68         9.06 o
   9  22   1       1416.91       1435.52        22.13 o
  10  22   1         11.69         12.57         5.47 o
  11  22   1       1161.82       1173.88        19.08 o
  12  22   1         59.03         75.68         6.14 o
  13  22   1         89.72        142.02         7.17 o
  14  22   1         49.52         81.20         7.18 o
  15  22   1          0.01         -3.49         3.49 o
  16  22   1         10.90         10.18         3.27 o
  17  22   1        105.71        117.53        11.03 o
 -15  23   1          6.95         16.88         6.68 o
 -14  23   1       1728.80       1767.94        42.86 o
 -13  23   1        464.39        509.43        15.10 o
 -12  23   1        471.73        447.72        15.37 o
 -11  23   1         18.17         34.65         6.76 o
 -10  23   1        215.00        311.38        14.45 o
  -9  23   1         96.35         63.30         9.56 o
  -8  23   1          9.51          4.75         7.28 o
  -7  23   1         92.82        102.82         7.48 o
  -6  23   1        306.51        261.05         8.80 o
  -5  23   1         57.27         69.10         5.18 o
  -4  23   1        374.99        343.12         9.48 o
  -3  23   1        305.51        288.21         8.84 o
  -2  23   1          8.19         12.46         4.32 o
  -1  23   1       1690.35       1528.08        21.81 o
   0  23   1         61.85         74.66         6.98 o
   1  23   1          0.02          6.31         5.23 o
   2  23   1        330.10        299.61        12.64 o
   3  23   1        104.13         48.83         5.99 o
   4  23   1        422.25        405.67        15.32 o
   5  23   1        165.53        171.14         9.59 o
   6  23   1       1047.71       1077.28        21.01 o
   7  23   1          2.73          8.88         5.33 o
   8  23   1        647.97        698.04        15.23 o
   9  23   1         27.66         26.25         5.19 o
  10  23   1        385.61        395.97        14.79 o
  11  23   1        382.16        354.29        10.32 o
  12  23   1         21.99         20.94         4.26 o
  13  23   1        420.81        478.95        10.55 o
  14  23   1        497.99        587.67        13.78 o
  15  23   1       1050.23       1080.36        19.28 o
 -13  24   1          1.12         13.02         8.11 o
 -12  24   1        476.23        529.88        17.64 o
 -11  24   1        653.56        752.72        18.29 o
 -10  24   1          0.62          4.87         6.56 o
  -9  24   1        160.21        132.11         9.69 o
  -8  24   1       1254.41       1300.59        26.59 o
  -7  24   1         51.88         68.27         8.24 o
  -6  24   1         38.13         39.72         5.33 o
  -5  24   1          4.13         -0.79         4.33 o
  -4  24   1        747.42        715.97        13.23 o
  -3  24   1        656.90        561.61        11.98 o
  -2  24   1          0.37         -0.42         3.93 o
  -1  24   1       2665.87       2562.85        26.50 o
   0  24   1        173.02        187.73        10.27 o
   1  24   1        162.13        145.96         8.50 o
   2  24   1        119.29        118.41         6.90 o
   3  24   1        333.79        303.52         9.84 o
   4  24   1         34.38         29.86         4.97 o
   5  24   1          1.43          5.33         4.20 o
   6  24   1        165.07        193.47         9.32 o
   7  24   1        385.74        327.24        11.39 o
   8  24   1         34.30         19.42         5.40 o
   9  24   1        102.80        115.07         6.61 o
  10  24   1        609.43        591.17        12.30 o
  11  24   1         99.74        144.54         6.51 o
  12  24   1        560.75        561.75        11.94 o
  13  24   1         37.78         35.21         3.94 o
  14  24   1        295.26        290.50         7.44 o
 -12  25   1       6998.43       7375.69        81.99 o
 -11  25   1        290.78        336.67        20.19 o
 -10  25   1        145.65        142.08         9.84 o
  -9  25   1        108.08         92.80         7.58 o
  -8  25   1        317.70        381.18        13.52 o
  -7  25   1         95.02         63.50         8.59 o
  -6  25   1        777.39        839.94        26.29 o
  -5  25   1        181.47        207.85         8.25 o
  -4  25   1        843.15        785.48        13.80 o
  -3  25   1       1364.48       1345.08        19.95 o
  -2  25   1        190.86        173.04         7.47 o
  -1  25   1        472.87        473.61        12.31 o
   0  25   1        322.27        303.09        10.21 o
   1  25   1       1447.15       1531.62        24.02 o
   2  25   1         14.94         10.01         4.26 o
   3  25   1         45.17         52.99         4.89 o
   4  25   1         85.55        126.72         6.43 o
   5  25   1          3.13          5.11         3.95 o
   6  25   1         14.78         27.43         4.25 o
   7  25   1        377.96        374.60         9.72 o
   8  25   1       3432.72       3630.78        27.67 o
   9  25   1        321.23        326.54         8.77 o
  10  25   1          4.61          8.75         4.27 o
  11  25   1       1506.18       1678.00        22.61 o
  12  25   1         64.60         51.54         3.88 o
 -10  26   1       1682.44       1531.91        36.61 o
  -9  26   1       1971.52       2041.98        44.53 o
  -8  26   1        508.30        614.91        25.98 o
  -7  26   1          0.07          3.86         6.31 o
  -6  26   1          0.95         -4.78         5.50 o
  -5  26   1         30.86         14.38         9.21 o
  -4  26   1        212.38        215.15         9.78 o
  -3  26   1        329.92        343.34         9.21 o
  -2  26   1        351.06        363.67        14.41 o
  -1  26   1       1729.45       1763.00        23.51 o
   0  26   1        863.31        826.36        33.31 o
   1  26   1       1188.57       1061.62        18.08 o
   2  26   1         45.98         35.85         4.42 o
   3  26   1         60.43         63.64         4.91 o
   4  26   1        108.73        144.55         5.84 o
   5  26   1        119.39         89.71         4.89 o
   6  26   1        170.15        165.48         6.06 o
   7  26   1         23.57         34.54         3.61 o
   8  26   1        149.48        117.86         5.05 o
   9  26   1        140.40        168.31         6.21 o
  10  26   1        222.08        202.94        11.01 o
  -2  27   1        952.18        936.58        30.43 o
  -1  27   1          4.05          8.48         3.44 o
   0  27   1          0.10         -4.39         4.39 o
   1  27   1          2.03         -1.72         3.49 o
   2  27   1        468.28        493.66        11.13 o
   3  27   1         10.10          4.83         3.92 o
   4  27   1        243.80        254.04         9.39 o
   5  27   1         50.17         79.79         5.91 o
   6  27   1         30.33         26.76         4.26 o
   7  27   1          0.42          0.10         5.40 o
   0   0   2      73365.47      63241.43       175.02 o
   0   1   2         35.71         80.34         5.82 o
   1   1   2       4370.47       4115.26        20.64 o
  -1   2   2        554.40        533.90        12.39 o
   0   2   2         75.60         47.48         3.54 o
   1   2   2       6176.17       5651.53        47.17 o
   2   2   2       9415.96       7801.86        43.54 o
  -2   3   2      35373.00      32939.63        85.12 o
  -1   3   2      12569.93      11081.66        43.43 o
   0   3   2       5151.18       5340.88        39.95 o
   1   3   2        254.33        199.07         6.23 o
   2   3   2     172265.66     165854.17       437.54 o
   3   3   2        450.38        389.44        15.56 o
  -3   4   2       5517.24       5047.80        42.09 o
  -2   4   2       4299.13       3623.25        38.85 o
  -1   4   2     215885.47     208745.69       851.56 o
   0   4   2        606.26        501.65        15.54 o
   1   4   2      34423.35      34076.77        82.29 o
   2   4   2      16638.16      15855.99        75.36 o
   3   4   2       5200.84       5099.64        57.44 o
   4   4   2       3281.30       2946.02        25.67 o
  -4   5   2      42976.39      44179.45       164.08 o
  -3   5   2        744.21        898.76        15.42 o
  -2   5   2       3472.71       3459.52        26.10 o
  -1   5   2       2340.84       2316.00        29.39 o
   0   5   2       2260.27       2261.95        30.45 o
   1   5   2       8911.04       8622.72        45.97 o
   2   5   2          8.56         25.51         5.67 o
   3   5   2         14.34         18.97         3.72 o
   4   5   2      29225.14      32578.08        92.18 o
   5   5   2       1066.92        923.00        18.60 o
  -5   6   2       4516.59       4790.66        39.33 o
  -4   6   2      11523.76      11252.23        81.31 o
  -3   6   2       2941.57       4174.61        58.61 o
  -2   6   2       3419.99       3498.07        52.15 o
  -1   6   2       5387.72       4893.99        41.41 o
   0   6   2        149.27        114.66         5.50 o
   1   6   2      12391.87      13284.04        58.04 o
   2   6   2          7.23         10.82         4.54 o
   3   6   2      53638.82      58236.71       133.59 o
   4   6   2         23.22         40.30         3.70 o
   5   6   2       3015.79       2627.20        26.83 o
   6   6   2       1579.15       1839.60        25.23 o
  -6   7   2       1052.10       1662.73        25.20 o
  -5   7   2       2378.78       2455.18        36.68 o
  -4   7   2       5431.24       5892.75        57.92 o
  -3   7   2       2776.15       2520.38        49.80 o
  -2   7   2        853.42        980.22        29.17 o
  -1   7   2        122.66        164.35         7.64 o
   0   7   2       5716.83       7218.83        47.23 o
   1   7   2       3188.92       3540.58        28.98 o
   2   7   2       3390.28       3249.33        32.62 o
   3   7   2       3038.87       3126.63        26.33 o
   4   7   2         90.86        116.63         4.97 o
   5   7   2       2607.81       2455.97        24.99 o
   6   7   2        463.35        487.76        13.79 o
   7   7   2          8.89         27.26         4.95 o
  -7   8   2      16566.94      17595.21       113.08 o
  -6   8   2       4682.30       5018.46        55.46 o
  -5   8   2      15269.96      16484.16        99.11 o
  -4   8   2       3561.06       3490.78        46.29 o
  -3   8   2         24.14         54.49         8.60 o
  -2   8   2       1344.43       1402.97        28.73 o
  -1   8   2       1194.14       1144.96        18.80 o
   0   8   2       2452.99       2435.61        31.24 o
   1   8   2      14914.18      15725.58        65.27 o
   2   8   2       3918.13       3798.80        34.97 o
   3   8   2       4306.07       4675.69        39.84 o
   4   8   2        537.23        544.81        10.90 o
   5   8   2        360.88        448.08        15.59 o
   6   8   2        336.23        288.91        10.37 o
   7   8   2       1373.22       1595.20        23.46 o
   8   8   2       7913.62       8039.31        69.22 o
  -8   9   2        874.95        908.17        33.42 o
  -7   9   2        183.44        169.86        16.55 o
  -6   9   2        168.82        213.59        20.28 o
  -5   9   2      15243.49      15071.69        99.87 o
  -4   9   2       5283.65       5202.47        69.71 o
  -3   9   2       2359.85       2791.42        42.88 o
  -2   9   2       8650.74       8999.04        91.67 o
  -1   9   2       1968.21       1966.75        36.71 o
   0   9   2       4052.03       4492.94        36.02 o
   1   9   2        288.15        333.16        10.61 o
   2   9   2       1202.00        908.48        19.82 o
   3   9   2         92.27        115.27         6.74 o
   4   9   2        528.31        525.67        11.87 o
   5   9   2       1180.92       1129.77        16.55 o
   6   9   2         16.43         21.28         3.95 o
   7   9   2         79.76         81.37         9.05 o
   8   9   2       2370.41       2562.27        40.78 o
   9   9   2       2136.47       2182.04        51.53 o
  -9  10   2       6197.49       6521.14        93.10 o
  -8  10   2       1173.69       1220.77        40.08 o
  -7  10   2      21569.61      23558.11       169.59 o
  -6  10   2      10702.17      11114.46       235.73 o
  -5  10   2      28850.84      31600.63       187.33 o
  -4  10   2       5585.10       5638.09        63.86 o
  -3  10   2        213.71        247.01        14.69 o
  -2  10   2       4100.86       3632.66        54.12 o
  -1  10   2       3319.98       3579.33        49.02 o
   0  10   2       1117.01       1143.92        21.87 o
   1  10   2       4720.58       5103.34        39.96 o
   2  10   2        473.33        480.43        15.49 o
   3  10   2        804.28        833.83        17.65 o
   4  10   2       4307.87       4517.99        52.21 o
   5  10   2         74.12        122.63         6.92 o
   6  10   2       1149.79       1129.42        21.29 o
   7  10   2       4292.52       5009.68        55.56 o
   8  10   2        148.47         90.17        13.10 o
   9  10   2       1667.69       2197.15        55.51 o
  10  10   2       2852.82       2613.56        60.04 o
 -10  11   2        531.12        546.87        29.73 o
  -9  11   2        424.79        449.74        31.20 o
  -8  11   2       4928.11       5077.21        84.91 o
  -7  11   2        212.75        174.64        18.24 o
  -6  11   2         14.53          7.91         9.91 o
  -5  11   2          3.78          8.60         9.43 o
  -4  11   2       3208.43       3171.59        62.11 o
  -3  11   2       3237.95       3147.93        50.41 o
  -2  11   2        393.17        437.23        19.93 o
  -1  11   2       3442.68       3235.86        51.07 o
   0  11   2      14287.28      15410.27       128.91 o
   1  11   2        329.78        369.85        14.94 o
   2  11   2      36619.91      40035.54       157.01 o
   3  11   2        272.09        228.09        13.92 o
   4  11   2       8717.11       9226.89        56.36 o
   5  11   2        701.08        741.87        27.33 o
   6  11   2         22.06         45.69         7.37 o
   7  11   2        317.55        318.94        23.77 o
   8  11   2         64.23         76.04         9.45 o
   9  11   2        153.72        142.83        15.76 o
  10  11   2        525.25        401.15        24.55 o
  11  11   2       1466.27       1212.13        39.83 o
 -11  12   2       1572.73       1685.49        23.30 o
 -10  12   2        221.55        222.60        17.05 o
  -9  12   2       1002.58        935.04        45.53 o
  -8  12   2        161.78        127.08        17.89 o
  -7  12   2        753.79        767.33        34.69 o
  -6  12   2      13775.52      14479.93       144.16 o
  -5  12   2       1140.09       1199.05        41.42 o
  -4  12   2       1446.92       1321.39        42.55 o
  -3  12   2        101.02        147.79        16.63 o
  -2  12   2       6434.53       6732.34        77.23 o
  -1  12   2      17598.80      18186.82       164.65 o
   0  12   2        207.72        229.58        14.52 o
   1  12   2       2591.11       2770.74        45.49 o
   2  12   2         57.28         37.01         8.64 o
   3  12   2       3970.02       4475.33        58.43 o
   4  12   2       4238.15       4393.05        74.92 o
   5  12   2         96.11         77.12         9.24 o
   6  12   2       1269.57       1227.25        29.45 o
   7  12   2       9130.28       9875.03        92.17 o
   8  12   2       1245.66       1206.03        45.75 o
   9  12   2       3257.63       3183.03        78.94 o
  10  12   2        203.44        238.42        16.93 o
  11  12   2         66.18         62.46         8.78 o
  12  12   2        575.36        597.54        14.84 o
 -12  13   2        736.66        781.01        17.19 o
 -11  13   2        120.58         80.55         7.13 o
 -10  13   2        705.78        654.15        14.48 o
  -9  13   2         95.76        136.35        11.85 o
  -8  13   2       2408.24       2435.76        74.38 o
  -7  13   2        769.51        768.41        36.41 o
  -6  13   2        103.40         83.97        14.97 o
  -5  13   2       3632.97       4103.87        79.46 o
  -4  13   2          0.14         17.03        11.97 o
  -3  13   2        927.65        803.29        35.16 o
  -2  13   2        157.16        105.60        15.53 o
  -1  13   2       3717.97       3834.13        61.28 o
   0  13   2          4.25         17.94         7.50 o
   1  13   2       1535.25       1717.10        41.84 o
   2  13   2       8674.44       8964.65        75.59 o
   3  13   2       3390.64       3609.81        48.77 o
   4  13   2      14088.15      14956.72       109.53 o
   5  13   2        879.86       1095.31        47.06 o
   6  13   2       4096.94       3813.29        76.47 o
   7  13   2       1308.53       1265.88        38.73 o
   8  13   2       2158.30       2013.50        50.36 o
   9  13   2          0.05         -0.66         6.02 o
  10  13   2        302.89        266.34        13.70 o
  11  13   2        645.51        695.72        15.92 o
  12  13   2        490.44        507.70        14.93 o
  13  13   2       1200.34       1336.15        22.55 o
 -13  14   2         24.72         18.59         5.37 o
 -12  14   2        834.45        808.05        19.99 o
 -11  14   2        438.28        335.64        14.52 o
 -10  14   2       5355.33       5076.12        40.59 o
  -9  14   2        263.88        205.17         8.33 o
  -8  14   2       3147.34       3028.07        34.67 o
  -7  14   2         17.31         44.91         5.83 o
  -6  14   2       1224.10       1193.49        53.26 o
  -5  14   2       1161.91       1026.41        41.94 o
  -4  14   2       1055.75        990.55        40.89 o
  -3  14   2       4343.48       4638.56        85.75 o
  -2  14   2        305.12        258.99        21.61 o
  -1  14   2        936.23       1148.38        36.90 o
   0  14   2        776.62        708.13        28.29 o
   1  14   2       1558.32       1573.39        45.71 o
   2  14   2       2124.81       2256.40        51.85 o
   3  14   2         27.82          9.21         6.34 o
   4  14   2        663.73        699.29        23.82 o
   5  14   2        507.13        565.25        32.30 o
   6  14   2         54.50         71.17        10.11 o
   7  14   2        419.76        506.78        17.82 o
   8  14   2        177.25        141.94         8.78 o
   9  14   2       8915.22       8176.65        66.42 o
  10  14   2       5840.53       5766.55        44.92 o
  11  14   2        127.76        132.67         7.94 o
  12  14   2       3768.72       3516.32        36.24 o
  13  14   2       1971.95       2023.53        28.58 o
  14  14   2        343.06        248.66        11.21 o
 -14  15   2        493.77        476.72        16.95 o
 -13  15   2        155.30        169.74        10.90 o
 -12  15   2          9.04          6.96         5.68 o
 -11  15   2       9611.90       9566.91        65.12 o
 -10  15   2       2620.96       2461.44        30.32 o
  -9  15   2       1886.16       1816.62        23.18 o
  -8  15   2       2304.92       2537.74        29.54 o
  -7  15   2         33.12         24.76         7.27 o
  -6  15   2          1.37          8.03         4.71 o
  -5  15   2        131.12        190.50        10.37 o
  -4  15   2       2006.27       1812.75        41.99 o
  -3  15   2        508.82        459.60        34.72 o
  -2  15   2        391.66        373.76        26.19 o
  -1  15   2        843.74        813.85        37.12 o
   0  15   2          2.96         -9.66         9.66 o
   1  15   2        141.63        139.41        14.57 o
   2  15   2        266.71        237.52        14.04 o
   3  15   2       1535.72       1603.95        30.32 o
   4  15   2        185.06        297.59        10.19 o
   5  15   2        974.72        890.57        22.63 o
   6  15   2          4.89         11.15         4.50 o
   7  15   2       1960.32       2081.90        28.84 o
   8  15   2      11177.75      11231.64        73.18 o
   9  15   2        405.58        387.13        16.54 o
  10  15   2       1481.88       1357.15        23.09 o
  11  15   2        596.72        532.09        15.01 o
  12  15   2          3.18         12.60         5.34 o
  13  15   2         70.66         82.20         7.40 o
  14  15   2        381.54        378.49        20.54 o
  15  15   2        918.76        867.28        17.59 o
 -15  16   2        598.40        581.28        14.59 o
 -14  16   2        206.52        187.91        10.07 o
 -13  16   2       4406.30       4734.68        44.36 o
 -12  16   2        577.16        613.33        18.83 o
 -11  16   2        299.34        262.10        12.95 o
 -10  16   2       3300.27       3156.79        34.69 o
  -9  16   2       2909.78       2730.48        34.29 o
  -8  16   2        277.35        279.75        12.52 o
  -7  16   2         34.59         45.69         6.48 o
  -6  16   2       2190.15       2226.89        34.34 o
  -5  16   2       2824.94       2932.29        39.00 o
  -4  16   2        204.92        189.49         9.43 o
  -3  16   2        121.52         59.78        10.50 o
  -2  16   2       1244.20       1165.73        19.06 o
  -1  16   2        308.33        379.07        12.86 o
   0  16   2        546.34        495.23        15.99 o
   1  16   2        112.65        108.41        10.03 o
   2  16   2         13.19         18.03         3.99 o
   3  16   2       1114.79       1284.48        18.57 o
   4  16   2       2136.93       2058.15        24.44 o
   5  16   2          3.83         10.04         4.12 o
   6  16   2          2.14         10.43         4.88 o
   7  16   2         20.73         29.23         5.43 o
   8  16   2         14.89         14.29         5.39 o
   9  16   2        159.38        127.65         8.42 o
  10  16   2        315.77        306.11        12.09 o
  11  16   2       3730.65       3719.10        40.12 o
  12  16   2       6546.77       6183.38        51.06 o
  13  16   2        169.93        151.00         8.66 o
  14  16   2      19291.02      19153.90        82.26 o
  15  16   2        283.04        281.96        10.80 o
  16  16   2       2198.10       2153.52        24.31 o
 -16  17   2       1320.28       1331.23        18.56 o
 -15  17   2          0.95          4.45         4.96 o
 -14  17   2        294.70        328.20        12.65 o
 -13  17   2       1168.01       1160.75        24.94 o
 -12  17   2       1828.48       1798.90        31.24 o
 -11  17   2       8734.36       8518.09        79.31 o
 -10  17   2       1906.59       1887.92        54.87 o
  -9  17   2         35.64         57.57         7.31 o
  -8  17   2       4802.48       4703.90        41.97 o
  -7  17   2       5360.87       5305.12        46.53 o
  -6  17   2        526.76        654.08        19.73 o
  -5  17   2        403.18        417.63        13.73 o
  -4  17   2       4189.50       4102.11        41.23 o
  -3  17   2        589.95        494.07        15.92 o
  -2  17   2       1283.81       1310.11        21.01 o
  -1  17   2       1977.54       1915.29        26.32 o
   0  17   2       1722.51       1694.79        21.02 o
   1  17   2         95.37         69.09         6.72 o
   2  17   2          0.05          2.71         4.38 o
   3  17   2          0.09          1.15         4.94 o
   4  17   2         49.96         41.48         6.22 o
   5  17   2       2687.79       2731.68        30.49 o
   6  17   2         33.41         25.75         6.03 o
   7  17   2        476.15        515.72        15.78 o
   8  17   2        837.46        755.81        16.87 o
   9  17   2        859.74        870.73        20.04 o
  10  17   2       3665.16       3437.15        47.61 o
  11  17   2         15.56         27.86         6.51 o
  12  17   2        216.78        194.76        12.18 o
  13  17   2        685.95        773.81        16.88 o
  14  17   2         27.53         19.20         5.70 o
  15  17   2       1632.33       1607.39        21.56 o
  16  17   2         58.64         59.09         5.79 o
  17  17   2        376.13        339.96        10.27 o
 -17  18   2       1083.46       1174.82        18.65 o
 -16  18   2         43.66         38.90         4.92 o
 -15  18   2        964.21        879.81        16.48 o
 -14  18   2         72.95         66.19         6.75 o
 -13  18   2         28.85         41.81         6.04 o
 -12  18   2        927.88        811.15        24.93 o
 -11  18   2      12058.34      11614.39        91.94 o
 -10  18   2        203.93        247.18        18.01 o
  -9  18   2       1388.77       1423.67        30.70 o
  -8  18   2         32.82         43.12         6.96 o
  -7  18   2       1754.32       1866.61        37.24 o
  -6  18   2       6879.81       6767.21        66.99 o
  -5  18   2       3488.71       3606.27        39.76 o
  -4  18   2        367.14        365.50        13.54 o
  -3  18   2         60.07         60.41         6.24 o
  -2  18   2       2407.76       2414.01        27.37 o
  -1  18   2        718.36        726.34        16.75 o
   0  18   2          2.26         13.22         4.70 o
   1  18   2        339.55        419.72        12.35 o
   2  18   2       1533.17       1533.77        21.54 o
   3  18   2        304.35        247.54         9.70 o
   4  18   2        463.42        541.17        13.54 o
   5  18   2        109.03        162.42         9.33 o
   6  18   2       4816.27       4601.96        38.48 o
   7  18   2       2856.55       2915.29        33.44 o
   8  18   2       7025.37       6690.12        54.58 o
   9  18   2        268.44        296.21        12.71 o
  10  18   2       2637.19       2512.57        33.64 o
  11  18   2         11.95          5.23         6.07 o
  12  18   2        810.07        754.44        22.84 o
  13  18   2         83.81         78.67         9.48 o
  14  18   2        389.61        406.11        15.18 o
  15  18   2       1178.18       1295.66        22.31 o
  16  18   2        141.41        165.42         8.52 o
  17  18   2        368.82        521.82        12.95 o
  18  18   2       3054.72       3272.47        49.68 o
 -18  19   2         76.91        155.86         7.47 o
 -17  19   2       1092.45       1129.58        22.36 o
 -16  19   2         39.37         69.27         6.44 o
 -15  19   2          2.53          1.73         4.55 o
 -14  19   2        125.36        166.87        18.14 o
 -13  19   2         12.95         11.39         7.46 o
 -12  19   2       2147.90       1915.38        38.15 o
 -11  19   2        971.55        876.48        32.99 o
 -10  19   2       2471.91       2403.54        57.06 o
  -9  19   2        646.40        581.79        22.08 o
  -8  19   2       1289.33       1277.94        27.24 o
  -7  19   2        259.55        237.56        13.04 o
  -6  19   2        260.33        274.40        13.86 o
  -5  19   2       1656.72       1516.31        28.35 o
  -4  19   2         29.55         18.12         6.55 o
  -3  19   2        118.41        126.80         8.30 o
  -2  19   2       1289.68       1400.92        23.48 o
  -1  19   2       2636.05       2660.05        30.22 o
   0  19   2      12795.09      12824.47        66.41 o
   1  19   2        217.78        227.49        11.13 o
   2  19   2       3805.03       3619.96        36.71 o
   3  19   2          7.87         20.00         5.60 o
   4  19   2       1946.69       2158.65        28.87 o
   5  19   2       1405.59       1429.69        21.96 o
   6  19   2        403.35        449.55        12.95 o
   7  19   2        868.22        798.61        16.80 o
   8  19   2        244.07        195.20        10.06 o
   9  19   2        451.27        427.01        14.94 o
  10  19   2        732.72        690.36        20.35 o
  11  19   2       2295.59       2411.57        36.35 o
  12  19   2        898.02        889.23        22.11 o
  13  19   2       3055.21       2903.25        38.12 o
  14  19   2        229.01        186.31         9.64 o
  15  19   2        432.32        480.10        12.39 o
  16  19   2          8.54         14.74         4.24 o
  17  19   2        194.09        214.12         8.60 o
  18  19   2          6.47          3.43         3.44 o
  19  19   2         56.82         39.97         6.22 o
 -19  20   2        202.79        137.99        12.24 o
 -18  20   2        654.59        644.44        19.20 o
 -17  20   2        174.97        194.18         9.90 o
 -16  20   2         87.55        152.74        17.53 o
 -15  20   2        391.65        427.09        19.54 o
 -14  20   2          2.54          6.04         6.74 o
 -13  20   2         67.48         82.88        11.41 o
 -12  20   2        151.52        179.66        17.31 o
 -11  20   2        184.20        231.70        15.14 o
 -10  20   2        274.41        227.91        18.24 o
  -9  20   2        412.74        306.59        16.41 o
  -8  20   2       1110.38       1143.02        25.76 o
  -7  20   2       4153.13       4519.10        50.18 o
  -6  20   2       1024.14        981.86        23.99 o
  -5  20   2         92.72         69.87         8.53 o
  -4  20   2       3658.94       3434.34        42.58 o
  -3  20   2       1440.71       1566.18        29.14 o
  -2  20   2       1677.87       1700.97        26.53 o
  -1  20   2        232.39        287.18        14.42 o
   0  20   2        223.72        283.08         9.47 o
   1  20   2       1042.79        999.13        19.71 o
   2  20   2        347.56        285.32        11.51 o
   3  20   2       1445.23       1380.58        23.35 o
   4  20   2        584.24        697.66        16.95 o
   5  20   2       3928.93       4335.86        47.06 o
   6  20   2       1737.52       1744.68        26.30 o
   7  20   2        206.33        212.41        11.26 o
   8  20   2        360.43        368.51        14.52 o
   9  20   2       1265.15       1339.09        24.79 o
  10  20   2       3764.31       3901.69        41.03 o
  11  20   2        304.15        328.03        15.78 o
  12  20   2        452.74        541.61        15.43 o
  13  20   2          1.12          4.17         4.75 o
  14  20   2          3.92         -0.81         4.56 o
  15  20   2        126.33        103.09         6.35 o
  16  20   2        587.11        517.15        11.22 o
  17  20   2         70.25         51.36         4.85 o
  18  20   2        166.13        183.36        10.59 o
  19  20   2        315.19        381.50        14.00 o
 -17  21   2         94.48         83.57         9.76 o
 -16  21   2         88.67         90.18         8.98 o
 -15  21   2          0.49         17.11         7.24 o
 -14  21   2          2.22         -2.79         6.21 o
 -13  21   2         73.35         68.82         8.66 o
 -12  21   2         80.70        100.70        10.13 o
 -11  21   2         32.58         19.50         7.89 o
 -10  21   2         31.77         29.69         8.98 o
  -9  21   2        617.35        687.31        28.51 o
  -8  21   2         15.81          8.89         7.88 o
  -7  21   2         75.56         69.71         9.44 o
  -6  21   2          6.49          5.07         6.58 o
  -5  21   2       1430.75       1175.67        22.61 o
  -4  21   2        370.58        414.47        15.62 o
  -3  21   2        623.06        585.63        18.13 o
  -2  21   2       2260.63       2508.64        31.86 o
  -1  21   2        222.13        218.65         9.86 o
   0  21   2        306.65        233.79         9.41 o
   1  21   2        248.01        231.23         9.43 o
   2  21   2       6662.94       6410.95        53.70 o
   3  21   2       1279.86       1293.25        33.25 o
   4  21   2          0.21         -2.30         5.66 o
   5  21   2       3223.12       3087.47        34.39 o
   6  21   2         65.03         62.66         7.01 o
   7  21   2        667.32        798.88        19.34 o
   8  21   2        312.78        289.49        12.37 o
   9  21   2          0.61          3.07         6.33 o
  10  21   2          0.46          2.49         5.88 o
  11  21   2        363.18        436.00        13.81 o
  12  21   2          9.37         17.64         5.14 o
  13  21   2          0.17         -1.78         4.60 o
  14  21   2        111.34        121.91         6.57 o
  15  21   2         16.56         24.40         4.17 o
  16  21   2        124.10        105.67         6.11 o
  17  21   2        224.66        173.42         6.28 o
  18  21   2         73.95         73.07         7.00 o
 -16  22   2        383.68        479.77        12.53 o
 -15  22   2        175.65        227.87        12.27 o
 -14  22   2        138.57        131.54        10.99 o
 -13  22   2         15.96         23.50         7.02 o
 -12  22   2          0.64         -2.91         6.32 o
 -11  22   2          0.01          4.49         6.98 o
 -10  22   2         27.51         35.16         8.31 o
  -9  22   2        663.75        664.55        22.03 o
  -8  22   2        225.76        228.57        19.53 o
  -7  22   2        401.50        394.19        13.55 o
  -6  22   2         29.17         14.05         6.77 o
  -5  22   2       1154.55       1278.80        22.86 o
  -4  22   2          1.90         -1.93         5.40 o
  -3  22   2        298.33        284.86        13.47 o
  -2  22   2         61.16         14.61         5.89 o
  -1  22   2       4752.39       4700.77        39.73 o
   0  22   2        187.73        120.19         8.58 o
   1  22   2       1724.93       1658.09        22.55 o
   2  22   2         77.15         66.49         6.19 o
   3  22   2        543.33        468.74        15.20 o
   4  22   2        126.48        148.47         8.80 o
   5  22   2          4.69          4.24         5.80 o
   6  22   2       2335.67       2431.18        31.99 o
   7  22   2        899.28        926.06        19.88 o
   8  22   2        140.16        229.31        10.75 o
   9  22   2         16.53         29.11         6.15 o
  10  22   2        135.19         83.53         7.39 o
  11  22   2        150.95        104.29         6.90 o
  12  22   2        121.02        156.38         7.49 o
  13  22   2        608.43        601.80        12.47 o
  14  22   2         82.62         92.36         5.52 o
  15  22   2          7.36          5.84         3.68 o
  16  22   2        552.09        522.93        11.60 o
  17  22   2        224.74        265.64        15.68 o
 -15  23   2        207.19        221.30        10.40 o
 -14  23   2        108.49        118.33        10.95 o
 -13  23   2        201.97        255.55        13.76 o
 -12  23   2         88.37        115.79        10.75 o
 -11  23   2          6.30         10.77         6.18 o
 -10  23   2         41.14         60.44         8.28 o
  -9  23   2       2740.19       2608.75        39.48 o
  -8  23   2        169.82        152.67        16.51 o
  -7  23   2        203.34        245.25        11.97 o
  -6  23   2        791.57        807.97        17.98 o
  -5  23   2         41.88          5.63         5.42 o
  -4  23   2         54.22         57.33         5.96 o
  -3  23   2         71.67         94.63         6.90 o
  -2  23   2        875.89        749.18        17.76 o
  -1  23   2       1381.91       1305.56        22.20 o
   0  23   2        408.36        392.84        12.50 o
   1  23   2          3.68          2.56         5.76 o
   2  23   2       1176.11       1107.07        20.28 o
   3  23   2         41.54         14.30         4.84 o
   4  23   2         10.57          4.17         4.86 o
   5  23   2         35.62         49.68         7.77 o
   6  23   2        940.32        922.48        21.63 o
   7  23   2        379.21        416.34        13.33 o
   8  23   2       1335.35       1491.25        28.33 o
   9  23   2         39.77         56.22         5.88 o
  10  23   2        107.18        112.58         6.98 o
  11  23   2       1052.46       1101.22        16.88 o
  12  23   2        173.43        171.82         7.08 o
  13  23   2        248.55        198.53         7.79 o
  14  23   2        440.51        460.23        11.06 o
  15  23   2          1.25          3.88         3.27 o
 -13  24   2        340.69        326.91        27.12 o
 -12  24   2         10.08         11.20         5.63 o
 -11  24   2        321.30        376.12        16.19 o
 -10  24   2         39.59         32.71         7.74 o
  -9  24   2          0.91          6.50         7.19 o
  -8  24   2         88.58         91.18         9.04 o
  -7  24   2         14.23          9.01         7.19 o
  -6  24   2        496.10        575.03        16.05 o
  -5  24   2          5.30          9.83         4.89 o
  -4  24   2         13.99         38.50         5.81 o
  -3  24   2        679.93        697.97        14.43 o
  -2  24   2        411.98        499.00        12.36 o
  -1  24   2       1567.55       1448.28        24.83 o
   0  24   2          7.80          6.37         6.43 o
   1  24   2          2.52         -2.71         5.48 o
   2  24   2          0.27          3.80         4.51 o
   3  24   2        278.72        315.19        10.81 o
   4  24   2        444.12        523.25        13.55 o
   5  24   2          6.90         10.74         4.41 o
   6  24   2        121.98        213.54         8.98 o
   7  24   2        678.01        742.35        17.31 o
   8  24   2         87.03         98.50         8.16 o
   9  24   2         86.30        143.51         7.80 o
  10  24   2       4073.23       4160.08        33.95 o
  11  24   2        697.32        679.03        13.58 o
  12  24   2          2.22          3.83         3.76 o
  13  24   2       2137.28       2289.28        34.55 o
  14  24   2        493.89        503.99        12.20 o
 -12  25   2        623.58        629.47        24.09 o
 -11  25   2         64.94        116.61         8.66 o
 -10  25   2         21.61         23.95         5.87 o
  -9  25   2        608.16        538.16        18.50 o
  -8  25   2          3.54          3.57         6.77 o
  -7  25   2       1399.71       1617.52        33.54 o
  -6  25   2        157.63        155.09        12.08 o
  -5  25   2         16.72         17.75         5.83 o
  -4  25   2        277.80        235.14        10.31 o
  -3  25   2        180.32        119.20         8.08 o
  -2  25   2        130.06        156.23         7.63 o
  -1  25   2         39.87         16.04         5.12 o
   0  25   2          5.93          6.62         5.31 o
   1  25   2         92.06        102.95         7.31 o
   2  25   2        129.13        145.84         8.40 o
   3  25   2        112.76        134.48         7.13 o
   4  25   2        136.61        194.82         7.29 o
   5  25   2         76.94         98.26         5.76 o
   6  25   2       1248.76       1458.47        17.96 o
   7  25   2       1143.06       1120.48        15.54 o
   8  25   2         16.62          6.38         3.42 o
   9  25   2       1399.12       1540.84        15.88 o
  10  25   2          0.01          2.90         2.82 o
  11  25   2        334.02        360.65         8.04 o
  12  25   2         14.22          4.53         3.13 o
  -9  26   2        671.16        630.03        24.60 o
  -8  26   2          1.02          0.76         7.45 o
  -7  26   2         11.42          4.26         9.55 o
  -6  26   2          0.69          5.79        16.13 o
  -5  26   2         21.44         33.19         6.43 o
  -4  26   2        227.43        215.85        12.09 o
  -3  26   2         13.78         17.98         5.14 o
  -2  26   2         16.85         14.57         6.76 o
  -1  26   2         12.19         23.64         4.87 o
   0  26   2        169.45        187.29         8.47 o
   1  26   2          0.10          3.78         4.35 o
   2  26   2          0.01          9.70         3.77 o
   3  26   2         12.94         17.52         4.33 o
   4  26   2         65.83         57.19         4.63 o
   5  26   2          7.73          3.00         5.93 o
   6  26   2         13.51         31.13         3.89 o
   7  26   2         80.37        114.50         5.56 o
   8  26   2         96.44         98.72         5.14 o
   9  26   2         16.63          7.85         2.84 o
  -3  27   2        413.34        382.64        19.65 o
  -2  27   2        130.06        129.10         8.88 o
  -1  27   2          8.50          0.59         4.27 o
   0  27   2        465.66        467.41        12.84 o
   1  27   2         53.42         66.58         6.07 o
   2  27   2         30.85         15.39         3.57 o
   3  27   2         24.30         21.62         3.66 o
   4  27   2         27.79         26.30         4.24 o
   5  27   2          1.49          7.14         6.21 o
   6  27   2        365.09        441.38        13.95 o
   0   1   3       3781.92       4941.70        29.67 o
   1   1   3      28568.05      27328.12        65.02 o
  -1   2   3      23251.65      23286.18        83.46 o
   0   2   3      95249.33      93411.08       159.92 o
   1   2   3        877.48        696.68        11.13 o
   2   2   3       4765.02       4687.07        30.67 o
  -2   3   3      12567.71      10997.06        64.24 o
  -1   3   3      18250.40      18705.47        61.13 o
   0   3   3       7319.56       8369.07        40.27 o
   1   3   3       3768.36       3426.16        29.54 o
   2   3   3       2946.11       2596.93        23.10 o
   3   3   3        228.56        282.06        10.09 o
  -3   4   3      25502.97      28759.52       137.04 o
  -2   4   3        807.60       1032.25        12.90 o
  -1   4   3       4887.70       5094.93        34.04 o
   0   4   3       6543.57       5645.24        40.00 o
   1   4   3       5255.33       4876.56        37.92 o
   2   4   3       1353.06       1336.96        22.47 o
   3   4   3        799.84        829.46        11.63 o
   4   4   3       4500.83       5121.62        46.48 o
  -4   5   3        969.01       1264.44        17.66 o
  -3   5   3      44895.12      43978.19       200.70 o
  -2   5   3        203.25        145.15         6.69 o
  -1   5   3        615.12        725.36        13.03 o
   0   5   3       4399.87       5322.17        44.67 o
   1   5   3      26992.10      28196.82       105.25 o
   2   5   3       1815.26       2190.50        26.92 o
   3   5   3         47.75         92.96         5.81 o
   4   5   3        157.82        328.97         8.68 o
   5   5   3        301.98        287.54        11.53 o
  -5   6   3       3764.78       3310.06        34.26 o
  -4   6   3       4567.24       4734.22        48.21 o
  -3   6   3       8943.29       9154.95        81.73 o
  -2   6   3      16133.35      15905.69       119.66 o
  -1   6   3      17128.38      17116.84       193.78 o
   0   6   3       2849.99       2684.92        35.38 o
   1   6   3       9706.66       9600.95        70.63 o
   2   6   3       8578.48       8263.44        76.98 o
   3   6   3       5589.44       5961.47        39.68 o
   4   6   3        848.12        859.73        13.39 o
   5   6   3          4.19         47.11         6.25 o
   6   6   3        422.33        464.06        19.97 o
  -6   7   3       2123.74       2041.14        29.42 o
  -5   7   3       8921.28       9190.17        82.80 o
  -4   7   3       1499.20       1605.17        26.38 o
  -3   7   3        483.24        447.69        12.16 o
  -2   7   3       6718.73       7081.14        62.47 o
  -1   7   3      26776.88      25880.88       118.45 o
   0   7   3         12.92         11.33         7.08 o
   1   7   3         67.86         25.90         6.53 o
   2   7   3        571.46        466.86        10.34 o
   3   7   3       6285.04       5765.04        35.12 o
   4   7   3       9182.60       9417.86        45.15 o
   5   7   3        942.40       1092.67        18.95 o
   6   7   3        727.00        624.72        16.35 o
   7   7   3       6176.62       6151.76        51.77 o
  -7   8   3       3103.40       3705.38        51.83 o
  -6   8   3       2475.29       2805.34        69.04 o
  -5   8   3       6592.39       5769.19        68.97 o
  -4   8   3         30.34         65.33         9.78 o
  -3   8   3        338.28        426.05        19.48 o
  -2   8   3        715.90        828.02        19.61 o
  -1   8   3        811.37        502.90        15.13 o
   0   8   3       4533.80       4351.98        49.38 o
   1   8   3       2805.14       2675.38        39.54 o
   2   8   3        669.98        613.51        12.54 o
   3   8   3       4062.36       3827.48        33.69 o
   4   8   3      15457.96      15396.66        70.32 o
   5   8   3       6013.22       6111.52        45.86 o
   6   8   3       1549.49       1378.11        35.41 o
   7   8   3        147.52        127.12        12.42 o
   8   8   3       2296.00       2339.08        34.37 o
  -8   9   3        170.91        185.85        21.64 o
  -7   9   3       1927.21       1949.39        47.51 o
  -6   9   3       2546.61       2508.35        48.00 o
  -5   9   3      18595.50      19744.88       174.79 o
  -4   9   3      13267.50      13463.74       109.41 o
  -3   9   3         15.84         21.90         8.47 o
  -2   9   3         14.02         21.17         8.22 o
  -1   9   3       1460.18       1343.14        24.71 o
   0   9   3       5421.00       5195.98        53.90 o
   1   9   3       1895.08       1825.65        30.40 o
   2   9   3         53.24         39.56         4.41 o
   3   9   3         91.02        150.49         6.83 o
   4   9   3       1839.60       1726.39        21.60 o
   5   9   3       6436.41       7540.19        54.38 o
   6   9   3      19179.35      19270.42       132.28 o
   7   9   3       3031.55       2703.43        33.58 o
   8   9   3       4553.73       4459.41        57.80 o
   9   9   3       4452.75       4644.95        75.91 o
  -9  10   3       1878.43       2143.66        54.33 o
  -8  10   3        129.95        101.88        14.09 o
  -7  10   3        238.60        334.45        30.53 o
  -6  10   3       1559.35       1621.20        51.30 o
  -5  10   3      11432.02      11977.25       128.79 o
  -4  10   3       1010.04       1173.95        37.00 o
  -3  10   3        910.65        983.82        31.69 o
  -2  10   3        348.86        322.60        19.10 o
  -1  10   3      19980.52      21223.14       127.51 o
   0  10   3       7558.56       8311.56        86.63 o
   1  10   3        924.83        796.30        21.33 o
   2  10   3       1425.30       1490.13        28.30 o
   3  10   3        468.34        491.53        14.73 o
   4  10   3       1753.97       1564.90        21.75 o
   5  10   3         62.86        101.60         7.11 o
   6  10   3       3116.09       3352.38        59.29 o
   7  10   3       2034.60       1905.77        39.87 o
   8  10   3        565.74        556.62        22.78 o
   9  10   3        858.11        798.08        39.88 o
  10  10   3        708.45        714.01        39.51 o
 -10  11   3        724.63        609.53        38.69 o
  -9  11   3       1203.89       1133.07        41.81 o
  -8  11   3        522.67        456.75        27.12 o
  -7  11   3        146.91         90.31        19.60 o
  -6  11   3         91.95         83.03        15.81 o
  -5  11   3       5763.45       6555.29       106.34 o
  -4  11   3       2627.23       2945.86        56.50 o
  -3  11   3       7612.70       8516.30        95.77 o
  -2  11   3       6475.02       7030.07        87.10 o
  -1  11   3       1365.32       1293.07        38.16 o
   0  11   3        163.29        221.38        16.75 o
   1  11   3        463.22        454.99        19.92 o
   2  11   3       9252.28      10345.59       126.59 o
   3  11   3       2147.79       2358.70        31.04 o
   4  11   3       8236.39       8382.86        52.84 o
   5  11   3       3094.95       3072.51        45.07 o
   6  11   3       2607.43       2446.17        39.97 o
   7  11   3        600.73        558.93        28.57 o
   8  11   3        252.91        216.13        16.08 o
   9  11   3       3676.36       3675.19        86.17 o
  10  11   3       1867.62       1939.71        65.46 o
  11  11   3         17.00         18.34         4.64 o
 -11  12   3       1156.31        990.62        20.29 o
 -10  12   3        103.17        148.85         9.53 o
  -9  12   3       1644.12       1528.41        30.15 o
  -8  12   3        923.42        889.15        38.08 o
  -7  12   3       1559.08       1649.32        71.68 o
  -6  12   3       2047.90       1899.66        61.55 o
  -5  12   3        131.63        181.35        26.17 o
  -4  12   3       1318.92       1377.70        51.43 o
  -3  12   3       2600.10       2552.99        55.16 o
  -2  12   3          5.32          5.16         7.75 o
  -1  12   3       6553.03       6682.20       116.02 o
   0  12   3       8461.01       9158.86        99.06 o
   1  12   3         18.96         22.64         7.24 o
   2  12   3        132.53        152.25         9.85 o
   3  12   3       1249.13       1456.46        28.63 o
   4  12   3       1490.54       1588.39        38.23 o
   5  12   3        113.18        123.40        13.95 o
   6  12   3       4453.22       4722.99       106.40 o
   7  12   3       3869.62       3851.35        59.81 o
   8  12   3       1323.17       1285.07        35.94 o
   9  12   3       1834.34       1944.65        38.08 o
  10  12   3        784.06        740.47        17.20 o
  11  12   3       2631.46       2605.11        32.39 o
  12  12   3        164.01        158.05         9.00 o
 -12  13   3       1063.24       1041.04        21.54 o
 -11  13   3       4301.16       4050.58        41.18 o
 -10  13   3       1214.16       1199.64        22.19 o
  -9  13   3       1453.68       1367.34        22.17 o
  -8  13   3       7618.59       6889.90        56.96 o
  -7  13   3         81.46         60.39        15.42 o
  -6  13   3         32.08         32.05        13.49 o
  -5  13   3       2459.61       2579.44        83.80 o
  -4  13   3        178.45        156.75        20.50 o
  -3  13   3        439.30        416.66        30.54 o
  -2  13   3         16.93          6.19         8.96 o
  -1  13   3         10.26         13.16         9.81 o
   0  13   3       1967.55       1881.94        49.54 o
   1  13   3        568.70        615.43        20.15 o
   2  13   3        735.08        855.30        38.21 o
   3  13   3       1838.92       1881.49        53.41 o
   4  13   3        208.79        180.12        10.59 o
   5  13   3        524.68        565.79        25.64 o
   6  13   3        503.82        514.06        23.14 o
   7  13   3        411.55        404.89        26.74 o
   8  13   3       2176.35       2185.97        30.31 o
   9  13   3       9679.79       9583.35        79.38 o
  10  13   3       3317.40       3437.19        34.33 o
  11  13   3         34.46         16.43         4.69 o
  12  13   3          9.97          8.84         4.70 o
  13  13   3       2091.49       1983.35        30.72 o
 -13  14   3       3529.74       3653.73        44.15 o
 -12  14   3        657.50        656.52        18.07 o
 -11  14   3       2414.71       2241.51        39.98 o
 -10  14   3       2156.91       2378.49        36.51 o
  -9  14   3       1276.11       1087.36        19.65 o
  -8  14   3       3524.92       3521.25        33.38 o
  -7  14   3       4555.31       4403.22        46.41 o
  -6  14   3        689.45        672.98        19.76 o
  -5  14   3        777.39        865.15        45.68 o
  -4  14   3       1449.57       1503.22        58.66 o
  -3  14   3       1203.40       1135.16        50.70 o
  -2  14   3       3407.86       3620.16        88.95 o
  -1  14   3        716.81        696.11        39.00 o
   0  14   3        307.30        272.69        20.72 o
   1  14   3        371.28        276.37        16.55 o
   2  14   3       1161.78       1197.90        37.19 o
   3  14   3          1.74         13.05         6.23 o
   4  14   3       2428.08       2344.16        35.73 o
   5  14   3          2.54         -4.07         7.42 o
   6  14   3         32.11         35.60         5.88 o
   7  14   3       2173.70       2020.15        24.28 o
   8  14   3        361.95        340.92        10.80 o
   9  14   3       1203.65       1161.99        18.38 o
  10  14   3       3233.34       3377.17        33.99 o
  11  14   3       5631.90       5685.14        44.75 o
  12  14   3        552.67        561.16        15.75 o
  13  14   3       5706.14       5394.04        47.37 o
  14  14   3       1592.83       1749.49        44.41 o
 -14  15   3        224.49        201.41        11.62 o
 -13  15   3        327.37        289.38        17.22 o
 -12  15   3        588.40        529.86        21.28 o
 -11  15   3       4046.03       3999.84        52.06 o
 -10  15   3       1568.33       1401.51        28.75 o
  -9  15   3       2804.61       2893.73        32.35 o
  -8  15   3       4262.27       4376.35        38.08 o
  -7  15   3        468.25        475.16        16.27 o
  -6  15   3          8.63         10.40         6.13 o
  -5  15   3        816.14        759.52        19.90 o
  -4  15   3         45.03         46.82         5.58 o
  -3  15   3         21.69         14.44         5.09 o
  -2  15   3         28.53         18.97         9.22 o
  -1  15   3        314.87        320.63        18.68 o
   0  15   3       1074.97        992.23        35.52 o
   1  15   3       2996.61       2989.75        56.54 o
   2  15   3        873.48        845.64        22.58 o
   3  15   3       3941.52       4151.10        35.32 o
   4  15   3       3751.02       3892.05        34.37 o
   5  15   3       2762.13       2678.29        28.07 o
   6  15   3        316.27        275.95         9.75 o
   7  15   3       1044.03       1062.02        20.46 o
   8  15   3       5973.10       5931.32        43.37 o
   9  15   3       8898.05       8563.71        56.29 o
  10  15   3       4083.27       4079.00        35.79 o
  11  15   3       5097.98       5041.23        59.64 o
  12  15   3        322.32        250.67        10.42 o
  13  15   3       1458.02       1365.23        23.56 o
  14  15   3        137.08        138.46         8.53 o
  15  15   3       1024.28       1096.26        21.61 o
 -15  16   3       2203.79       2045.72        28.39 o
 -14  16   3         25.31         40.34        10.24 o
 -13  16   3        822.09        774.07        24.56 o
 -12  16   3       1190.35       1137.63        29.56 o
 -11  16   3        510.24        471.85        19.52 o
 -10  16   3       1581.40       1489.94        33.36 o
  -9  16   3         70.98         78.84         7.98 o
  -8  16   3       2065.30       1833.95        28.42 o
  -7  16   3      11064.02      10513.57        76.16 o
  -6  16   3        163.85        212.54        11.89 o
  -5  16   3       1320.35       1335.22        26.94 o
  -4  16   3         44.81         60.99         7.47 o
  -3  16   3        165.55        126.82         7.13 o
  -2  16   3        361.74        289.35        13.78 o
  -1  16   3        438.79        354.11        11.03 o
   0  16   3        711.55        722.14        13.16 o
   1  16   3       1006.57        844.27        17.42 o
   2  16   3        749.52        790.02        15.62 o
   3  16   3       1720.90       1775.83        22.74 o
   4  16   3        262.64        270.96         9.55 o
   5  16   3       2379.28       2304.35        26.82 o
   6  16   3          4.84          3.74         4.23 o
   7  16   3       2050.65       2013.59        25.75 o
   8  16   3       4622.61       4958.14        45.47 o
   9  16   3         80.27         75.12         7.03 o
  10  16   3       1601.19       1630.28        26.70 o
  11  16   3         70.61         48.80         6.52 o
  12  16   3        427.21        435.26        13.18 o
  13  16   3        355.47        343.61        11.77 o
  14  16   3        199.71        189.33         8.34 o
  15  16   3        337.03        337.46        12.34 o
  16  16   3       2175.77       2147.75        38.97 o
 -16  17   3       1027.04        963.32        18.48 o
 -15  17   3       1108.60       1036.32        23.22 o
 -14  17   3        287.26        240.83        14.67 o
 -13  17   3        439.06        482.76        19.80 o
 -12  17   3        648.72        631.73        33.36 o
 -11  17   3       6862.36       6544.40        79.56 o
 -10  17   3       2602.54       2687.59       174.74 o
  -9  17   3        103.43        121.93        15.95 o
  -8  17   3       1919.84       1670.84        30.99 o
  -7  17   3       5479.54       5480.78        49.47 o
  -6  17   3       3497.55       3543.68        46.24 o
  -5  17   3          4.72          2.44         5.58 o
  -4  17   3       1336.16       1302.75        26.99 o
  -3  17   3       1226.69       1203.19        22.87 o
  -2  17   3        602.19        544.03        12.93 o
  -1  17   3         54.15         36.95         8.16 o
   0  17   3        750.33        657.39        13.01 o
   1  17   3       1960.24       2017.80        24.20 o
   2  17   3        690.52        789.98        17.33 o
   3  17   3       3197.83       3266.35        38.03 o
   4  17   3       4015.72       4137.57        33.95 o
   5  17   3        204.73        175.06         8.32 o
   6  17   3       3909.96       3440.61        33.88 o
   7  17   3        266.77        235.47        11.78 o
   8  17   3        123.34         98.42         8.74 o
   9  17   3        566.57        568.52        17.59 o
  10  17   3       1136.86       1134.39        22.58 o
  11  17   3        703.53        623.90        17.04 o
  12  17   3         81.69         76.47         7.36 o
  13  17   3          1.21          0.95         5.51 o
  14  17   3        297.15        326.17        12.18 o
  15  17   3        212.22        244.29        11.86 o
  16  17   3       1199.13       1229.81        20.98 o
  17  17   3        166.09        185.44         9.98 o
 -17  18   3         33.48         24.19         6.60 o
 -16  18   3       1408.22       1369.82        33.02 o
 -15  18   3         47.70         48.94        10.11 o
 -14  18   3       1526.22       1588.87        28.12 o
 -13  18   3         90.89        123.60        13.52 o
 -12  18   3       1023.17       1011.49        27.20 o
 -11  18   3       6769.93       6830.01        89.82 o
 -10  18   3        408.04        337.99        31.54 o
  -9  18   3       7847.16       7622.07        65.96 o
  -8  18   3        449.44        424.48        16.65 o
  -7  18   3        584.57        475.11        17.46 o
  -6  18   3        552.58        568.63        21.27 o
  -5  18   3        391.23        337.63        16.95 o
  -4  18   3        666.30        588.39        19.75 o
  -3  18   3        166.31        211.58        12.67 o
  -2  18   3       2518.48       2415.49        30.26 o
  -1  18   3        211.67        167.81         9.16 o
   0  18   3        933.47       1045.94        22.28 o
   1  18   3          8.02         18.49         4.45 o
   2  18   3        446.72        463.78        12.32 o
   3  18   3        129.26        109.87         6.97 o
   4  18   3        509.26        567.42        13.87 o
   5  18   3         35.87         22.33         4.83 o
   6  18   3       3023.41       3105.21        34.19 o
   7  18   3        586.65        520.06        14.72 o
   8  18   3          3.90         11.80         5.46 o
   9  18   3        147.14        132.29        10.44 o
  10  18   3         43.07         33.73         6.48 o
  11  18   3        788.92        886.03        20.13 o
  12  18   3        212.04        177.07        10.02 o
  13  18   3        203.66        255.50        14.66 o
  14  18   3         78.37         82.83         8.25 o
  15  18   3          2.07          5.51         5.49 o
  16  18   3        261.76        256.51        11.17 o
  17  18   3       1409.46       1424.52        23.76 o
  18  18   3        247.25        268.50        16.57 o
 -18  19   3        643.94        685.33        14.03 o
 -17  19   3         36.45         23.40         5.00 o
 -16  19   3        182.65        179.01        10.61 o
 -15  19   3         23.66         30.46         7.01 o
 -14  19   3        656.06        666.99        17.92 o
 -13  19   3         60.47         54.72         9.09 o
 -12  19   3         75.58         78.07        12.73 o
 -11  19   3        527.26        532.41        40.13 o
 -10  19   3       1243.28       1222.80        39.05 o
  -9  19   3       3262.53       3099.05        48.89 o
  -8  19   3       2997.00       3113.83        42.39 o
  -7  19   3       1928.30       1995.25        41.26 o
  -6  19   3       5333.27       5391.44        62.97 o
  -5  19   3        312.38        279.72        15.75 o
  -4  19   3        461.35        485.39        19.78 o
  -3  19   3         64.24         68.53         9.86 o
  -2  19   3       1671.95       1509.28        25.48 o
  -1  19   3       4117.99       3894.12        40.51 o
   0  19   3        364.51        402.15        16.43 o
   1  19   3         56.66         40.73         6.45 o
   2  19   3         22.75         18.59         5.13 o
   3  19   3         13.70         18.42         5.12 o
   4  19   3       1018.99       1127.17        19.39 o
   5  19   3       1096.72       1132.74        19.50 o
   6  19   3        196.58        230.68         9.60 o
   7  19   3        154.02        139.68         8.20 o
   8  19   3        856.62        917.52        18.91 o
   9  19   3        819.68        762.63        18.85 o
  10  19   3        284.87        245.55        11.45 o
  11  19   3        689.95        777.76        18.57 o
  12  19   3       1097.04        923.52        21.87 o
  13  19   3        315.20        277.52        12.42 o
  14  19   3        272.67        326.58        12.86 o
  15  19   3        189.49        205.40        13.50 o
  16  19   3        120.38        136.50         8.29 o
  17  19   3          9.41         19.07         6.00 o
  18  19   3       2584.59       2822.63        33.75 o
  19  19   3       1071.08       1267.26        26.35 o
 -18  20   3        202.93        205.51        11.66 o
 -17  20   3         25.07         16.27         6.14 o
 -16  20   3        256.41        309.33        15.40 o
 -15  20   3        928.67       1042.47        29.22 o
 -14  20   3       1492.87       1593.45        38.03 o
 -13  20   3         28.31          8.46         6.94 o
 -12  20   3        338.03        302.64        15.83 o
 -11  20   3        164.38        201.08        37.00 o
 -10  20   3        228.37        224.11        23.83 o
  -9  20   3        679.93        584.30        27.51 o
  -8  20   3       3371.13       3279.22        42.85 o
  -7  20   3       1456.53       1516.14        38.16 o
  -6  20   3       3199.33       3479.19        44.52 o
  -5  20   3       1784.79       1916.52        37.86 o
  -4  20   3        598.75        603.78        28.07 o
  -3  20   3        661.01        708.76        23.58 o
  -2  20   3       3145.11       3059.98        40.10 o
  -1  20   3       8274.33       7897.19        57.85 o
   0  20   3        229.78        253.05        10.77 o
   1  20   3        195.91        136.65         9.30 o
   2  20   3       3233.14       3178.99        40.79 o
   3  20   3       6166.01       6159.47        48.04 o
   4  20   3       1125.33       1017.95        20.06 o
   5  20   3         78.21        115.71         7.42 o
   6  20   3        195.24        161.28         8.53 o
   7  20   3       2510.91       2356.38        29.00 o
   8  20   3       3112.01       3013.45        36.18 o
   9  20   3       1186.15       1156.82        22.62 o
  10  20   3       1390.80       1351.86        36.35 o
  11  20   3        374.94        357.60        21.71 o
  12  20   3       1220.88       1181.49        21.43 o
  13  20   3        121.31        130.90         8.17 o
  14  20   3        413.37        486.86        13.50 o
  15  20   3          1.02          8.02         8.33 o
  16  20   3         50.53         62.72         5.42 o
  17  20   3          4.03          4.37         3.94 o
  18  20   3        782.01        839.99        29.81 o
  19  20   3         63.38         19.82         6.44 o
 -17  21   3         26.13         78.22         7.48 o
 -16  21   3          0.51          5.95         8.96 o
 -15  21   3        259.89        266.31        23.44 o
 -14  21   3          0.82         -3.38         7.09 o
 -13  21   3         23.86          9.51         8.97 o
 -12  21   3         57.19        109.79        10.43 o
 -11  21   3        184.89        160.47        13.75 o
 -10  21   3        331.77        310.86        19.85 o
  -9  21   3        150.79        155.18        16.00 o
  -8  21   3        115.28         88.05        10.87 o
  -7  21   3        696.27        663.67        19.91 o
  -6  21   3         14.26          3.30         6.73 o
  -5  21   3          0.09         -6.10         7.57 o
  -4  21   3        483.34        432.69        18.83 o
  -3  21   3         68.80         75.92         9.53 o
  -2  21   3         15.96         29.20         8.41 o
  -1  21   3        377.81        399.31        13.90 o
   0  21   3        626.11        559.94        19.88 o
   1  21   3       2351.77       2196.72        28.37 o
   2  21   3        148.79        109.12         8.72 o
   3  21   3        657.46        570.48        18.43 o
   4  21   3       1492.77       1550.43        24.26 o
   5  21   3        791.29        819.11        17.85 o
   6  21   3         95.76        118.04         8.16 o
   7  21   3         15.78          0.61         5.78 o
   8  21   3        976.88        899.95        23.34 o
   9  21   3       1012.15        993.37        23.11 o
  10  21   3        463.90        475.47        19.66 o
  11  21   3        632.30        698.94        16.44 o
  12  21   3         80.66        111.46         8.62 o
  13  21   3         93.44         94.00         6.26 o
  14  21   3        649.38        623.70        14.18 o
  15  21   3        630.71        603.38        15.99 o
  16  21   3         46.40         53.69         4.81 o
  17  21   3         79.54         76.18         6.14 o
 -16  22   3        258.50        305.20        10.03 o
 -15  22   3         35.63         36.21         6.91 o
 -14  22   3        874.88        918.29        24.77 o
 -13  22   3         43.76         43.44         9.85 o
 -12  22   3        573.12        589.67        22.72 o
 -11  22   3        129.62        100.47        12.08 o
 -10  22   3         60.85         48.32         8.73 o
  -9  22   3          4.51          2.00         7.50 o
  -8  22   3         95.79        100.54        26.54 o
  -7  22   3        100.95        116.93         9.67 o
  -6  22   3       1156.42       1038.63        32.23 o
  -5  22   3        224.96        231.01        12.33 o
  -4  22   3        176.57        185.50        11.43 o
  -3  22   3        772.78        706.18        20.25 o
  -2  22   3         16.41          4.12         5.55 o
  -1  22   3        168.13        210.79        10.29 o
   0  22   3       4495.84       4439.65        48.83 o
   1  22   3        687.72        733.75        18.51 o
   2  22   3        537.30        579.90        14.98 o
   3  22   3         19.01         25.42         6.67 o
   4  22   3        404.45        408.49        16.39 o
   5  22   3         34.82         10.37         6.20 o
   6  22   3        279.10        242.99        12.52 o
   7  22   3        102.68        101.01         8.00 o
   8  22   3        231.90        241.37        10.77 o
   9  22   3         50.18         60.86         6.68 o
  10  22   3        473.37        413.71        12.75 o
  11  22   3          7.32         -1.71         4.69 o
  12  22   3        444.85        468.27        11.32 o
  13  22   3       1161.03       1272.84        21.78 o
  14  22   3       2144.25       2374.84        31.73 o
  15  22   3        889.88        729.93        14.57 o
  16  22   3       1770.97       1692.56        23.19 o
 -15  23   3         21.17         15.74         4.90 o
 -14  23   3        983.42       1160.02        24.62 o
 -13  23   3         11.79          5.29         5.90 o
 -12  23   3         44.75         25.60         6.82 o
 -11  23   3       1394.24       1525.06        34.68 o
 -10  23   3       1062.65       1225.47        32.12 o
  -9  23   3         18.56         17.35         8.21 o
  -8  23   3         17.35          2.43         6.62 o
  -7  23   3         84.90         49.15         8.32 o
  -6  23   3         12.43          2.86         5.89 o
  -5  23   3          8.81         11.40         6.44 o
  -4  23   3         66.17         73.00         7.96 o
  -3  23   3         39.07         28.72         6.65 o
  -2  23   3       1091.70        933.58        24.68 o
  -1  23   3        757.17        747.42        21.95 o
   0  23   3        226.63        218.44        13.13 o
   1  23   3        667.96        565.87        19.86 o
   2  23   3          2.34         -5.59         5.59 o
   3  23   3          5.88          7.20         5.62 o
   4  23   3        156.61        149.02         8.78 o
   5  23   3         12.81         23.63         5.59 o
   6  23   3        213.13        221.73        11.37 o
   7  23   3       1297.34       1217.19        23.62 o
   8  23   3       1350.08       1444.38        25.21 o
   9  23   3        693.64        756.94        18.07 o
  10  23   3        711.29        696.15        15.24 o
  11  23   3        785.72        864.60        16.29 o
  12  23   3        241.48        211.09         8.32 o
  13  23   3        244.03        196.86         8.80 o
  14  23   3          0.00          0.81         3.11 o
  15  23   3         10.11         27.41         4.42 o
 -13  24   3         54.64         55.47         6.49 o
 -12  24   3        103.16         94.33        12.64 o
 -11  24   3        137.38        173.86        11.70 o
 -10  24   3          0.28         -5.49        14.18 o
  -9  24   3        576.55        614.79        22.06 o
  -8  24   3        510.41        474.40        20.34 o
  -7  24   3        175.00        126.65        12.22 o
  -6  24   3          4.54          1.77         8.47 o
  -5  24   3        104.92        156.34        13.31 o
  -4  24   3          9.76          0.44         5.67 o
  -3  24   3          0.13         -1.67         5.95 o
  -2  24   3         59.52        107.16         8.39 o
  -1  24   3         37.26         51.93         6.55 o
   0  24   3        709.98        716.14        20.54 o
   1  24   3        129.60        201.63        12.06 o
   2  24   3         35.52          8.86         6.09 o
   3  24   3        991.18       1053.57        23.10 o
   4  24   3          5.85         18.27         5.64 o
   5  24   3         51.75         25.02         5.40 o
   6  24   3        432.10        409.92        11.95 o
   7  24   3         31.49         34.52         5.22 o
   8  24   3          3.86          7.96         4.44 o
   9  24   3        764.54        849.46        15.80 o
  10  24   3         44.34         25.78         4.47 o
  11  24   3         37.94         40.90         4.53 o
  12  24   3         42.40         47.56         4.35 o
  13  24   3       1562.57       1539.90        27.69 o
 -11  25   3         45.43         79.04        11.53 o
 -10  25   3         93.36        108.14         8.91 o
  -9  25   3         88.96        101.29         9.29 o
  -8  25   3         93.78        114.10        13.88 o
  -7  25   3        192.50        141.22        11.67 o
  -6  25   3        148.49        134.93        11.67 o
  -5  25   3          0.36          2.71         6.91 o
  -4  25   3        103.91        117.31         7.85 o
  -3  25   3         17.34         18.84         5.39 o
  -2  25   3        392.57        534.56        14.57 o
  -1  25   3         62.52         54.00         6.33 o
   0  25   3        347.68        467.54        21.18 o
   1  25   3          1.47         -4.43         4.54 o
   2  25   3          0.71         -5.05         5.48 o
   3  25   3        395.57        342.65        13.92 o
   4  25   3         45.45         44.24         6.08 o
   5  25   3        695.35        677.74        13.74 o
   6  25   3         87.43         76.09         5.64 o
   7  25   3         61.84         75.67         5.50 o
   8  25   3        524.74        738.57        13.48 o
   9  25   3         99.59        133.13         5.66 o
  10  25   3         19.45         18.51         3.47 o
  11  25   3         38.57         32.08         3.77 o
  -9  26   3        215.66        241.52        15.04 o
  -8  26   3         23.09         19.32         5.27 o
  -7  26   3         10.22         -2.97         4.92 o
  -6  26   3         78.55        121.48         9.37 o
  -5  26   3          0.27          2.03         5.48 o
  -4  26   3          0.20         17.05         6.44 o
  -3  26   3         73.24        103.86         7.56 o
  -2  26   3        264.05        282.61        11.82 o
  -1  26   3         25.25         18.81         5.80 o
   0  26   3         17.28         31.67         6.18 o
   1  26   3         19.00         63.94         7.00 o
   2  26   3        177.51        182.93         9.52 o
   3  26   3         80.98         65.61         5.43 o
   4  26   3        124.65        142.64         7.64 o
   5  26   3        181.75        198.46         6.93 o
   6  26   3         36.11         54.88         4.77 o
   7  26   3       2122.07       2116.93        26.63 o
   8  26   3        415.04        431.57        12.73 o
   9  26   3          5.91         -1.45         4.49 o
  -4  27   3          0.96         -6.59         6.59 o
  -3  27   3          0.23          1.58         6.71 o
  -2  27   3        187.96        200.79        15.31 o
  -1  27   3        408.07        444.13        28.29 o
   0  27   3         19.89         20.25         4.58 o
   1  27   3         48.15         76.15         7.15 o
   2  27   3          0.11         -6.30         6.30 o
   3  27   3        209.46        245.18         9.38 o
   4  27   3        117.31        106.01         6.51 o
   5  27   3         45.89         82.47         7.05 o
   0   0   4       9533.84       8243.98        91.29 o
   0   1   4        696.50        781.11        18.16 o
   1   1   4        825.58        848.27        13.95 o
  -1   2   4        286.63        452.31        10.15 o
   0   2   4       1992.77       2462.86        23.67 o
   1   2   4        637.62        569.87        11.71 o
   2   2   4        446.34       1127.68        15.99 o
  -2   3   4        133.67        282.21         8.19 o
  -1   3   4       1547.23       2348.53        39.51 o
   0   3   4       1155.48        965.29        19.21 o
   1   3   4      33791.57      34699.09       153.52 o
   2   3   4       4626.17       4330.01        33.46 o
   3   3   4      24266.66      23615.90       154.36 o
  -3   4   4        115.69         88.90         4.82 o
  -2   4   4      24730.99      25187.93       119.83 o
  -1   4   4       1737.57       1901.01        24.21 o
   0   4   4       4496.84       5013.35        36.47 o
   1   4   4        613.68        306.08        10.78 o
   2   4   4       7891.15       9475.25        51.25 o
   3   4   4       2142.71       2132.31        20.67 o
   4   4   4       1173.81       1246.13        15.96 o
  -4   5   4       1920.96       1924.12        24.97 o
  -3   5   4         70.78         56.11         4.86 o
  -2   5   4       2502.23       2927.88        28.98 o
  -1   5   4      20554.67      21864.02        90.15 o
   0   5   4        205.97        322.28        11.54 o
   1   5   4        614.21        705.94        16.16 o
   2   5   4        893.90        697.87        17.00 o
   3   5   4      18563.15      21889.75       103.43 o
   4   5   4        825.22        748.78        13.25 o
   5   5   4       6214.33       6449.92        38.74 o
  -5   6   4       1900.12       2120.16        28.85 o
  -4   6   4       2326.54       1871.88        24.73 o
  -3   6   4       7187.12       7068.69        47.81 o
  -2   6   4        825.09        987.09        17.02 o
  -1   6   4          1.41          5.35         5.31 o
   0   6   4       2964.74       3242.99        42.06 o
   1   6   4         74.94        135.33         8.75 o
   2   6   4       7549.09       7247.65        52.20 o
   3   6   4          0.35          7.05         5.08 o
   4   6   4        210.39        166.42         7.79 o
   5   6   4         51.23         87.33         6.15 o
   6   6   4       2584.59       2795.43        29.99 o
  -6   7   4        601.38        802.96        24.02 o
  -5   7   4       4234.54       4560.15        47.41 o
  -4   7   4       1352.44       1559.55        32.74 o
  -3   7   4        668.37        728.72        23.06 o
  -2   7   4        896.41        967.00        25.44 o
  -1   7   4       4181.22       4482.81        52.61 o
   0   7   4       4329.26       4351.93        51.03 o
   1   7   4          0.04         15.65         9.12 o
   2   7   4         10.36         14.88         5.94 o
   3   7   4       3824.03       3708.85        41.76 o
   4   7   4       1216.47       1195.67        27.15 o
   5   7   4      17734.94      18149.10        82.88 o
   6   7   4         76.31         60.10         6.45 o
   7   7   4       7288.92       7915.40        58.97 o
  -7   8   4        163.99        162.63        19.25 o
  -6   8   4      21253.00      21800.45       130.59 o
  -5   8   4       4282.99       4456.03        58.56 o
  -4   8   4       1209.47       1197.90        30.77 o
  -3   8   4       3461.36       3481.66        56.59 o
  -2   8   4       3472.91       3108.50        46.60 o
  -1   8   4         74.39        130.56        10.93 o
   0   8   4       6563.61       6981.20        67.31 o
   1   8   4       1789.66       2122.29        40.98 o
   2   8   4       4243.05       4372.74        43.92 o
   3   8   4          1.06          9.32         5.26 o
   4   8   4       7136.34       7398.25        54.02 o
   5   8   4       3119.99       3310.10        51.74 o
   6   8   4      15615.80      16664.15        84.93 o
   7   8   4       9178.83       8968.10        71.91 o
   8   8   4       4959.28       5516.14        64.11 o
  -8   9   4        175.26        179.78        25.78 o
  -7   9   4         10.53         30.10         8.93 o
  -6   9   4       5823.52       6051.15        71.94 o
  -5   9   4       7806.33       7969.40        81.94 o
  -4   9   4       2660.13       2599.21        51.18 o
  -3   9   4          1.47         18.78        10.14 o
  -2   9   4       2226.89       2194.70        46.11 o
  -1   9   4        103.70        192.54        10.29 o
   0   9   4        811.21        867.26        21.79 o
   1   9   4         69.90         54.70         7.16 o
   2   9   4      17005.88      16942.08        89.64 o
   3   9   4        181.25        160.50        15.62 o
   4   9   4       3289.37       3285.82        37.89 o
   5   9   4       9709.22      11078.91        70.63 o
   6   9   4       7760.38       8209.72        62.16 o
   7   9   4       6840.71       7173.92        64.32 o
   8   9   4          3.12         -1.62         8.10 o
   9   9   4        530.33        694.37        37.86 o
  -9  10   4       2277.10       2399.19        71.77 o
  -8  10   4         35.94         35.33        14.02 o
  -7  10   4         73.22         35.54        10.49 o
  -6  10   4          0.77          3.13         6.72 o
  -5  10   4       1548.27       1481.55        63.72 o
  -4  10   4         39.03         53.19        12.54 o
  -3  10   4         10.02          1.94        10.71 o
  -2  10   4        447.80        474.77        30.95 o
  -1  10   4       3237.67       3300.17        57.81 o
   0  10   4         44.02         52.36         8.19 o
   1  10   4         62.62         47.75         6.32 o
   2  10   4       2912.85       3385.55        39.34 o
   3  10   4        570.93        690.73        20.43 o
   4  10   4        188.89        221.88        14.16 o
   5  10   4        550.45        584.21        16.49 o
   6  10   4        234.60        237.75        21.92 o
   7  10   4       3156.66       3263.75        44.89 o
   8  10   4        852.09        793.76        25.96 o
   9  10   4        195.82        203.40        22.77 o
  10  10   4        933.27        971.45        47.40 o
 -10  11   4          0.32          7.28         4.34 o
  -9  11   4       1540.38       1498.30        59.04 o
  -8  11   4       2740.08       2770.58        78.52 o
  -7  11   4        436.02        366.43        24.37 o
  -6  11   4        188.27         88.46        13.79 o
  -5  11   4       8772.48       9295.19       105.90 o
  -4  11   4        160.11        205.46        17.37 o
  -3  11   4        182.91        175.99        19.56 o
  -2  11   4       2489.52       2434.43        52.60 o
  -1  11   4       2089.43       2481.93        53.05 o
   0  11   4       2127.29       2337.18        44.53 o
   1  11   4       2137.59       2195.68        39.54 o
   2  11   4        351.02        382.21        19.88 o
   3  11   4        412.99        392.48        18.08 o
   4  11   4        741.09        712.19        18.70 o
   5  11   4      10867.52      11847.52        75.05 o
   6  11   4       2763.00       2984.60        38.06 o
   7  11   4      12432.14      14070.25       106.83 o
   8  11   4        346.09        290.79        22.25 o
   9  11   4       1198.63       1179.37        44.14 o
  10  11   4         34.77         53.27         5.68 o
  11  11   4        125.54        116.52         7.75 o
 -11  12   4        152.34        113.96         8.05 o
 -10  12   4       1695.65       1842.25        27.60 o
  -9  12   4       2548.89       2382.82        33.54 o
  -8  12   4       3361.63       2816.47        32.72 o
  -7  12   4        862.09        737.81        35.16 o
  -6  12   4        126.95         85.63        14.69 o
  -5  12   4        275.34        201.48        21.97 o
  -4  12   4        341.65        208.45        17.73 o
  -3  12   4       3174.73       3291.39        74.97 o
  -2  12   4        456.16        364.28        27.94 o
  -1  12   4       1682.59       1584.64        43.55 o
   0  12   4       2404.45       2384.67        46.58 o
   1  12   4        182.04        123.35        16.09 o
   2  12   4        166.05        130.77        13.34 o
   3  12   4         87.86         60.98        11.03 o
   4  12   4       1660.73       2063.29        38.72 o
   5  12   4         50.09         28.93         8.38 o
   6  12   4       7104.33       7519.26        78.12 o
   7  12   4          5.34         13.50         7.44 o
   8  12   4        973.50        962.10        24.51 o
   9  12   4        104.48         95.10         6.91 o
  10  12   4       1136.21       1151.79        19.08 o
  11  12   4         51.51         39.32         5.90 o
  12  12   4          0.26         14.38         5.20 o
 -12  13   4         92.60        142.73         8.97 o
 -11  13   4       5320.45       5085.90        45.93 o
 -10  13   4       3384.61       3213.82        36.00 o
  -9  13   4        206.39        198.87         8.39 o
  -8  13   4         50.40         55.75         5.22 o
  -7  13   4         10.84         32.29         6.21 o
  -6  13   4        102.73        110.32        21.93 o
  -5  13   4        371.86        249.85        25.09 o
  -4  13   4          0.04         11.91        15.20 o
  -3  13   4       8047.10       8439.34       165.16 o
  -2  13   4       2154.40       2180.58        70.49 o
  -1  13   4        347.51        288.39        26.85 o
   0  13   4       1163.10       1226.53        48.22 o
   1  13   4         30.90          9.73         7.95 o
   2  13   4          4.01         -2.60         7.54 o
   3  13   4        606.98        627.04        33.91 o
   4  13   4        409.31        446.81        21.54 o
   5  13   4       2791.29       2639.84        51.05 o
   6  13   4         11.24         15.33         9.94 o
   7  13   4         20.18         18.03         4.55 o
   8  13   4       1050.61        927.09        15.94 o
   9  13   4       2231.15       2271.95        26.74 o
  10  13   4       1369.25       1446.56        22.39 o
  11  13   4        973.63        833.88        17.57 o
  12  13   4         86.87        100.31        11.27 o
  13  13   4          4.41          4.10         6.45 o
 -13  14   4        181.61        206.43        12.00 o
 -12  14   4        140.08        146.23        10.48 o
 -11  14   4        266.11        338.30        12.89 o
 -10  14   4      15966.94      14967.64        87.19 o
  -9  14   4       1803.43       1888.31        23.44 o
  -8  14   4       5958.27       5675.64        44.25 o
  -7  14   4        164.23        150.67         8.28 o
  -6  14   4          1.30          1.82         6.16 o
  -5  14   4          3.12          3.36         4.77 o
  -4  14   4       1036.03       1058.75        25.75 o
  -3  14   4        295.10        298.16        26.39 o
  -2  14   4        234.88        177.41        20.96 o
  -1  14   4         21.98         11.60        14.53 o
   0  14   4         14.22          6.52         8.83 o
   1  14   4        640.96        668.30        32.96 o
   2  14   4        517.52        453.10        27.16 o
   3  14   4       1649.40       1693.63        39.05 o
   4  14   4       1790.53       1934.09        37.92 o
   5  14   4        349.58        305.10        10.54 o
   6  14   4        213.25        306.53        10.98 o
   7  14   4          5.79          3.39         4.84 o
   8  14   4       2677.68       2557.39        30.89 o
   9  14   4          4.95          8.57         5.92 o
  10  14   4        384.16        317.16        11.65 o
  11  14   4        300.93        244.38        10.22 o
  12  14   4       1741.05       1844.97        28.13 o
  13  14   4       1244.07       1181.18        22.72 o
  14  14   4       1910.58       1849.38        32.08 o
 -14  15   4        609.78        545.44        18.07 o
 -13  15   4        619.61        696.59        20.13 o
 -12  15   4        136.72         99.09         9.38 o
 -11  15   4        423.15        386.44        15.19 o
 -10  15   4         69.38         22.15         9.63 o
  -9  15   4       6438.34       6445.32        47.83 o
  -8  15   4       1934.80       2032.35        26.61 o
  -7  15   4        277.81        372.27        16.55 o
  -6  15   4        185.22        162.27         9.88 o
  -5  15   4        833.86        799.27        21.55 o
  -4  15   4          0.48         11.03         4.50 o
  -3  15   4        384.91        415.11        12.92 o
  -2  15   4         14.11         27.78         4.51 o
  -1  15   4        651.49        590.29        19.23 o
   0  15   4         68.18         50.68         7.71 o
   1  15   4       2089.37       1894.18        23.55 o
   2  15   4       2360.29       2166.96        25.35 o
   3  15   4       3637.04       3368.50        29.80 o
   4  15   4        247.27        292.17         9.62 o
   5  15   4         39.21         26.38         4.23 o
   6  15   4        444.51        444.98        12.16 o
   7  15   4          0.98          3.73         4.29 o
   8  15   4         10.76          1.43         5.32 o
   9  15   4       3982.75       4158.70        44.28 o
  10  15   4        278.36        257.01        12.03 o
  11  15   4       4836.17       4804.92        51.14 o
  12  15   4        917.41        884.84        22.58 o
  13  15   4      12696.63      12454.89        92.16 o
  14  15   4       1392.45       1384.66        27.23 o
  15  15   4        503.66        430.10        18.81 o
 -15  16   4        587.96        514.27        22.38 o
 -14  16   4         92.44         80.10        11.12 o
 -13  16   4        744.33        759.76        20.55 o
 -12  16   4       2313.85       2398.87        42.62 o
 -11  16   4        708.44        718.91        26.42 o
 -10  16   4       1430.19       1203.93        30.51 o
  -9  16   4         71.93        112.52         8.65 o
  -8  16   4        264.24        259.76        11.70 o
  -7  16   4       2709.12       2815.26        38.81 o
  -6  16   4        244.65        215.45        11.72 o
  -5  16   4         12.05         29.17         6.63 o
  -4  16   4        953.00        883.11        21.98 o
  -3  16   4          0.90          2.09         6.35 o
  -2  16   4       1897.47       1909.30        25.19 o
  -1  16   4        244.79        253.66        11.09 o
   0  16   4       4863.11       4705.80        43.13 o
   1  16   4        264.73        226.96        11.18 o
   2  16   4          0.70         16.95         4.06 o
   3  16   4       1063.45       1098.85        17.85 o
   4  16   4       1801.92       1970.90        24.40 o
   5  16   4        828.61        835.48        19.26 o
   6  16   4       1313.92        967.93        17.96 o
   7  16   4        231.42        265.09        10.03 o
   8  16   4       1310.04       1361.03        21.52 o
   9  16   4        113.32         75.55         8.57 o
  10  16   4       1127.66       1029.60        24.20 o
  11  16   4         20.87         17.37         6.74 o
  12  16   4       1087.18       1172.59        25.79 o
  13  16   4       1243.25       1284.03        26.53 o
  14  16   4          4.41          8.66         6.53 o
  15  16   4       2189.07       2120.15        37.95 o
  16  16   4       2379.52       2323.92        32.83 o
 -16  17   4         31.67         18.73         9.33 o
 -15  17   4       1010.81        951.36        31.69 o
 -14  17   4        359.57        387.94        21.69 o
 -13  17   4          5.79         -1.25         8.82 o
 -12  17   4       4183.08       4216.04        55.50 o
 -11  17   4        162.94        136.76        12.25 o
 -10  17   4        783.41        681.40        23.00 o
  -9  17   4         26.43         -0.78         7.39 o
  -8  17   4       4326.78       4323.74        52.73 o
  -7  17   4        432.07        250.32        16.90 o
  -6  17   4         12.10         24.26         9.45 o
  -5  17   4        218.99        187.82        11.46 o
  -4  17   4       3333.51       3383.56        43.68 o
  -3  17   4        116.75        127.88         9.94 o
  -2  17   4       2184.28       2306.30        30.71 o
  -1  17   4        803.03        858.91        18.37 o
   0  17   4        962.47        911.70        19.79 o
   1  17   4      10401.81      10680.50        69.09 o
   2  17   4         49.83         49.40         7.69 o
   3  17   4      16124.66      15822.03        91.67 o
   4  17   4         69.21         65.47         7.82 o
   5  17   4        251.30        253.87        10.23 o
   6  17   4       2768.78       2665.74        29.98 o
   7  17   4       2257.84       2121.84        28.12 o
   8  17   4         25.35         24.64         5.67 o
   9  17   4         11.68          0.34         5.65 o
  10  17   4          2.04         -1.33         7.09 o
  11  17   4         31.98          2.82         6.47 o
  12  17   4       2037.76       2007.95        33.03 o
  13  17   4        301.35        239.05        12.44 o
  14  17   4         47.03         28.71         8.54 o
  15  17   4        324.40        309.08        15.33 o
  16  17   4       2364.92       2562.42        32.86 o
  17  17   4        532.58        529.78        15.42 o
 -17  18   4        225.93        259.49        11.87 o
 -16  18   4       2586.98       2212.59        34.45 o
 -15  18   4       2196.43       2143.66        35.67 o
 -14  18   4         61.56         57.84        10.46 o
 -13  18   4         34.56         41.43        10.46 o
 -12  18   4        794.81        694.33        24.83 o
 -11  18   4         30.90         19.05         7.61 o
 -10  18   4        133.26        241.48        20.04 o
  -9  18   4       1843.75       2231.25        52.29 o
  -8  18   4       1721.47       1671.43        41.02 o
  -7  18   4         91.38        106.63        12.34 o
  -6  18   4       1494.89       1384.72        32.49 o
  -5  18   4         31.16         70.65        10.12 o
  -4  18   4       3930.77       4258.34        68.43 o
  -3  18   4         28.80         27.37         7.84 o
  -2  18   4        745.96        776.87        20.24 o
  -1  18   4       5291.60       5181.48        43.26 o
   0  18   4         92.46        120.27         7.76 o
   1  18   4       2501.97       2422.24        31.87 o
   2  18   4       1455.62       1413.01        21.87 o
   3  18   4       4141.25       4054.67        40.50 o
   4  18   4        985.96        858.51        20.48 o
   5  18   4        173.99        161.96         8.29 o
   6  18   4       1835.98       1936.33        27.03 o
   7  18   4         10.89         19.94         5.64 o
   8  18   4       6891.11       7054.80        54.96 o
   9  18   4       1537.29       1448.54        25.61 o
  10  18   4         78.00         76.78         8.87 o
  11  18   4       1159.62       1180.89        25.66 o
  12  18   4        370.68        384.69        15.05 o
  13  18   4       1945.07       1892.79        30.89 o
  14  18   4        467.67        438.92        15.10 o
  15  18   4        854.02        846.20        31.18 o
  16  18   4        540.62        554.21        18.04 o
  17  18   4         51.92         71.52         6.18 o
  18  18   4        516.32        608.05        23.20 o
 -18  19   4        112.77        124.19         6.45 o
 -17  19   4          1.10         -1.49         3.83 o
 -16  19   4        141.72        136.81         9.12 o
 -15  19   4         18.78          6.54         5.36 o
 -14  19   4         19.92          4.11         6.21 o
 -13  19   4        229.83        302.70        17.86 o
 -12  19   4        241.75        231.97        26.98 o
 -11  19   4        319.47        390.85        23.09 o
 -10  19   4        182.72        162.24        18.55 o
  -9  19   4         46.30         72.89        14.03 o
  -8  19   4       4045.96       3815.27        46.91 o
  -7  19   4         54.49         55.39         8.58 o
  -6  19   4        478.40        531.40        18.52 o
  -5  19   4        287.34        255.02        15.51 o
  -4  19   4        711.78        739.08        23.93 o
  -3  19   4        217.33        232.46        14.79 o
  -2  19   4       1737.88       1667.08        35.05 o
  -1  19   4        876.76        894.48        24.58 o
   0  19   4         38.76         29.46         4.88 o
   1  19   4       1901.71       1833.62        25.89 o
   2  19   4       3599.65       3598.53        36.26 o
   3  19   4       1369.35       1406.23        23.67 o
   4  19   4       1145.41       1231.72        20.08 o
   5  19   4        289.41        334.62        11.15 o
   6  19   4       5189.57       4792.88        39.17 o
   7  19   4      11237.39      11194.65        96.99 o
   8  19   4        136.74        121.01         8.33 o
   9  19   4        477.18        508.39        15.37 o
  10  19   4        423.62        450.63        16.49 o
  11  19   4        764.15        707.53        19.91 o
  12  19   4          0.25          5.59         6.06 o
  13  19   4         11.30         11.29         5.79 o
  14  19   4         12.02          6.09         7.46 o
  15  19   4          0.13          3.08         4.91 o
  16  19   4         69.74         53.35         7.09 o
  17  19   4         10.56         23.22         4.33 o
  18  19   4         32.33         41.08         5.77 o
  19  19   4       2353.99       2629.95        35.99 o
 -18  20   4        754.82        847.38        20.62 o
 -17  20   4        592.97        579.65        17.23 o
 -16  20   4        124.08        121.53        10.34 o
 -15  20   4         23.10         10.55         6.63 o
 -14  20   4        275.20        285.89        17.24 o
 -13  20   4        384.91        342.20        19.02 o
 -12  20   4          8.97          2.20        13.39 o
 -11  20   4        350.55        364.48        31.60 o
 -10  20   4        402.54        416.30        23.19 o
  -9  20   4       1281.70       1385.88        69.75 o
  -8  20   4         46.21         77.48         9.38 o
  -7  20   4        187.15        169.54        11.84 o
  -6  20   4       1044.75       1018.15        24.74 o
  -5  20   4       1493.97       1566.05        34.29 o
  -4  20   4        446.93        430.09        19.07 o
  -3  20   4       1715.26       1844.33        37.07 o
  -2  20   4         41.21         62.21         9.69 o
  -1  20   4       1115.78       1135.46        22.98 o
   0  20   4        132.57        150.62         8.47 o
   1  20   4        213.02        258.97        10.69 o
   2  20   4       2168.44       2079.79        27.72 o
   3  20   4          0.09         14.09         5.42 o
   4  20   4        920.80        882.55        18.61 o
   5  20   4        249.71        222.30         9.39 o
   6  20   4        581.31        589.64        14.22 o
   7  20   4       3248.40       3274.67        33.98 o
   8  20   4         19.48         21.46         5.40 o
   9  20   4         94.72         97.27         7.34 o
  10  20   4         52.93         53.99        10.15 o
  11  20   4        112.38        132.71         9.65 o
  12  20   4         14.15          8.56         5.86 o
  13  20   4         85.16         86.49         7.59 o
  14  20   4        130.02        127.73         7.49 o
  15  20   4         65.70         69.26         6.82 o
  16  20   4        161.45        161.48         8.09 o
  17  20   4        168.04        199.71         7.80 o
  18  20   4        181.65        166.29        10.07 o
 -17  21   4       1330.18       1208.36        23.89 o
 -16  21   4        890.67        841.73        17.02 o
 -15  21   4         90.35         66.64         8.44 o
 -14  21   4        328.75        311.18        26.45 o
 -13  21   4        712.71        702.34        24.82 o
 -12  21   4          1.39         -5.68         8.32 o
 -11  21   4        293.95        352.77        29.07 o
 -10  21   4        177.22        163.44        23.04 o
  -9  21   4        404.10        487.60        24.25 o
  -8  21   4        674.98        747.97        29.77 o
  -7  21   4        207.68        235.50        12.74 o
  -6  21   4        711.57        684.39        20.28 o
  -5  21   4        290.64        283.25        18.53 o
  -4  21   4        400.53        496.17        19.96 o
  -3  21   4       2956.29       3096.18        46.81 o
  -2  21   4        209.83        212.68        17.35 o
  -1  21   4         16.62         14.78         9.45 o
   0  21   4         16.81         14.70         6.01 o
   1  21   4        286.34        283.78        12.29 o
   2  21   4       1867.30       1772.14        25.25 o
   3  21   4       3149.73       3234.96        37.37 o
   4  21   4        545.40        455.77        20.42 o
   5  21   4       6284.70       5970.97        50.84 o
   6  21   4         78.97         70.63         7.65 o
   7  21   4       2390.66       2166.60        36.21 o
   8  21   4       2041.19       2146.45        33.00 o
   9  21   4        918.87        904.64        18.77 o
  10  21   4        380.11        386.45        14.47 o
  11  21   4        117.93        131.51         9.18 o
  12  21   4        307.03        277.55        11.78 o
  13  21   4         75.95         77.89         7.07 o
  14  21   4         51.18         47.11         5.16 o
  15  21   4        171.04        203.92         8.77 o
  16  21   4        846.21       1037.09        23.39 o
  17  21   4        312.27        236.18         9.03 o
 -16  22   4         95.06        106.37        11.24 o
 -15  22   4         98.67        103.51         6.92 o
 -14  22   4         42.06         39.51         7.38 o
 -13  22   4         12.82         -6.02         7.21 o
 -12  22   4        110.53        107.78        11.22 o
 -11  22   4       1100.08       1033.84        30.51 o
 -10  22   4        677.67        746.34        39.26 o
  -9  22   4        220.67        362.39        29.56 o
  -8  22   4        684.52        754.37        41.15 o
  -7  22   4        333.33        283.92        27.65 o
  -6  22   4         99.86        121.61        11.70 o
  -5  22   4          3.49         13.47         8.54 o
  -4  22   4        302.33        299.51        15.97 o
  -3  22   4         43.49         44.11        11.55 o
  -2  22   4         11.03         28.24        14.71 o
  -1  22   4        230.38        210.76        17.10 o
   0  22   4         46.85         33.67        13.13 o
   1  22   4       1322.35       1254.43        28.87 o
   2  22   4        630.86        627.45        17.94 o
   3  22   4        346.99        373.51        12.93 o
   4  22   4        403.36        425.66        13.67 o
   5  22   4        157.26         86.87         8.30 o
   6  22   4        935.31        802.47        20.11 o
   7  22   4       3423.53       3189.08        38.53 o
   8  22   4       1261.14       1310.72        24.72 o
   9  22   4        159.98        230.17        11.63 o
  10  22   4        183.99        234.80        10.95 o
  11  22   4        333.38        330.55        12.27 o
  12  22   4         49.24         59.48         5.71 o
  13  22   4        199.75        216.29         8.19 o
  14  22   4       1533.82       1498.44        21.21 o
  15  22   4       2650.49       2637.13        28.60 o
  16  22   4        246.30        202.59        10.57 o
 -14  23   4        349.64        442.59        12.05 o
 -13  23   4         43.75         38.71         6.66 o
 -12  23   4          0.50         -1.66        15.49 o
 -11  23   4         51.74         62.77         8.99 o
 -10  23   4       1996.16       2130.66        41.27 o
  -9  23   4        162.77        108.23        14.18 o
  -8  23   4          1.34         -0.15        12.59 o
  -7  23   4          3.64         -0.53        12.57 o
  -6  23   4         86.09         92.20        24.27 o
  -5  23   4        417.65        439.15        18.90 o
  -4  23   4        374.38        326.33        15.92 o
  -3  23   4        272.02        295.80        15.44 o
  -2  23   4         11.53          0.17         9.06 o
  -1  23   4          5.46          7.45         9.74 o
   0  23   4          2.51          7.30         9.55 o
   1  23   4          1.28         12.11         6.36 o
   2  23   4       1174.37       1199.00        27.14 o
   3  23   4        208.86        280.69        10.80 o
   4  23   4        350.71        375.88        12.24 o
   5  23   4       2219.52       2295.13        28.20 o
   6  23   4          2.53         11.28         6.22 o
   7  23   4       2696.21       2578.04        32.62 o
   8  23   4        141.80        114.46         8.12 o
   9  23   4          0.10         -1.09         5.26 o
  10  23   4        274.06        347.72        11.82 o
  11  23   4          1.09          1.91         4.16 o
  12  23   4       2417.00       2429.68        27.38 o
  13  23   4        799.59        764.65        14.71 o
  14  23   4        478.88        457.48        10.62 o
 -13  24   4         25.59         13.39         6.65 o
 -12  24   4          1.22         -4.36         4.42 o
 -11  24   4        575.57        549.76        18.36 o
 -10  24   4          8.48         50.73         8.48 o
  -9  24   4        585.96        753.32        23.46 o
  -8  24   4        135.24        112.98        11.39 o
  -7  24   4         10.68         28.53        10.79 o
  -6  24   4          5.91         -1.42        11.98 o
  -5  24   4         10.31         17.15         5.47 o
  -4  24   4         79.61        106.59         8.27 o
  -3  24   4        395.78        446.30        14.57 o
  -2  24   4        255.26        330.99        12.79 o
  -1  24   4        408.96        455.29        22.88 o
   0  24   4        251.57        282.45        18.49 o
   1  24   4         25.99         70.81        11.20 o
   2  24   4         96.97         92.60         9.38 o
   3  24   4        308.49        376.16        12.38 o
   4  24   4          8.07         -2.90         5.83 o
   5  24   4         68.28         51.65        10.28 o
   6  24   4        107.35         62.53         5.82 o
   7  24   4        134.77        127.64         6.94 o
   8  24   4         52.72         30.59         4.58 o
   9  24   4        105.34        114.30         5.82 o
  10  24   4        713.50        761.38        14.96 o
  11  24   4         15.38         13.33         4.67 o
  12  24   4         13.92          8.73         3.10 o
  13  24   4         49.47         48.55         6.03 o
 -11  25   4          9.23         16.21         5.99 o
 -10  25   4        329.19        326.06        10.56 o
  -9  25   4          3.46         23.80         6.00 o
  -8  25   4        200.78        256.24        13.19 o
  -7  25   4         53.82         62.85        21.22 o
  -6  25   4        358.72        422.20        17.71 o
  -5  25   4        317.79        299.76        15.50 o
  -4  25   4        131.89        139.54        11.70 o
  -3  25   4          9.92         29.82         5.53 o
  -2  25   4         50.84         38.58         5.63 o
  -1  25   4         66.44         79.78         6.75 o
   0  25   4       2147.74       2247.08        43.24 o
   1  25   4        273.67        250.64        15.29 o
   2  25   4         34.42         79.16        10.54 o
   3  25   4         72.86         63.30        11.26 o
   4  25   4        429.70        431.85        11.72 o
   5  25   4        148.26        159.62         7.68 o
   6  25   4          6.76         26.82         4.40 o
   7  25   4        349.73        415.20        10.32 o
   8  25   4        612.45        659.58        12.45 o
   9  25   4         13.85         13.54         3.28 o
  10  25   4       2297.71       2553.74        27.62 o
  11  25   4         51.80         60.04         9.02 o
  -7  26   4        106.35        131.42         8.98 o
  -6  26   4        244.01        209.02         8.72 o
  -5  26   4         21.92         40.97         4.96 o
  -4  26   4         42.00         43.24         7.01 o
  -3  26   4        485.80        637.25        25.17 o
  -2  26   4         88.22        110.37        10.49 o
  -1  26   4         99.52         96.76        10.29 o
   0  26   4       1170.88       1373.14        28.81 o
   1  26   4        100.92         98.96         9.45 o
   2  26   4        385.48        382.37        10.77 o
   3  26   4          0.04         12.87         4.47 o
   4  26   4        102.42        107.58         7.87 o
   5  26   4         88.60        123.07         7.49 o
   6  26   4          4.93          7.50         4.22 o
   7  26   4          0.01          9.75         5.16 o
   8  26   4       2959.66       3035.27        35.10 o
  -3  27   4        107.69        117.41        11.58 o
  -2  27   4        985.01       1137.25        32.58 o
  -1  27   4         82.75         95.19        11.16 o
   0  27   4        124.67         73.37         7.26 o
   1  27   4        501.12        543.39        13.17 o
   2  27   4         10.67          8.88         6.23 o
   3  27   4         47.70         70.64         5.43 o
   4  27   4         41.66         46.28         7.80 o
   0   1   5       8089.62       7023.87        44.26 o
   1   1   5        387.26        297.01        12.46 o
  -1   2   5      21163.65      22990.33        76.92 o
   0   2   5       9426.33       9284.43        46.24 o
   1   2   5        534.66        786.27        15.30 o
   2   2   5       2778.21       2750.66        27.58 o
  -2   3   5       1284.38       1336.95        15.59 o
  -1   3   5       1258.94       1560.67        19.50 o
   0   3   5      10479.32      10074.86        47.88 o
   1   3   5        150.22         69.38         6.41 o
   2   3   5        939.34        886.22        13.97 o
   3   3   5       1711.76       1791.63        19.55 o
  -3   4   5       2167.17       2052.07        20.40 o
  -2   4   5          0.13          7.11         4.92 o
  -1   4   5       1306.74       1205.46        20.65 o
   0   4   5       1334.91       1244.09        20.74 o
   1   4   5       6308.89       6364.38        50.00 o
   2   4   5      11435.50      11586.87        62.70 o
   3   4   5       1689.82       1797.60        20.80 o
   4   4   5         25.34         62.33         6.73 o
  -4   5   5       1219.73       1213.08        18.94 o
  -3   5   5        724.86        808.37        18.58 o
  -2   5   5          2.73          1.58         5.44 o
  -1   5   5        445.89        541.97        14.36 o
   0   5   5       2212.12       2371.91        31.98 o
   1   5   5        364.25        305.23        12.12 o
   2   5   5       8480.53       9453.28        58.65 o
   3   5   5       2256.72       2883.25        27.17 o
   4   5   5       7165.37       7596.99        50.11 o
   5   5   5       2948.80       2742.66        28.96 o
  -5   6   5        107.75        129.54        10.07 o
  -4   6   5        846.36        746.68        18.09 o
  -3   6   5       3011.71       3011.44        35.05 o
  -2   6   5       2680.59       2856.83        32.21 o
  -1   6   5       4976.66       5230.52        48.98 o
   0   6   5       1578.43       1499.46        26.40 o
   1   6   5       2989.58       3248.33        38.12 o
   2   6   5         23.58         76.53         6.91 o
   3   6   5      14426.77      16201.84        68.86 o
   4   6   5       1798.34       2012.64        26.86 o
   5   6   5      14595.80      15208.18        87.36 o
   6   6   5      11315.81      13202.37        79.89 o
  -6   7   5         66.52         42.63         7.19 o
  -5   7   5        985.41        837.40        30.88 o
  -4   7   5      15709.82      17184.59       126.03 o
  -3   7   5          2.62         13.07         6.04 o
  -2   7   5      10189.20      10165.17        70.34 o
  -1   7   5       9914.87       9345.01        67.17 o
   0   7   5       2056.07       2523.78        45.02 o
   1   7   5        768.96        936.13        22.93 o
   2   7   5      14125.92      15224.08        86.08 o
   3   7   5       4791.60       5343.56        50.26 o
   4   7   5       1695.87       2041.54        28.61 o
   5   7   5      15641.61      16925.34        97.83 o
   6   7   5       8786.55      10464.75        89.51 o
   7   7   5       4146.40       4615.26        69.49 o
  -7   8   5       7285.73       7523.26        87.16 o
  -6   8   5       5283.57       5514.65        72.81 o
  -5   8   5       8944.00       9322.17       112.23 o
  -4   8   5        897.11        724.49        30.65 o
  -3   8   5         85.53         93.71        11.78 o
  -2   8   5         33.52         13.27         7.63 o
  -1   8   5       4537.33       4712.06        55.74 o
   0   8   5        184.91        177.47        12.10 o
   1   8   5      17946.84      16916.33       109.11 o
   2   8   5        687.63        603.67        18.51 o
   3   8   5      19253.87      20166.21       128.04 o
   4   8   5       8068.45       8700.71        59.31 o
   5   8   5        764.77        829.10        18.76 o
   6   8   5        375.16        335.66        13.64 o
   7   8   5       2222.93       2035.81        35.24 o
   8   8   5        106.85        117.44        13.66 o
  -8   9   5        165.36        159.39        14.95 o
  -7   9   5       2409.05       2443.63        51.39 o
  -6   9   5        269.04        227.80        17.17 o
  -5   9   5       2226.03       2224.38        47.12 o
  -4   9   5       3327.82       3349.74        56.49 o
  -3   9   5       3645.07       3517.60        56.88 o
  -2   9   5        562.63        641.44        24.41 o
  -1   9   5         19.13          5.32         6.90 o
   0   9   5        668.57        781.40        24.17 o
   1   9   5      13007.36      13253.95        87.90 o
   2   9   5       1234.40        970.12        22.02 o
   3   9   5       3298.64       4024.88        61.42 o
   4   9   5        818.76        830.39        24.62 o
   5   9   5         51.49         49.46         7.74 o
   6   9   5       1646.68       1684.30        29.83 o
   7   9   5        629.55        718.18        24.01 o
   8   9   5        477.04        494.53        20.18 o
   9   9   5       1778.25       1595.10        51.15 o
  -9  10   5        775.88        715.57        35.87 o
  -8  10   5       7265.37       7366.00       109.95 o
  -7  10   5      16644.09      16835.75       195.40 o
  -6  10   5       1068.77       1302.64        52.68 o
  -5  10   5          3.52          2.03         8.65 o
  -4  10   5       1282.60       1224.23        35.88 o
  -3  10   5        907.16        812.71        28.72 o
  -2  10   5        186.61        210.79        15.75 o
  -1  10   5         50.46         26.46         8.30 o
   0  10   5        939.38        766.82        32.09 o
   1  10   5        391.42        299.98        13.95 o
   2  10   5       1145.24       1457.90        33.12 o
   3  10   5       3610.52       3950.83        54.87 o
   4  10   5          2.21          1.33         5.40 o
   5  10   5       5255.88       5451.24        62.85 o
   6  10   5       1460.51       1307.88        27.41 o
   7  10   5        135.32         93.59         9.78 o
   8  10   5        300.95        374.42        18.97 o
   9  10   5        293.73        300.45        24.07 o
  10  10   5        102.14         68.34         6.33 o
 -10  11   5       1159.28       1177.26        21.63 o
  -9  11   5        297.51        317.93        11.41 o
  -8  11   5        433.57        385.88        13.57 o
  -7  11   5        638.22        643.85        33.51 o
  -6  11   5        809.68        816.52        36.69 o
  -5  11   5        150.84        184.44        16.34 o
  -4  11   5       1424.40       1566.71        46.84 o
  -3  11   5       2448.02       2629.89        52.92 o
  -2  11   5       5314.97       5793.26        77.29 o
  -1  11   5       6615.07       7222.91        97.45 o
   0  11   5       7774.96       8418.72        89.27 o
   1  11   5       1866.38       1654.71        52.67 o
   2  11   5       1853.30       1921.90        50.72 o
   3  11   5        832.12        704.78        22.61 o
   4  11   5       5719.53       6217.45        55.88 o
   5  11   5        924.21       1016.80        23.29 o
   6  11   5        218.28        210.17        15.90 o
   7  11   5        122.01         78.80        10.12 o
   8  11   5        161.80        125.41         8.79 o
   9  11   5        655.96        574.61        20.03 o
  10  11   5        758.36        729.95        19.02 o
  11  11   5         66.64         87.12         7.00 o
 -11  12   5        942.74       1094.49        21.73 o
 -10  12   5       3026.61       2959.31        34.73 o
  -9  12   5       1441.72       1259.95        22.41 o
  -8  12   5        680.40        555.65        12.47 o
  -7  12   5        184.21        142.42         9.16 o
  -6  12   5        141.98        129.51        24.29 o
  -5  12   5       1450.37       1274.20        46.10 o
  -4  12   5        590.97        458.19        24.24 o
  -3  12   5        197.60        163.22        14.99 o
  -2  12   5          0.82         20.20         8.03 o
  -1  12   5        390.53        396.97        23.49 o
   0  12   5       1952.59       2278.89        60.55 o
   1  12   5       6483.61       6720.77        86.89 o
   2  12   5       1017.92       1147.43        36.39 o
   3  12   5        117.40        137.14        14.97 o
   4  12   5       1171.32       1216.26        29.52 o
   5  12   5        526.24        502.96        21.83 o
   6  12   5       1225.89       1425.61        40.47 o
   7  12   5        154.37        156.15        10.52 o
   8  12   5         91.97         72.57         6.84 o
   9  12   5        779.81        888.97        21.10 o
  10  12   5       1570.04       1596.76        29.27 o
  11  12   5       2539.91       2293.65        34.78 o
  12  12   5       1687.86       1639.33        30.02 o
 -12  13   5         18.82         17.81         9.49 o
 -11  13   5        148.36         81.45        12.12 o
 -10  13   5       8831.76       8573.69        69.47 o
  -9  13   5       2601.87       2489.50        35.03 o
  -8  13   5       2571.71       2528.37        30.87 o
  -7  13   5        374.74        323.17        14.60 o
  -6  13   5        634.71        487.92        17.69 o
  -5  13   5        450.54        457.47        13.76 o
  -4  13   5        741.60        692.61        20.69 o
  -3  13   5        111.67         75.89        11.93 o
  -2  13   5        824.42        819.99        34.26 o
  -1  13   5        136.20        140.15        17.95 o
   0  13   5         52.93         48.11        11.91 o
   1  13   5        618.52        514.33        25.76 o
   2  13   5        770.81        615.47        30.36 o
   3  13   5        388.74        388.50        17.83 o
   4  13   5        703.10        500.30        24.54 o
   5  13   5        970.09        907.52        20.46 o
   6  13   5        508.88        600.56        14.18 o
   7  13   5       1073.22        965.69        18.18 o
   8  13   5       1163.52       1070.89        18.94 o
   9  13   5        454.94        483.11        16.22 o
  10  13   5        532.70        495.07        16.77 o
  11  13   5        404.65        383.26        15.22 o
  12  13   5         14.13         16.57         7.43 o
  13  13   5       3853.58       3747.99        52.71 o
 -13  14   5       5087.71       5061.87        61.22 o
 -12  14   5          6.60          9.94         6.84 o
 -11  14   5        296.58        259.95        13.04 o
 -10  14   5        523.35        508.70        15.52 o
  -9  14   5        146.92        198.99        10.17 o
  -8  14   5       1000.54       1090.57        18.07 o
  -7  14   5          1.85          7.28         6.62 o
  -6  14   5       1110.97        971.93        19.52 o
  -5  14   5        437.99        465.87        15.44 o
  -4  14   5        150.44        141.61         8.98 o
  -3  14   5       1498.80       1462.89        23.19 o
  -2  14   5       1788.67       1763.69        26.03 o
  -1  14   5         75.90         47.05         8.85 o
   0  14   5         16.25         27.28         7.81 o
   1  14   5        862.28        918.54        26.44 o
   2  14   5        195.46        214.53        10.19 o
   3  14   5         78.05         49.71         5.31 o
   4  14   5         10.56         14.21         6.14 o
   5  14   5        288.41        236.74        10.03 o
   6  14   5       1031.22       1025.01        19.48 o
   7  14   5          3.13          2.19         4.64 o
   8  14   5       1263.89       1169.72        21.36 o
   9  14   5       4837.12       4518.54        48.57 o
  10  14   5       1738.12       1569.13        31.85 o
  11  14   5       2573.71       2471.50        67.35 o
  12  14   5        425.50        405.51        18.68 o
  13  14   5       3555.79       3239.05        49.28 o
  14  14   5        598.27        718.63        23.91 o
 -14  15   5        123.80        119.11        15.69 o
 -13  15   5       3025.63       3029.38        52.51 o
 -12  15   5       1614.77       1620.68        34.54 o
 -11  15   5        467.22        390.10        15.49 o
 -10  15   5       2100.25       1788.67        31.32 o
  -9  15   5       1961.71       1777.29        29.90 o
  -8  15   5        184.32        202.96         9.14 o
  -7  15   5        663.61        598.12        14.95 o
  -6  15   5        201.47        248.65        12.35 o
  -5  15   5        164.77        170.94        10.53 o
  -4  15   5        542.72        580.42        17.27 o
  -3  15   5       1386.78       1323.27        23.11 o
  -2  15   5        925.41        817.09        16.59 o
  -1  15   5        279.39        250.40        10.16 o
   0  15   5        549.12        618.83        21.80 o
   1  15   5         21.57          5.73         5.24 o
   2  15   5       4984.18       4415.75        40.36 o
   3  15   5       6109.61       6007.45        44.01 o
   4  15   5       4666.50       4499.15        52.65 o
   5  15   5        160.58        160.93         8.58 o
   6  15   5       2117.15       2276.40        29.63 o
   7  15   5       3257.90       3342.63        36.18 o
   8  15   5        181.84        175.12         9.46 o
   9  15   5         60.84         44.59         7.09 o
  10  15   5        222.84        217.42        12.00 o
  11  15   5        301.69        287.93        13.61 o
  12  15   5       3794.79       3843.63        53.92 o
  13  15   5        422.59        477.81        20.06 o
  14  15   5       2287.13       1956.02        37.94 o
  15  15   5        752.94        749.01        23.44 o
 -15  16   5        326.14        257.51        22.20 o
 -14  16   5        362.81        367.85        16.81 o
 -13  16   5       1256.51       1281.38        30.54 o
 -12  16   5       5367.91       5353.78       103.49 o
 -11  16   5      12150.14      12685.71        81.90 o
 -10  16   5       1394.72       1471.41        33.91 o
  -9  16   5         82.97         31.48         8.46 o
  -8  16   5        823.58        777.81        20.91 o
  -7  16   5         68.16         71.44         7.21 o
  -6  16   5       1543.18       1580.61        35.10 o
  -5  16   5       1798.67       1820.63        34.62 o
  -4  16   5         78.28         81.40         9.48 o
  -3  16   5          0.76         -0.33         6.60 o
  -2  16   5       1450.50       1314.78        23.89 o
  -1  16   5        123.56         97.85        12.93 o
   0  16   5        675.69        699.50        17.98 o
   1  16   5         41.39         48.00         9.53 o
   2  16   5       1481.42       1494.72        22.67 o
   3  16   5       2306.06       2600.66        27.34 o
   4  16   5        691.27        752.43        16.99 o
   5  16   5        167.91         89.75         9.05 o
   6  16   5        273.78        237.92        10.68 o
   7  16   5          1.67          2.58         9.05 o
   8  16   5       1088.11       1071.17        22.30 o
   9  16   5         30.38         27.46         6.55 o
  10  16   5       1996.76       1863.28        32.01 o
  11  16   5       2374.53       2366.03        35.86 o
  12  16   5       1582.12       1609.37        35.09 o
  13  16   5       2073.46       2164.09        39.95 o
  14  16   5       2241.58       2396.20        41.04 o
  15  16   5       1783.53       1601.98        32.78 o
  16  16   5         17.51          7.48         6.72 o
 -16  17   5        710.99        730.97        17.51 o
 -15  17   5         84.92         80.48         9.74 o
 -14  17   5        602.31        635.40        20.35 o
 -13  17   5        632.16        719.14        28.35 o
 -12  17   5        123.09        101.19        13.63 o
 -11  17   5       2349.28       2179.91        55.39 o
 -10  17   5       2204.97       2070.00        45.42 o
  -9  17   5        215.09        203.82        13.82 o
  -8  17   5       1878.67       2000.13        34.40 o
  -7  17   5       9163.33       9456.42        73.47 o
  -6  17   5       7698.82       7360.54        73.33 o
  -5  17   5       2233.84       2231.59        40.41 o
  -4  17   5       1575.06       1730.66        34.14 o
  -3  17   5       8329.03       8096.65        65.67 o
  -2  17   5        655.10        647.71        15.24 o
  -1  17   5       1706.61       1623.88        23.63 o
   0  17   5        649.34        499.24        14.84 o
   1  17   5        141.55        167.77         8.91 o
   2  17   5       3407.03       3450.11        34.86 o
   3  17   5        274.78        256.83         9.83 o
   4  17   5        405.27        489.70        14.11 o
   5  17   5        897.77        876.92        19.74 o
   6  17   5        158.30         92.09         8.06 o
   7  17   5         61.69         37.35         6.51 o
   8  17   5       7993.55       7865.82        66.81 o
   9  17   5       1724.14       1740.15        36.42 o
  10  17   5       1308.73       1307.38        27.13 o
  11  17   5        237.42        249.30        12.88 o
  12  17   5          4.07         10.69         6.18 o
  13  17   5         13.12          3.82         8.87 o
  14  17   5         65.49         94.05         9.88 o
  15  17   5         64.07         57.32         7.12 o
  16  17   5        413.31        367.23        12.93 o
  17  17   5        501.34        567.44        14.72 o
 -17  18   5        703.00        742.45        18.78 o
 -16  18   5        106.62         89.21         6.95 o
 -15  18   5         67.24         30.76         6.64 o
 -14  18   5         35.60         19.98         8.63 o
 -13  18   5       2090.63       2061.94        60.21 o
 -12  18   5         10.78         -0.51         8.10 o
 -11  18   5          9.36         11.92         7.94 o
 -10  18   5          7.49         32.73        11.75 o
  -9  18   5        170.02        158.04        16.65 o
  -8  18   5       2471.39       2496.22        44.49 o
  -7  18   5        427.94        441.09        21.66 o
  -6  18   5        166.22        147.91        12.88 o
  -5  18   5        824.15        816.03        25.28 o
  -4  18   5        130.69        150.89        12.89 o
  -3  18   5       3999.59       3565.55        50.65 o
  -2  18   5       1091.22       1157.56        22.06 o
  -1  18   5        144.81        132.19         9.93 o
   0  18   5         16.99         10.62         6.28 o
   1  18   5       1341.36       1469.62        25.46 o
   2  18   5        308.53        252.54        11.64 o
   3  18   5         79.23        118.25         8.00 o
   4  18   5          6.41          9.34         5.77 o
   5  18   5        818.41        849.74        18.20 o
   6  18   5       1938.74       1746.53        28.47 o
   7  18   5          0.89          9.79         5.92 o
   8  18   5        678.02        578.91        18.54 o
   9  18   5        191.38        184.95        11.74 o
  10  18   5        104.57         90.40         8.74 o
  11  18   5          5.12          4.49         6.59 o
  12  18   5        164.23        153.52        10.50 o
  13  18   5         11.58          0.34         7.51 o
  14  18   5        107.54        115.17        10.24 o
  15  18   5        259.40        294.21        11.65 o
  16  18   5       1590.27       1537.92        23.26 o
  17  18   5       1033.42       1084.58        26.70 o
  18  18   5        113.33        103.21         8.50 o
 -18  19   5        622.08        713.53        31.03 o
 -17  19   5        672.15        715.40        21.10 o
 -16  19   5          3.40         21.67         4.54 o
 -15  19   5        143.02        125.04         9.05 o
 -14  19   5          0.08          0.75         7.22 o
 -13  19   5         16.09          8.16         7.56 o
 -12  19   5        684.28        742.01        26.40 o
 -11  19   5       2314.15       2385.93        74.66 o
 -10  19   5        922.69       1036.05        50.54 o
  -9  19   5       1113.94        945.66        50.48 o
  -8  19   5        106.10        161.44        25.52 o
  -7  19   5        993.59        909.64        23.51 o
  -6  19   5        741.78        690.70        20.76 o
  -5  19   5       8117.50       8157.20        77.24 o
  -4  19   5          5.75          9.82         7.67 o
  -3  19   5       5720.02       5746.54        64.66 o
  -2  19   5       1881.83       2047.26        78.07 o
  -1  19   5        979.61        845.88        21.57 o
   0  19   5          5.82          0.36         5.84 o
   1  19   5       1250.11       1369.25        22.47 o
   2  19   5       4318.35       4084.93        38.08 o
   3  19   5       5552.50       5548.88        44.65 o
   4  19   5       1459.86       1567.66        24.16 o
   5  19   5       3056.42       3106.51        33.91 o
   6  19   5        527.15        515.25        14.52 o
   7  19   5        571.62        574.75        15.16 o
   8  19   5         10.81          9.61         5.77 o
   9  19   5        315.03        322.59        14.06 o
  10  19   5         98.30         67.90         8.35 o
  11  19   5        992.21        888.67        21.45 o
  12  19   5       3902.91       4191.08        43.92 o
  13  19   5        371.35        441.16        17.56 o
  14  19   5        370.94        447.17        21.49 o
  15  19   5         47.80         37.85         6.73 o
  16  19   5          6.05          0.30         5.17 o
  17  19   5        214.77        303.47        11.89 o
  18  19   5       1673.57       1740.23        24.11 o
  19  19   5         54.91         50.92         6.00 o
 -18  20   5        822.11        719.19        25.01 o
 -17  20   5       2088.14       2197.32        31.45 o
 -16  20   5        485.86        498.03        13.97 o
 -15  20   5       1536.86       1447.72        25.45 o
 -14  20   5        331.89        308.78        16.95 o
 -13  20   5         32.99         -1.88        12.24 o
 -12  20   5        469.01        430.75        31.03 o
 -11  20   5         51.02         25.59        15.84 o
 -10  20   5        208.78        211.39        25.37 o
  -9  20   5       2475.50       2053.27        69.00 o
  -8  20   5        997.25       1026.91        51.13 o
  -7  20   5        676.93        587.81        22.71 o
  -6  20   5         35.55         51.96        10.13 o
  -5  20   5       2848.88       3072.48        54.84 o
  -4  20   5       1583.50       1453.68        40.42 o
  -3  20   5        487.28        507.65        35.68 o
  -2  20   5        306.74        294.14        19.75 o
  -1  20   5         29.42         38.08         8.74 o
   0  20   5        611.65        607.43        19.40 o
   1  20   5        156.11        143.47         9.56 o
   2  20   5        765.60        679.44        16.19 o
   3  20   5       5397.90       5652.73        44.71 o
   4  20   5       2015.68       2082.66        49.60 o
   5  20   5        105.58         89.66        10.51 o
   6  20   5        237.12        192.73         9.63 o
   7  20   5        824.22        647.45        16.91 o
   8  20   5          3.25         -1.80         5.79 o
   9  20   5       1000.69        908.04        20.85 o
  10  20   5         82.88         77.83         7.13 o
  11  20   5        499.40        486.33        14.01 o
  12  20   5       1912.18       1866.10        25.31 o
  13  20   5        178.34        176.86        13.83 o
  14  20   5         21.42         16.07         7.32 o
  15  20   5        728.26        743.84        16.07 o
  16  20   5          0.88          3.67         3.84 o
  17  20   5        176.42        263.91         9.94 o
 -16  21   5        394.26        434.26        14.62 o
 -15  21   5       1027.14        904.00        18.35 o
 -14  21   5         61.11         54.20         6.54 o
 -13  21   5       1861.19       1866.92        38.12 o
 -12  21   5        244.91        341.75        26.43 o
 -11  21   5         21.07         26.89        13.82 o
 -10  21   5        644.86        564.35        35.39 o
  -9  21   5       1880.76       1740.36        61.19 o
  -8  21   5        292.54        294.02        29.32 o
  -7  21   5        628.53        617.64        39.91 o
  -6  21   5       1541.19       1530.45        33.47 o
  -5  21   5        459.68        412.78        18.76 o
  -4  21   5       2000.79       2074.58        47.23 o
  -3  21   5        978.48        983.34        28.08 o
  -2  21   5        573.32        568.66        24.14 o
  -1  21   5         46.25         20.37         8.21 o
   0  21   5        854.60        794.09        25.29 o
   1  21   5          0.01         11.10         6.77 o
   2  21   5       9639.05       9632.01        73.09 o
   3  21   5       1807.48       1740.22        29.50 o
   4  21   5       1687.34       1744.47        22.64 o
   5  21   5         93.90         79.99         7.18 o
   6  21   5          4.34          1.12         5.49 o
   7  21   5         60.04         85.96         7.33 o
   8  21   5       1694.26       1599.17        24.64 o
   9  21   5         71.45         72.67        10.41 o
  10  21   5        185.61        134.90         8.95 o
  11  21   5          3.19         -1.32         5.00 o
  12  21   5          1.77          0.55         4.89 o
  13  21   5        755.57        773.55        19.95 o
  14  21   5        459.95        469.24        12.73 o
  15  21   5        229.96        204.63         8.17 o
  16  21   5        639.18        652.43        14.71 o
 -15  22   5        344.56        264.07        11.34 o
 -14  22   5        106.92        115.77         9.63 o
 -13  22   5         17.75         30.10         5.60 o
 -12  22   5        104.89         89.83        10.38 o
 -11  22   5         90.73         92.19        24.22 o
 -10  22   5       1248.75       1321.50        48.90 o
  -9  22   5        234.73        230.67        23.98 o
  -8  22   5        242.89        252.22        25.17 o
  -7  22   5       1279.05       1368.71        54.37 o
  -6  22   5          3.32          5.87         9.46 o
  -5  22   5          7.53         14.05        10.66 o
  -4  22   5        238.71        289.19        15.80 o
  -3  22   5        201.46        221.42        17.22 o
  -2  22   5       1486.61       1614.10        40.60 o
  -1  22   5        968.54        897.40        30.70 o
   0  22   5        334.73        340.99        20.15 o
   1  22   5        202.86        195.81        16.86 o
   2  22   5        354.07        343.97        13.46 o
   3  22   5       1373.49       1499.59        23.25 o
   4  22   5         29.13         25.97         5.63 o
   5  22   5        535.58        448.62        13.18 o
   6  22   5        525.30        628.95        15.32 o
   7  22   5       1000.74        964.63        20.69 o
   8  22   5         76.88         61.59         7.04 o
   9  22   5         52.46         72.95         7.11 o
  10  22   5        223.25        196.96         9.51 o
  11  22   5        274.77        286.08        17.46 o
  12  22   5          0.12          3.85         4.45 o
  13  22   5         54.01         95.73         6.52 o
  14  22   5         14.10         49.50         4.77 o
  15  22   5         26.59         17.65         3.90 o
 -13  23   5        190.05        162.13         8.02 o
 -12  23   5        109.02        110.98         7.66 o
 -11  23   5        233.87        237.94        13.72 o
 -10  23   5        103.91         97.27        10.88 o
  -9  23   5       2932.39       3175.35        70.90 o
  -8  23   5       1766.43       1717.81        54.69 o
  -7  23   5        588.51        664.59        36.40 o
  -6  23   5         75.31         85.59        16.97 o
  -5  23   5        120.66        134.64        13.63 o
  -4  23   5          1.87          4.45         7.45 o
  -3  23   5         21.41         18.76         7.36 o
  -2  23   5         73.94         89.67        16.25 o
  -1  23   5          5.38         16.63        10.02 o
   0  23   5        367.97        372.92        26.67 o
   1  23   5        831.94        769.20        27.29 o
   2  23   5        278.63        314.93        18.25 o
   3  23   5        894.07        894.90        22.28 o
   4  23   5          2.89          4.16         4.53 o
   5  23   5       1150.43       1123.32        18.94 o
   6  23   5        825.44        778.61        15.71 o
   7  23   5        637.10        790.71        15.57 o
   8  23   5        700.59        677.35        14.89 o
   9  23   5       2138.15       2345.64        26.72 o
  10  23   5        182.00        215.40         7.94 o
  11  23   5        102.62         84.92         7.87 o
  12  23   5        102.13         88.91         5.22 o
  13  23   5       1423.76       1488.23        16.44 o
 -12  24   5         75.34         63.51         5.16 o
 -11  24   5          8.70         12.15         5.20 o
 -10  24   5        153.80        188.78         9.22 o
  -9  24   5        182.31        157.03        11.66 o
  -8  24   5        217.73        194.80         8.58 o
  -7  24   5       1368.54       1447.95        32.92 o
  -6  24   5       2639.74       2648.11        65.09 o
  -5  24   5        809.98        776.60        37.26 o
  -4  24   5        399.06        359.34        14.12 o
  -3  24   5         99.40        103.92         7.74 o
  -2  24   5         93.88         68.50         6.78 o
  -1  24   5         72.57         66.31         8.70 o
   0  24   5        324.77        280.42        18.59 o
   1  24   5        405.07        436.27        19.63 o
   2  24   5        371.08        340.05        26.77 o
   3  24   5        182.01        188.00        13.95 o
   4  24   5        332.67        386.38        13.95 o
   5  24   5        657.53        691.27        16.22 o
   6  24   5       1400.48       1476.96        24.49 o
   7  24   5        157.12        174.54         9.83 o
   8  24   5        423.82        467.49         9.73 o
   9  24   5         51.36         57.30         4.59 o
  10  24   5        153.16         96.26         4.64 o
  11  24   5       1136.60       1482.30        18.60 o
  12  24   5         28.87         19.04         4.80 o
  -9  25   5        662.44        802.55        27.48 o
  -8  25   5         33.96         26.16         5.04 o
  -7  25   5        220.40        195.31         8.48 o
  -6  25   5       2806.26       2756.52        31.91 o
  -5  25   5          9.39          9.46         4.57 o
  -4  25   5        299.00        296.61        11.32 o
  -3  25   5         77.00         66.13         7.06 o
  -2  25   5        227.08        263.90        10.07 o
  -1  25   5          9.99          0.83         6.02 o
   0  25   5         80.55         53.07         7.00 o
   1  25   5         37.40         41.64         8.14 o
   2  25   5        763.16        712.39        22.06 o
   3  25   5        204.59        222.96        12.96 o
   4  25   5        329.75        298.23        14.52 o
   5  25   5       2488.42       2282.54        36.73 o
   6  25   5       3912.42       3892.24        42.97 o
   7  25   5        444.74        424.92        12.19 o
   8  25   5       2721.25       2626.82        28.46 o
   9  25   5         14.55         16.22         5.36 o
  -6  26   5        446.65        407.84        20.28 o
  -5  26   5          6.06         -0.41         5.96 o
  -4  26   5          7.20         20.06         8.95 o
  -3  26   5          1.07         -9.39         9.39 o
  -2  26   5         47.66         35.05         9.22 o
  -1  26   5         65.77         43.13        15.54 o
   0  26   5          2.01          6.69         5.88 o
   1  26   5        390.14        458.33        13.44 o
   2  26   5       1750.09       1747.17        25.08 o
   3  26   5        160.96        103.10         5.97 o
   4  26   5       1050.69        985.75        19.66 o
   5  26   5        264.58        283.61         8.31 o
   6  26   5       1151.06       1174.76        22.08 o
   0   0   6        200.34        322.87        24.84 o
   0   1   6        749.50        632.59        14.10 o
   1   1   6       1035.92       1000.30        17.72 o
  -1   2   6        160.20        149.68         7.95 o
   0   2   6       5901.33       6435.35        42.97 o
   1   2   6       2508.15       2672.73        28.90 o
   2   2   6         81.95         84.20         8.60 o
  -2   3   6        445.37        426.34        10.84 o
  -1   3   6       3189.22       3372.10        37.31 o
   0   3   6          1.47         15.11         5.33 o
   1   3   6        862.87       1029.02        20.66 o
   2   3   6        152.40        133.25         9.25 o
   3   3   6       5081.56       5078.59        38.55 o
  -3   4   6       3461.33       3874.84        34.37 o
  -2   4   6       8037.41       7999.28        58.35 o
  -1   4   6      31006.29      32137.56       115.60 o
   0   4   6       9546.32       9758.13        63.16 o
   1   4   6       1055.43       1261.71        24.87 o
   2   4   6       1689.67       2046.25        24.67 o
   3   4   6       8490.35       8778.24        48.61 o
   4   4   6       1713.47       1578.91        22.81 o
  -4   5   6       2746.20       2776.04        42.95 o
  -3   5   6         24.02         35.66         6.22 o
  -2   5   6      19582.88      20739.31        94.81 o
  -1   5   6        152.32        153.12        11.42 o
   0   5   6       9065.96       9169.54        68.21 o
   1   5   6       1635.23       1645.44        28.90 o
   2   5   6       5123.16       5482.96        40.15 o
   3   5   6       9233.63       9575.26        74.23 o
   4   5   6        452.48        426.57        20.54 o
   5   5   6          0.30          7.24         5.23 o
  -5   6   6         48.64         56.70         8.26 o
  -4   6   6       1032.17       1106.79        27.36 o
  -3   6   6       7403.72       7899.57        62.71 o
  -2   6   6         42.13          7.73         6.15 o
  -1   6   6         78.82        145.81        10.11 o
   0   6   6         52.45         77.00         8.29 o
   1   6   6        346.93        308.46        13.67 o
   2   6   6       5741.76       5441.91        50.16 o
   3   6   6       1021.18        916.92        27.78 o
   4   6   6       2170.16       2515.68        30.54 o
   5   6   6      31017.88      31862.31       187.85 o
   6   6   6       5233.44       5126.71        78.98 o
  -6   7   6        922.55        937.23        35.63 o
  -5   7   6       2958.65       2859.23        70.51 o
  -4   7   6      11511.42      12359.73       108.06 o
  -3   7   6       4473.84       4967.78        66.97 o
  -2   7   6       9067.02       8949.63        71.68 o
  -1   7   6        172.05        137.79        10.57 o
   0   7   6       9883.56      11722.63        81.33 o
   1   7   6       2104.01       2078.59        32.34 o
   2   7   6       1203.19       1165.32        24.21 o
   3   7   6       1894.29       1975.45        26.09 o
   4   7   6       3892.57       4066.50        48.58 o
   5   7   6       1091.87       1253.92        26.28 o
   6   7   6      12017.11      13106.57        93.79 o
   7   7   6       1001.15       1000.49        25.46 o
  -7   8   6        157.52        162.89        15.37 o
  -6   8   6       1304.92       1272.65        37.53 o
  -5   8   6      10985.92      12051.88       127.87 o
  -4   8   6        167.40        168.23        15.14 o
  -3   8   6         29.66         51.16         9.93 o
  -2   8   6       2543.17       2599.85        45.27 o
  -1   8   6        660.51        527.55        20.96 o
   0   8   6       8278.36       8617.29        86.61 o
   1   8   6        235.00        105.87        19.66 o
   2   8   6        527.03        591.83        19.57 o
   3   8   6      20068.70      22332.83       102.76 o
   4   8   6        383.16        434.32        16.50 o
   5   8   6          7.53          8.31         5.61 o
   6   8   6        219.30        204.75        14.82 o
   7   8   6       1393.71       1415.38        32.43 o
   8   8   6        110.03         87.17        17.29 o
  -8   9   6        304.90        241.62        19.64 o
  -7   9   6       1421.25       1471.08        42.27 o
  -6   9   6       1149.91       1062.21        35.52 o
  -5   9   6       3755.27       4133.50        67.81 o
  -4   9   6       1541.31       1534.35        48.47 o
  -3   9   6       3356.05       3476.08        59.65 o
  -2   9   6        891.29       1069.74        35.49 o
  -1   9   6        975.89       1070.23        29.94 o
   0   9   6      12318.79      12944.80       100.68 o
   1   9   6        352.29        306.30        17.74 o
   2   9   6       4096.76       4529.00        60.96 o
   3   9   6         74.13         76.61         7.90 o
   4   9   6       1032.38       1211.30        29.58 o
   5   9   6         55.67         44.43         6.72 o
   6   9   6        501.70        503.66        22.51 o
   7   9   6        409.86        339.37        16.09 o
   8   9   6        321.13        314.12        20.80 o
   9   9   6        113.47        126.46        10.74 o
  -9  10   6       2461.10       2268.21        29.38 o
  -8  10   6        221.63        129.39         9.51 o
  -7  10   6          3.02          1.33         9.25 o
  -6  10   6          4.69          3.74        10.03 o
  -5  10   6       5501.13       6045.09        84.43 o
  -4  10   6       1784.37       1428.97        40.68 o
  -3  10   6         75.06         50.75        10.74 o
  -2  10   6        155.68        177.49        15.51 o
  -1  10   6       1165.22        954.79        29.21 o
   0  10   6       4411.10       4842.69        63.59 o
   1  10   6        411.68        399.67        18.49 o
   2  10   6        693.59        635.71        21.82 o
   3  10   6       1041.97        922.34        26.68 o
   4  10   6          4.11          5.71         5.89 o
   5  10   6        130.48        148.62        10.60 o
   6  10   6       1030.80        938.57        42.21 o
   7  10   6          8.13         14.57         7.01 o
   8  10   6        318.19        311.55        12.49 o
   9  10   6         26.12         33.02         5.28 o
  10  10   6         77.84         66.79         6.87 o
 -10  11   6       2555.60       2329.78        36.25 o
  -9  11   6        558.21        655.42        16.64 o
  -8  11   6        611.32        561.43        13.60 o
  -7  11   6        359.98        310.47         9.39 o
  -6  11   6          7.59         12.97         6.62 o
  -5  11   6        507.67        492.76        25.62 o
  -4  11   6       1423.61       1390.12        41.55 o
  -3  11   6        245.51        318.51        20.20 o
  -2  11   6       2057.07       1923.48        47.04 o
  -1  11   6          1.20          6.66         7.76 o
   0  11   6      12707.42      13172.51        95.50 o
   1  11   6       1129.44       1142.69        32.03 o
   2  11   6       7902.28       8469.93        90.02 o
   3  11   6       2426.68       2471.48        39.16 o
   4  11   6        623.72        622.26        20.24 o
   5  11   6       1975.58       1773.13        33.85 o
   6  11   6       1129.45       1217.38        22.64 o
   7  11   6        332.79        363.60        13.58 o
   8  11   6        129.81        120.78         6.91 o
   9  11   6        655.24        665.37        16.44 o
  10  11   6       1725.61       1693.52        29.57 o
  11  11   6       1125.45       1092.60        24.41 o
 -11  12   6       4769.64       4730.97        50.77 o
 -10  12   6        395.73        399.32        15.42 o
  -9  12   6       1550.10       1532.81        28.24 o
  -8  12   6         57.78         53.13         5.42 o
  -7  12   6        217.91        164.61         7.55 o
  -6  12   6         36.58         23.39         4.18 o
  -5  12   6        721.62        646.28        15.10 o
  -4  12   6      14343.50      14307.39        76.37 o
  -3  12   6        241.50        221.44        17.60 o
  -2  12   6        117.33         92.93        12.19 o
  -1  12   6       1712.35       1483.93        42.01 o
   0  12   6        232.51        192.63        15.54 o
   1  12   6       2027.61       2085.49        46.68 o
   2  12   6         95.75         43.24        14.10 o
   3  12   6         57.20         72.36         8.94 o
   4  12   6          1.36         -1.92         8.27 o
   5  12   6          7.10         24.64         4.93 o
   6  12   6         22.23         21.65         4.94 o
   7  12   6         30.89         39.98         5.62 o
   8  12   6        543.73        466.35        14.18 o
   9  12   6       5696.03       5773.54        59.53 o
  10  12   6        465.06        334.40        14.02 o
  11  12   6         10.98          6.80         7.59 o
  12  12   6        441.63        340.62        16.98 o
 -12  13   6       4069.31       3997.87        54.50 o
 -11  13   6        107.51        126.44        14.66 o
 -10  13   6        549.51        503.73        17.80 o
  -9  13   6       1933.04       1741.06        30.50 o
  -8  13   6        286.04        205.66        11.08 o
  -7  13   6          1.39         -3.83         4.28 o
  -6  13   6       2957.34       2969.67        28.57 o
  -5  13   6       2568.61       2292.76        24.75 o
  -4  13   6      10446.03       9683.60        49.74 o
  -3  13   6       1037.38        924.26        20.05 o
  -2  13   6        713.88        656.83        16.74 o
  -1  13   6        527.90        588.94        18.04 o
   0  13   6          1.12          9.79         5.44 o
   1  13   6        110.13         93.10         7.08 o
   2  13   6         48.85         53.55         6.24 o
   3  13   6        298.21        231.35         9.85 o
   4  13   6        414.41        378.34        10.92 o
   5  13   6          6.65         10.94         6.34 o
   6  13   6        592.32        648.25        16.85 o
   7  13   6          0.40          0.50         4.44 o
   8  13   6          0.39          5.65         6.66 o
   9  13   6       1760.49       1792.77        32.23 o
  10  13   6          6.79         19.87        10.71 o
  11  13   6          9.35         49.69         8.84 o
  12  13   6       1674.05       1578.03        34.64 o
  13  13   6       1314.54       1323.63        31.90 o
 -13  14   6       2455.59       2412.46        42.34 o
 -12  14   6        561.56        440.21        19.13 o
 -11  14   6        867.06        757.49        24.49 o
 -10  14   6        169.75        158.64        12.22 o
  -9  14   6        117.74         96.04         9.78 o
  -8  14   6        695.78        819.32        18.91 o
  -7  14   6        135.20        101.03         7.09 o
  -6  14   6         20.71         16.61         6.11 o
  -5  14   6       1310.26       1221.05        18.62 o
  -4  14   6        943.93       1048.66        18.39 o
  -3  14   6      35205.11      33698.53       250.56 o
  -2  14   6       1623.69       1298.26        26.60 o
  -1  14   6       7820.91       7706.32        51.64 o
   0  14   6       1685.72       1502.98        40.10 o
   1  14   6        632.06        542.89        13.99 o
   2  14   6       3248.71       3071.68        27.60 o
   3  14   6        751.97        694.51        16.56 o
   4  14   6          8.61         -0.28         4.35 o
   5  14   6       1941.04       1804.35        25.13 o
   6  14   6          1.86          2.87         4.97 o
   7  14   6        204.39        210.61         9.72 o
   8  14   6         65.58         75.42         8.36 o
   9  14   6       2125.49       2202.49        40.43 o
  10  14   6         46.44         70.18         9.79 o
  11  14   6        151.11        202.60        14.14 o
  12  14   6        183.08        248.13        15.40 o
  13  14   6       2294.16       2276.94        41.29 o
  14  14   6          2.76          5.41         7.25 o
 -14  15   6          0.00          2.58         7.13 o
 -13  15   6         16.26          3.16         7.05 o
 -12  15   6        245.40        265.72        18.55 o
 -11  15   6         56.27         19.90         7.53 o
 -10  15   6         92.86         69.30         9.67 o
  -9  15   6       1022.67        847.16        24.98 o
  -8  15   6       2014.62       1807.16        30.98 o
  -7  15   6         52.26         26.03         5.24 o
  -6  15   6       1963.19       1818.58        33.77 o
  -5  15   6        143.14        145.99        13.03 o
  -4  15   6         12.44         13.43         9.61 o
  -3  15   6        209.48        189.41        12.83 o
  -2  15   6        703.89        668.71        21.35 o
  -1  15   6         99.80         69.63         6.76 o
   0  15   6        537.66        603.93        15.28 o
   1  15   6        695.93        717.46        15.04 o
   2  15   6         58.93         61.43         5.76 o
   3  15   6         55.19         56.91         6.23 o
   4  15   6      10936.89      10575.29        95.79 o
   5  15   6        293.17        246.19        18.08 o
   6  15   6        985.76       1056.78        20.64 o
   7  15   6        395.63        393.68        13.15 o
   8  15   6        881.62        881.40        20.09 o
   9  15   6         21.63         44.55         7.39 o
  10  15   6       2031.18       2036.42        36.78 o
  11  15   6        216.40        217.47        14.44 o
  12  15   6       1329.26       1401.08        32.96 o
  13  15   6          3.30          3.86         7.84 o
  14  15   6        775.86        739.12        23.55 o
  15  15   6        655.62        651.02        31.31 o
 -15  16   6         96.60        104.82         8.37 o
 -14  16   6          0.12          5.88         7.08 o
 -13  16   6        336.35        412.30        17.71 o
 -12  16   6       1483.41       1588.65        33.45 o
 -11  16   6        679.58        610.11        21.36 o
 -10  16   6         58.80         39.59         8.16 o
  -9  16   6        981.79        936.66        26.30 o
  -8  16   6       1533.50       1454.23        27.77 o
  -7  16   6       2403.26       2346.25        35.72 o
  -6  16   6        137.20        147.59        11.92 o
  -5  16   6        578.46        531.79        27.19 o
  -4  16   6       2550.60       2347.15        41.09 o
  -3  16   6        148.01         77.36         8.75 o
  -2  16   6        129.26        176.39        15.71 o
  -1  16   6         74.75         50.30         8.07 o
   0  16   6         16.23         -3.67        13.50 o
   1  16   6        839.52        777.47        16.13 o
   2  16   6        469.56        391.07        12.63 o
   3  16   6         30.13         34.57         7.31 o
   4  16   6       6142.50       5908.65        47.87 o
   5  16   6        556.81        511.83        15.15 o
   6  16   6        354.11        386.70        13.92 o
   7  16   6       2027.87       2032.84        30.24 o
   8  16   6          2.89          8.92         6.32 o
   9  16   6       2024.42       2050.13        39.48 o
  10  16   6         69.70         93.92        10.53 o
  11  16   6          6.67          8.05         6.11 o
  12  16   6         13.65         19.00         6.49 o
  13  16   6        956.91        839.05        21.15 o
  14  16   6         27.62         24.67         6.65 o
  15  16   6         13.37         13.79         5.98 o
  16  16   6         34.93         47.74         6.83 o
 -16  17   6        731.60        831.44        22.53 o
 -15  17   6        139.29        176.47         9.45 o
 -14  17   6       1525.20       1361.62        28.38 o
 -13  17   6        136.98        135.68        10.62 o
 -12  17   6        129.25        116.88        16.58 o
 -11  17   6        470.74        495.08        18.82 o
 -10  17   6        365.03        256.35        18.31 o
  -9  17   6        723.11        763.35        29.51 o
  -8  17   6       9966.92       9838.71       101.88 o
  -7  17   6          9.05         34.48         9.45 o
  -6  17   6       4939.31       5136.59        62.69 o
  -5  17   6       8091.48       8670.38        96.28 o
  -4  17   6       1101.55       1138.04        62.58 o
  -3  17   6        104.36        119.91        13.80 o
  -2  17   6       4230.09       4170.73        52.56 o
  -1  17   6        123.08        146.86        14.08 o
   0  17   6         44.07         19.66         6.18 o
   1  17   6         97.49         89.52         7.12 o
   2  17   6        192.48        185.56        10.07 o
   3  17   6         39.59         38.75         6.52 o
   4  17   6       1303.40       1319.81        26.46 o
   5  17   6       1054.91        965.21        21.15 o
   6  17   6        158.00        149.93         9.65 o
   7  17   6          3.57          1.31         6.13 o
   8  17   6         35.19         21.77         6.91 o
   9  17   6       3187.88       2990.72        39.86 o
  10  17   6        586.81        557.74        21.11 o
  11  17   6        988.35        892.33        26.04 o
  12  17   6         40.54         16.56         6.15 o
  13  17   6        102.82         86.90         8.38 o
  14  17   6          8.92         16.73         6.04 o
  15  17   6       2682.91       2732.06        33.96 o
  16  17   6         53.28         93.03         7.37 o
  17  17   6        160.62        165.42         9.92 o
 -17  18   6          8.47         -0.83         5.33 o
 -16  18   6         94.24        105.28         7.02 o
 -15  18   6         37.54         29.99         6.39 o
 -14  18   6        452.81        485.23        24.10 o
 -13  18   6         96.46         93.70        14.16 o
 -12  18   6         58.62         23.49         8.58 o
 -11  18   6        277.51        265.61        17.65 o
 -10  18   6        509.89        452.60        22.50 o
  -9  18   6        395.07        413.73        21.77 o
  -8  18   6        326.57        283.25        29.24 o
  -7  18   6         14.23         24.49        11.75 o
  -6  18   6        263.86        278.99        16.24 o
  -5  18   6       2255.14       2252.21        49.97 o
  -4  18   6        613.27        673.20        28.27 o
  -3  18   6       1443.01       1567.60        41.72 o
  -2  18   6        163.33        190.64        17.23 o
  -1  18   6        922.47        982.99        22.69 o
   0  18   6         70.26         58.38         7.32 o
   1  18   6       6929.36       6707.57        48.30 o
   2  18   6       1179.83       1168.47        25.46 o
   3  18   6        330.96        325.14        12.80 o
   4  18   6         18.02          4.21         5.46 o
   5  18   6      13767.79      13217.25        68.61 o
   6  18   6       2610.66       2438.61        56.53 o
   7  18   6      10845.83      10715.31        85.12 o
   8  18   6       4926.70       4837.89        55.31 o
   9  18   6        101.75        145.59        10.33 o
  10  18   6        104.95         75.03         8.44 o
  11  18   6         22.07         19.81         8.60 o
  12  18   6        347.02        296.14        15.55 o
  13  18   6       1292.40       1299.46        29.98 o
  14  18   6         29.25         39.65         7.71 o
  15  18   6       2702.74       3169.53        33.63 o
  16  18   6        901.76       1047.93        18.17 o
  17  18   6         17.28         22.77         9.33 o
  18  18   6         11.41         25.50         6.15 o
 -18  19   6        240.95        256.22        11.22 o
 -17  19   6        872.95        922.69        16.81 o
 -16  19   6          8.54         17.36         4.35 o
 -15  19   6        348.05        412.00        19.49 o
 -14  19   6         30.95         39.22         6.72 o
 -13  19   6        104.93        120.89        33.56 o
 -12  19   6          1.10          2.36        15.38 o
 -11  19   6        454.97        523.33        35.56 o
 -10  19   6       1302.22       1387.06        57.01 o
  -9  19   6         24.77         17.83        13.80 o
  -8  19   6         49.16         88.12        20.54 o
  -7  19   6       1816.30       1831.80        45.99 o
  -6  19   6        136.82        142.98        12.98 o
  -5  19   6         29.67         15.47        10.87 o
  -4  19   6       1238.74       1184.37        36.70 o
  -3  19   6       3857.68       3996.75        65.71 o
  -2  19   6          0.75         -0.57         9.59 o
  -1  19   6        719.67        710.87        23.94 o
   0  19   6       6549.06       6496.97        75.59 o
   1  19   6       1199.40       1287.80        23.85 o
   2  19   6       2502.43       2515.67        29.79 o
   3  19   6        292.56        295.54        11.19 o
   4  19   6       1689.61       1655.67        27.06 o
   5  19   6        217.99        220.44         9.89 o
   6  19   6        279.15        219.55         9.94 o
   7  19   6       1185.04       1067.71        22.38 o
   8  19   6       2009.47       2004.65        28.44 o
   9  19   6        270.97        251.85        10.87 o
  10  19   6       3932.42       3966.36        43.04 o
  11  19   6       1469.32       1387.32        30.10 o
  12  19   6       1562.67       1252.19        28.28 o
  13  19   6        631.56        693.70        20.37 o
  14  19   6        618.29        641.91        26.77 o
  15  19   6         86.71         99.63         8.47 o
  16  19   6         27.14         46.16         5.21 o
  17  19   6        790.29       1013.64        19.00 o
  18  19   6         21.48          9.62         9.61 o
 -17  20   6        631.46        653.02        24.43 o
 -16  20   6        473.65        529.72        16.58 o
 -15  20   6       5279.76       5179.02        53.36 o
 -14  20   6        748.75        740.13        18.80 o
 -13  20   6        333.03        351.17        18.03 o
 -12  20   6        389.74        388.96        28.40 o
 -11  20   6          0.01         16.62        12.52 o
 -10  20   6         18.35         11.02        14.45 o
  -9  20   6         70.07        116.21        21.57 o
  -8  20   6         50.88         69.52        18.01 o
  -7  20   6        266.60        251.02        26.29 o
  -6  20   6         18.30         -7.71        15.00 o
  -5  20   6        807.55        885.34        31.36 o
  -4  20   6       2843.44       3033.27        56.65 o
  -3  20   6         22.87         45.67        10.72 o
  -2  20   6       1595.33       1568.88        34.84 o
  -1  20   6         48.76         58.24        14.34 o
   0  20   6        715.30        668.93        19.61 o
   1  20   6         43.04         52.27         6.78 o
   2  20   6       1725.97       1738.38        25.17 o
   3  20   6         80.70        109.03         7.68 o
   4  20   6        387.83        374.79        19.26 o
   5  20   6       1309.87       1357.34        23.91 o
   6  20   6        119.39        162.66         9.17 o
   7  20   6       1150.35       1122.66        21.77 o
   8  20   6         64.98         57.78         6.45 o
   9  20   6        802.15        758.15        16.96 o
  10  20   6        780.38        696.39        15.95 o
  11  20   6       1016.32        932.33        20.29 o
  12  20   6         34.37         45.05         6.13 o
  13  20   6         43.91         65.68         7.65 o
  14  20   6         64.80         70.10         8.05 o
  15  20   6        455.77        479.60        12.12 o
  16  20   6        177.50        178.91        12.30 o
  17  20   6         60.97         90.99        10.09 o
 -15  21   6         84.19         90.01         6.22 o
 -14  21   6       1423.23       1236.17        21.71 o
 -13  21   6        820.73        851.24        29.38 o
 -12  21   6        134.61        144.89        19.15 o
 -11  21   6         98.48        109.94        15.96 o
 -10  21   6         49.17         68.42        16.57 o
  -9  21   6         52.00         50.86         9.04 o
  -8  21   6        126.27         76.39        16.37 o
  -7  21   6          8.60         16.59        14.96 o
  -6  21   6         93.12         92.94        12.98 o
  -5  21   6          9.28          7.27         8.04 o
  -4  21   6        182.73        154.98        12.41 o
  -3  21   6         29.97         20.93         9.35 o
  -2  21   6       1042.11        957.94        31.84 o
  -1  21   6        440.68        391.78        16.39 o
   0  21   6        305.19        282.19        23.64 o
   1  21   6        196.51        179.02        15.68 o
   2  21   6        573.62        550.81        16.43 o
   3  21   6        876.53        975.27        19.31 o
   4  21   6        266.46        305.86        11.53 o
   5  21   6       2042.86       2010.65        27.29 o
   6  21   6         10.15          7.57         4.47 o
   7  21   6          4.36          5.40         4.40 o
   8  21   6       1439.52       1562.82        23.03 o
   9  21   6        936.12        908.46        15.77 o
  10  21   6       1346.56       1452.96        21.08 o
  11  21   6          5.70         21.06         6.15 o
  12  21   6         64.86         94.43         8.17 o
  13  21   6        461.12        524.62        15.30 o
  14  21   6       1007.70        932.00        29.44 o
  15  21   6        559.14        565.67        16.91 o
 -14  22   6        291.30        246.92        16.02 o
 -13  22   6        609.42        597.46        14.90 o
 -12  22   6        103.77         71.52         9.16 o
 -11  22   6         34.97         42.37         8.13 o
 -10  22   6        140.27        134.96        11.88 o
  -9  22   6        820.56        899.00        25.60 o
  -8  22   6          0.37          4.01        11.83 o
  -7  22   6        117.44        141.41        19.86 o
  -6  22   6         60.15         72.79        16.93 o
  -5  22   6        739.86        717.34        27.07 o
  -4  22   6        339.20        407.31        17.37 o
  -3  22   6          4.41         14.81         9.05 o
  -2  22   6         16.71         39.37         7.68 o
  -1  22   6        727.77        674.54        20.15 o
   0  22   6         13.64         26.25        12.64 o
   1  22   6         20.56         10.17         8.43 o
   2  22   6         82.69        110.82        12.64 o
   3  22   6       1438.62       1288.04        29.90 o
   4  22   6       1035.62       1127.23        21.76 o
   5  22   6         12.43         10.75         6.16 o
   6  22   6         57.90         50.66         6.72 o
   7  22   6        305.59        281.35        11.23 o
   8  22   6          9.01         12.80         4.28 o
   9  22   6       1171.68       1280.14        16.92 o
  10  22   6        930.64       1065.03        18.16 o
  11  22   6         90.90         75.09         5.98 o
  12  22   6        162.33        183.16         7.77 o
  13  22   6        278.08        338.10         8.45 o
  14  22   6          0.05         -4.90         4.90 o
 -12  23   6       1752.58       1930.37        24.77 o
 -11  23   6         38.56         60.82         6.22 o
 -10  23   6        829.77        866.44        23.25 o
  -9  23   6        158.17        258.39        17.62 o
  -8  23   6        963.41       1142.70        22.44 o
  -7  23   6         13.63          8.56        11.67 o
  -6  23   6       1573.37       1629.16        35.25 o
  -5  23   6       1542.60       1620.25        82.00 o
  -4  23   6       1224.36       1375.64        27.14 o
  -3  23   6         84.85        108.23         8.17 o
  -2  23   6         31.15         38.32         8.55 o
  -1  23   6         35.09         18.42         8.84 o
   0  23   6        118.46         97.04        11.56 o
   1  23   6        342.94        352.16        18.24 o
   2  23   6        152.24        181.76        13.89 o
   3  23   6         15.65         14.68         7.95 o
   4  23   6        441.30        410.34        14.64 o
   5  23   6        846.53        964.54        18.63 o
   6  23   6        552.23        581.06        20.02 o
   7  23   6        181.27        164.52         8.38 o
   8  23   6        103.16        100.12         5.27 o
   9  23   6        285.90        380.12        12.51 o
  10  23   6        252.00        296.78         9.34 o
  11  23   6        243.79        255.03        11.07 o
  12  23   6        397.37        419.82        11.64 o
 -10  24   6        642.96        664.60        14.76 o
  -9  24   6        844.68        837.48        17.35 o
  -8  24   6          6.87         -2.29         6.29 o
  -7  24   6        274.12        213.89         8.64 o
  -6  24   6        184.30        184.51         9.63 o
  -5  24   6        191.87        218.16        14.94 o
  -4  24   6        399.32        402.53        18.20 o
  -3  24   6       1728.47       1943.04        29.19 o
  -2  24   6        770.04        890.68        25.07 o
  -1  24   6         59.40         73.61         8.34 o
   0  24   6         10.07          3.89         7.09 o
   1  24   6        600.74        605.82        21.37 o
   2  24   6        183.65        180.01        12.68 o
   3  24   6       3175.32       3140.98       125.10 o
   4  24   6         43.69         55.95        16.33 o
   5  24   6        122.41         96.54         7.32 o
   6  24   6        629.53        604.71        13.33 o
   7  24   6        344.89        333.43         9.81 o
   8  24   6        131.91        139.85         9.53 o
   9  24   6         67.25         62.96         6.81 o
  10  24   6         39.97         62.58         5.36 o
  -8  25   6         38.35         21.64         5.06 o
  -7  25   6         33.62          9.62         3.65 o
  -6  25   6        152.39        121.57         5.99 o
  -5  25   6        185.71        174.21         7.10 o
  -4  25   6       2923.43       2757.33        32.06 o
  -3  25   6       1565.81       1491.35        29.20 o
  -2  25   6          4.89         -0.99         5.55 o
  -1  25   6         10.32         -7.02         7.02 o
   0  25   6          1.44          0.09         5.08 o
   1  25   6        153.61        111.79         7.91 o
   2  25   6        882.99       1002.84        20.37 o
   3  25   6       2474.24       2356.13        45.56 o
   4  25   6       3058.39       2657.13        46.51 o
   5  25   6        636.62        604.92        17.84 o
   6  25   6        476.70        477.44        15.23 o
   7  25   6         12.54         26.48         7.63 o
   8  25   6        190.05        157.62        13.03 o
  -4  26   6         18.66         11.52         6.58 o
  -3  26   6        107.85         86.89         7.34 o
  -2  26   6        583.60        669.16        18.34 o
  -1  26   6        416.36        439.41        36.42 o
   0  26   6        292.99        209.55        11.11 o
   1  26   6        413.69        391.27        11.62 o
   2  26   6        103.24         71.84         7.94 o
   3  26   6        135.55        129.50         6.88 o
   4  26   6        409.15        453.19        21.28 o
   0   1   7       1493.53       1470.83        21.90 o
   1   1   7       1332.19       1267.15        21.73 o
  -1   2   7       6312.59       6259.84        55.15 o
   0   2   7       1724.30       1727.16        30.25 o
   1   2   7       6711.81       6735.78        49.99 o
   2   2   7        947.92        959.42        22.29 o
  -2   3   7        701.51        688.58        20.73 o
  -1   3   7       7175.94       7804.36        61.99 o
   0   3   7       7262.53       8021.16        62.07 o
   1   3   7       8598.26       9108.18        70.99 o
   2   3   7       9725.65      10360.93        77.28 o
   3   3   7        405.70        570.73        19.18 o
  -3   4   7       5914.19       6603.56        62.27 o
  -2   4   7        663.70        496.36        22.43 o
  -1   4   7        105.03         95.47         9.73 o
   0   4   7       1430.73       1806.11        32.58 o
   1   4   7         14.25          8.64         5.78 o
   2   4   7      11560.64      11607.93        83.29 o
   3   4   7        735.24        799.67        23.93 o
   4   4   7        540.44        466.62        20.06 o
  -4   5   7       3228.94       3329.57        45.14 o
  -3   5   7       2344.06       2463.90        38.82 o
  -2   5   7        563.73        511.46        17.10 o
  -1   5   7         88.92         54.95         8.65 o
   0   5   7       1976.50       2208.99        36.65 o
   1   5   7       5346.60       5759.31        54.68 o
   2   5   7       4248.86       4382.81        44.11 o
   3   5   7        358.26        356.18        12.31 o
   4   5   7         22.49         12.45         5.05 o
   5   5   7       4447.59       4926.42        48.07 o
  -5   6   7        613.47        574.03        27.33 o
  -4   6   7       1096.86       1151.40        34.76 o
  -3   6   7        477.38        547.83        26.71 o
  -2   6   7       8639.14       9268.92        96.80 o
  -1   6   7       1683.73       1746.54        39.20 o
   0   6   7          0.03          2.18         5.85 o
   1   6   7       2914.00       2999.68        40.53 o
   2   6   7       1385.25       1499.29        24.96 o
   3   6   7       2386.99       2390.81        31.56 o
   4   6   7      11619.72      12850.40       100.15 o
   5   6   7       2895.03       3269.12        40.73 o
   6   6   7      14726.73      15427.43       131.43 o
  -6   7   7        634.21        797.56        34.93 o
  -5   7   7         25.41         13.88         8.43 o
  -4   7   7        328.58        263.36        18.71 o
  -3   7   7        129.74        122.11        13.94 o
  -2   7   7        851.62        847.48        24.38 o
  -1   7   7      15396.09      16678.35       105.18 o
   0   7   7        422.79        497.84        19.90 o
   1   7   7       1246.76       1198.62        28.72 o
   2   7   7       1331.98       1478.13        28.16 o
   3   7   7       5155.34       5839.03        74.88 o
   4   7   7        333.25        353.37        19.77 o
   5   7   7         66.24         36.60         6.74 o
   6   7   7        162.12        197.21        16.66 o
   7   7   7         77.25         61.57        11.71 o
  -7   8   7        508.24        293.11        20.40 o
  -6   8   7        877.03        860.64        33.09 o
  -5   8   7         94.72         18.28        12.56 o
  -4   8   7       2400.87       2648.97        55.11 o
  -3   8   7        691.75        984.99        33.27 o
  -2   8   7         32.74         42.26         9.93 o
  -1   8   7       1162.94       1063.08        33.78 o
   0   8   7       4969.72       5661.73        62.42 o
   1   8   7         16.75          4.28         7.24 o
   2   8   7       3203.32       3463.93        42.50 o
   3   8   7       3162.25       3105.13        43.80 o
   4   8   7       7809.93       8543.26        87.52 o
   5   8   7       2883.44       2899.47        43.57 o
   6   8   7       1366.77       1447.10        31.91 o
   7   8   7        789.08        547.36        27.15 o
   8   8   7       3657.19       3334.95        43.20 o
  -8   9   7         17.28         13.06         5.70 o
  -7   9   7       2002.51       2049.01        29.31 o
  -6   9   7       1120.10        866.50        34.37 o
  -5   9   7       3844.40       3974.89        70.88 o
  -4   9   7       2095.44       1811.47        52.36 o
  -3   9   7          3.19          7.23         7.90 o
  -2   9   7        805.35        989.50        33.74 o
  -1   9   7        320.48        296.15        17.42 o
   0   9   7         17.49          3.03         6.99 o
   1   9   7        959.72        981.69        27.72 o
   2   9   7        184.15        258.96        13.91 o
   3   9   7        458.02        500.91        19.55 o
   4   9   7       1034.70        976.46        24.65 o
   5   9   7       1160.03       1341.90        29.11 o
   6   9   7         31.05         15.61         6.02 o
   7   9   7        495.71        565.42        15.81 o
   8   9   7         50.69         10.76         7.72 o
   9   9   7        388.09        269.23        10.94 o
  -9  10   7        684.37        861.21        19.05 o
  -8  10   7        340.29        350.87        11.18 o
  -7  10   7       1591.15       1638.33        24.21 o
  -6  10   7        401.68        330.65        11.02 o
  -5  10   7         57.60        111.58        15.81 o
  -4  10   7       1329.23       1269.16        40.79 o
  -3  10   7        344.65        385.50        24.29 o
  -2  10   7        810.63        764.51        30.65 o
  -1  10   7        878.25        969.94        31.20 o
   0  10   7       3543.21       3541.21        54.27 o
   1  10   7          2.53          6.05         7.01 o
   2  10   7        168.44        146.93        12.91 o
   3  10   7         47.91         36.61        11.37 o
   4  10   7        472.92        384.29        16.96 o
   5  10   7         65.11         82.09         8.74 o
   6  10   7         43.45         44.22         7.48 o
   7  10   7         18.30         25.26         5.15 o
   8  10   7        331.58        294.14         9.83 o
   9  10   7        322.84        333.32        12.12 o
  10  10   7        318.30        352.00        16.19 o
 -10  11   7        111.54         65.16         6.97 o
  -9  11   7       1323.19       1217.16        22.89 o
  -8  11   7       7342.75       7167.77        53.93 o
  -7  11   7        853.61        835.08        16.78 o
  -6  11   7        416.12        402.00        11.40 o
  -5  11   7       2871.81       2666.70        27.62 o
  -4  11   7       1052.05        913.03        26.26 o
  -3  11   7        256.73        280.99        17.51 o
  -2  11   7        129.81        116.36        10.59 o
  -1  11   7       2503.51       2304.97        53.65 o
   0  11   7        518.44        424.63        22.42 o
   1  11   7       2092.11       2089.77        47.51 o
   2  11   7        160.85        146.76        12.12 o
   3  11   7          3.30         -0.78         5.43 o
   4  11   7         39.85         60.23         6.16 o
   5  11   7       1511.23       1560.24        27.65 o
   6  11   7       1211.18       1225.11        20.86 o
   7  11   7       1990.72       2207.73        24.03 o
   8  11   7       2366.42       2242.02        27.06 o
   9  11   7         66.79         46.23         7.04 o
  10  11   7        295.05        236.58        12.30 o
  11  11   7       2185.37       2006.44        41.44 o
 -11  12   7       1550.74       1603.65        34.72 o
 -10  12   7         61.52         42.80         8.65 o
  -9  12   7       3911.67       3513.12        39.03 o
  -8  12   7        106.99        121.96         8.22 o
  -7  12   7        501.91        327.69        11.03 o
  -6  12   7        265.37        329.49        13.29 o
  -5  12   7        239.50        287.65        15.62 o
  -4  12   7          0.76         17.46         4.52 o
  -3  12   7       1373.84       1510.46        22.67 o
  -2  12   7         72.71         43.27         5.29 o
  -1  12   7          5.50          9.04         5.33 o
   0  12   7       1933.08       1769.13        24.13 o
   1  12   7       2765.26       2633.17        26.83 o
   2  12   7       1699.42       1548.28        22.62 o
   3  12   7          1.09          1.74         5.57 o
   4  12   7        115.70        101.86         7.54 o
   5  12   7       3512.84       3410.62        34.68 o
   6  12   7          7.36         20.41         4.59 o
   7  12   7        421.40        378.65        13.96 o
   8  12   7        646.65        610.27        14.65 o
   9  12   7       1280.36       1238.26        32.64 o
  10  12   7         18.15         19.06         7.74 o
  11  12   7       6214.28       6493.28        69.33 o
  12  12   7       5209.22       5432.27        64.80 o
 -12  13   7        120.18         77.63        10.59 o
 -11  13   7        537.23        507.27        20.43 o
 -10  13   7        368.20        284.27        15.60 o
  -9  13   7        114.28        125.13        16.94 o
  -8  13   7       1835.08       1650.39        30.84 o
  -7  13   7       1188.52       1193.27        21.23 o
  -6  13   7        847.91        982.82        17.21 o
  -5  13   7      17608.74      17395.87        84.45 o
  -4  13   7        364.02        441.62        13.22 o
  -3  13   7         39.33         39.90         7.78 o
  -2  13   7       5485.15       4968.43        41.68 o
  -1  13   7       7517.65       7295.95        45.53 o
   0  13   7       3361.26       3120.04        29.85 o
   1  13   7          8.51         22.21         4.03 o
   2  13   7         98.04         99.39         7.49 o
   3  13   7        437.92        417.72        11.55 o
   4  13   7        108.24         92.97         8.91 o
   5  13   7       1119.93       1202.46        25.13 o
   6  13   7        988.15        928.07        19.04 o
   7  13   7        141.30        134.39         8.10 o
   8  13   7        457.88        385.26        13.57 o
   9  13   7        527.67        484.54        14.70 o
  10  13   7       1027.65       1161.46        25.29 o
  11  13   7         23.31          2.84         6.36 o
  12  13   7         19.09         29.51         7.18 o
  13  13   7        605.62        599.44        18.67 o
 -13  14   7         53.70         33.30         7.04 o
 -12  14   7        206.81        243.30        15.06 o
 -11  14   7       2925.54       2996.06        47.12 o
 -10  14   7        184.93        173.58        13.15 o
  -9  14   7       5681.95       5308.82        61.68 o
  -8  14   7       7957.98       7395.49        72.32 o
  -7  14   7        509.45        404.77        15.34 o
  -6  14   7       1281.75       1247.00        19.61 o
  -5  14   7       4583.88       4126.23        61.33 o
  -4  14   7        167.98        150.66        13.89 o
  -3  14   7        435.85        428.31        19.59 o
  -2  14   7       7148.67       6516.96        58.60 o
  -1  14   7       1001.04       1056.92        19.90 o
   0  14   7        621.64        683.86        16.13 o
   1  14   7       1037.88        951.73        15.25 o
   2  14   7         60.17         33.03         4.50 o
   3  14   7       2336.22       2302.06        27.12 o
   4  14   7        148.92        156.64         9.61 o
   5  14   7       2566.92       2489.88        33.30 o
   6  14   7       3039.15       3280.36        38.68 o
   7  14   7       2569.19       2423.81        31.94 o
   8  14   7       1701.26       1517.22        30.04 o
   9  14   7       4717.26       4571.51        54.77 o
  10  14   7       1209.02       1271.95        26.44 o
  11  14   7          0.98         -0.68         6.76 o
  12  14   7        533.78        509.68        17.47 o
  13  14   7        244.04        231.85        12.38 o
  14  14   7         37.86         69.98         8.00 o
 -14  15   7         60.11         58.96         7.55 o
 -13  15   7          1.89         -5.73         6.32 o
 -12  15   7        252.78        233.79        14.91 o
 -11  15   7        123.88        128.55        14.52 o
 -10  15   7       2661.98       2836.52        45.23 o
  -9  15   7       3453.38       3352.24        49.07 o
  -8  15   7       4050.04       3976.64        53.25 o
  -7  15   7         97.49         93.53         8.80 o
  -6  15   7       1375.88       1269.63        23.28 o
  -5  15   7       2670.66       2651.93        36.23 o
  -4  15   7        212.77        254.65        12.57 o
  -3  15   7       8321.92       8018.36        83.27 o
  -2  15   7       1113.17        977.38        23.04 o
  -1  15   7       2984.59       3006.59        34.87 o
   0  15   7       1448.13       1307.52        23.08 o
   1  15   7        462.41        447.95        10.95 o
   2  15   7       1631.42       1723.38        22.43 o
   3  15   7        373.50        410.30        12.41 o
   4  15   7        366.62        314.35        11.69 o
   5  15   7        296.89        346.48        13.86 o
   6  15   7         28.07         42.64         7.48 o
   7  15   7       2282.15       2298.21        36.09 o
   8  15   7       2887.16       3003.31        39.30 o
   9  15   7        350.21        281.77        13.14 o
  10  15   7       5318.73       5195.60        63.58 o
  11  15   7       1324.40       1263.19        26.19 o
  12  15   7          3.67          6.51         6.54 o
  13  15   7        356.09        348.48        17.82 o
  14  15   7         32.28         31.00         6.42 o
  15  15   7        152.55        178.77        10.26 o
 -15  16   7         50.65         18.62         5.50 o
 -14  16   7        981.29        826.95        19.66 o
 -13  16   7          1.60         -3.25         5.84 o
 -12  16   7        221.31        226.18        13.62 o
 -11  16   7         44.34         41.87         8.39 o
 -10  16   7       2619.92       2533.66        42.04 o
  -9  16   7         21.71         25.15         7.89 o
  -8  16   7       1053.43        968.32        39.55 o
  -7  16   7       1000.02       1026.45        27.09 o
  -6  16   7       1904.75       1969.49        28.77 o
  -5  16   7        453.04        472.08        15.93 o
  -4  16   7      13696.06      12784.85       115.06 o
  -3  16   7       6625.94       6425.46       151.01 o
  -2  16   7      11681.14      11223.96       108.05 o
  -1  16   7       1957.45       1735.57        41.07 o
   0  16   7       1495.85       1380.74        27.20 o
   1  16   7       2513.10       2516.57        28.96 o
   2  16   7        542.05        485.72        14.92 o
   3  16   7        659.03        629.79        18.97 o
   4  16   7        568.89        579.21        16.21 o
   5  16   7        722.88        709.99        17.89 o
   6  16   7       2283.23       2301.77        31.69 o
   7  16   7       1079.94       1058.98        25.01 o
   8  16   7       1625.04       1611.61        40.74 o
   9  16   7       1231.58       1132.33        31.80 o
  10  16   7       5083.21       4954.46        57.49 o
  11  16   7        275.13        251.41        14.69 o
  12  16   7         14.42         22.06         6.16 o
  13  16   7          0.53         -1.02         5.85 o
  14  16   7         47.72         42.04         6.47 o
  15  16   7        244.93        228.46        10.72 o
  16  16   7         84.24        137.99         8.41 o
 -16  17   7          1.80          4.34         4.04 o
 -15  17   7          0.39         -2.57         4.93 o
 -14  17   7        552.52        488.23        14.61 o
 -13  17   7        713.44        696.62        17.84 o
 -12  17   7       1466.24       1529.08        30.96 o
 -11  17   7        868.04        867.53        24.03 o
 -10  17   7         36.94         29.91        11.11 o
  -9  17   7        561.68        466.83        19.07 o
  -8  17   7        670.12        553.07        19.84 o
  -7  17   7      10345.80      10263.19       102.60 o
  -6  17   7       2931.17       2742.61        56.10 o
  -5  17   7         44.76         41.93        10.32 o
  -4  17   7         37.68         55.81        10.79 o
  -3  17   7         15.92          9.61         8.36 o
  -2  17   7        965.40       1051.21        33.79 o
  -1  17   7          8.14         29.29        10.39 o
   0  17   7       1755.00       1581.09        26.88 o
   1  17   7      15333.15      14522.64        80.18 o
   2  17   7       1778.72       1682.80        41.70 o
   3  17   7       1136.25       1170.85        20.40 o
   4  17   7       5978.23       5582.12        48.62 o
   5  17   7        452.07        531.24        17.27 o
   6  17   7         99.43        101.51         8.19 o
   7  17   7         25.31         16.36         6.42 o
   8  17   7        669.62        785.44        24.48 o
   9  17   7       2114.71       2341.34        37.38 o
  10  17   7        497.19        538.40        26.43 o
  11  17   7       1242.97       1277.99        47.11 o
  12  17   7          5.87         15.41         6.07 o
  13  17   7        771.91        762.06        18.65 o
  14  17   7         78.61         88.28         8.22 o
  15  17   7       1255.19       1344.22        22.48 o
  16  17   7         22.64         47.62         5.74 o
  17  17   7          5.21         19.30         7.84 o
 -17  18   7        188.54        188.04         9.32 o
 -16  18   7         42.32         32.28         4.69 o
 -15  18   7       1287.65       1335.46        24.56 o
 -14  18   7       2880.47       3012.82        38.68 o
 -13  18   7        133.58        116.46         9.60 o
 -12  18   7         37.99         57.24         8.10 o
 -11  18   7         10.62         33.50         8.73 o
 -10  18   7          0.63          3.03         7.35 o
  -9  18   7       1179.82       1052.90        26.01 o
  -8  18   7          2.16          3.81         8.44 o
  -7  18   7        294.40        354.77        32.54 o
  -6  18   7         90.44         85.98        13.40 o
  -5  18   7          0.00         -6.24        10.17 o
  -4  18   7       1713.91       1749.59        43.40 o
  -3  18   7         16.72         11.08         9.34 o
  -2  18   7       3851.57       3866.72        63.57 o
  -1  18   7         24.17         40.41         6.44 o
   0  18   7       3951.92       3863.02        39.90 o
   1  18   7         87.78         66.23         7.08 o
   2  18   7        225.18        215.38        10.64 o
   3  18   7       1929.35       2031.51        26.50 o
   4  18   7          7.78          2.33         5.07 o
   5  18   7        309.56        407.07        13.93 o
   6  18   7        216.33        176.23         9.75 o
   7  18   7       2513.92       2450.89        30.79 o
   8  18   7         18.27         26.29         8.04 o
   9  18   7         25.35         13.15         6.44 o
  10  18   7       1052.37       1137.50        27.79 o
  11  18   7       2168.82       2239.29        37.95 o
  12  18   7       2258.83       2169.93        47.88 o
  13  18   7        795.91        761.43        21.34 o
  14  18   7        670.61        664.02        19.10 o
  15  18   7         27.51         55.95         6.98 o
  16  18   7        411.18        451.67        17.38 o
  17  18   7        639.57        770.98        16.60 o
  18  18   7        220.86        250.62        12.00 o
 -17  19   7        265.53        277.99        16.49 o
 -16  19   7         48.74         53.98         6.20 o
 -15  19   7        455.24        521.50        12.33 o
 -14  19   7        443.72        474.08        14.73 o
 -13  19   7        104.88         88.94         8.17 o
 -12  19   7        447.68        453.04        15.97 o
 -11  19   7         84.63         79.76         8.62 o
 -10  19   7        298.62        266.71        18.11 o
  -9  19   7       1811.96       2052.09        54.62 o
  -8  19   7        206.73        203.28        23.90 o
  -7  19   7          0.59         -2.36        13.53 o
  -6  19   7         23.98         20.20        10.46 o
  -5  19   7          0.52          1.49         9.45 o
  -4  19   7        746.24        684.23        27.70 o
  -3  19   7         47.30         68.99        18.69 o
  -2  19   7        668.88        617.09        18.80 o
  -1  19   7       3111.28       3017.42        34.77 o
   0  19   7        460.85        405.23        13.53 o
   1  19   7         21.30         19.50         6.60 o
   2  19   7       5794.97       5537.93        49.85 o
   3  19   7        111.35         98.12         7.21 o
   4  19   7          1.07         -1.46         5.96 o
   5  19   7       2053.32       2338.19        27.93 o
   6  19   7         83.11        120.25        12.92 o
   7  19   7         96.21         95.61         7.17 o
   8  19   7         94.89        123.19         9.16 o
   9  19   7        443.07        461.67        13.50 o
  10  19   7        176.42        178.84        10.10 o
  11  19   7        598.01        661.75        17.25 o
  12  19   7        161.26        144.89         8.93 o
  13  19   7        734.87        773.32        17.30 o
  14  19   7        232.42        225.28         9.46 o
  15  19   7        224.09        283.18         9.48 o
  16  19   7        851.28       1021.81        21.36 o
  17  19   7        450.83        579.05        21.75 o
 -15  20   7       1308.93       1350.03        24.99 o
 -14  20   7       1284.69       1341.20        22.72 o
 -13  20   7        912.99        733.98        30.51 o
 -12  20   7       1046.59       1121.29        29.25 o
 -11  20   7        144.11        207.79        14.79 o
 -10  20   7        213.54        278.45        16.98 o
  -9  20   7        973.80       1076.18        26.48 o
  -8  20   7         16.26         25.38         7.09 o
  -7  20   7          1.81          8.75        12.51 o
  -6  20   7        619.32        720.78        41.08 o
  -5  20   7         76.04         83.43         9.92 o
  -4  20   7          0.36         -4.24         6.60 o
  -3  20   7         10.76          5.83         7.07 o
  -2  20   7        137.75        129.66        11.89 o
  -1  20   7         17.58          2.95         7.03 o
   0  20   7        787.35        718.34        18.37 o
   1  20   7         76.85         92.44         9.70 o
   2  20   7         12.11         -0.64         4.98 o
   3  20   7         41.13         31.29         5.68 o
   4  20   7        603.23        651.99        15.80 o
   5  20   7         16.33         34.44         5.77 o
   6  20   7         16.26         21.86         5.40 o
   7  20   7       1095.77       1110.27        19.69 o
   8  20   7        380.75        404.44        10.56 o
   9  20   7        274.50        311.99         9.72 o
  10  20   7        369.94        400.54        11.71 o
  11  20   7        284.68        263.17        10.64 o
  12  20   7       1861.98       1638.55        20.86 o
  13  20   7         22.63         26.11         4.20 o
  14  20   7        652.39        630.99        12.84 o
  15  20   7        426.43        425.27        15.00 o
  16  20   7        241.67        238.38        14.55 o
 -14  21   7        736.08        639.68        17.53 o
 -13  21   7        625.53        604.54        15.30 o
 -12  21   7         29.51         44.75         8.13 o
 -11  21   7         12.39          3.97         6.66 o
 -10  21   7         15.15         10.95         7.79 o
  -9  21   7        374.55        482.12        16.05 o
  -8  21   7         18.99         37.21         7.12 o
  -7  21   7       2048.16       2019.63        41.81 o
  -6  21   7       1237.78       1399.54        57.56 o
  -5  21   7         54.36         26.51         9.16 o
  -4  21   7        107.77         84.96         9.35 o
  -3  21   7        203.14        193.71        10.83 o
  -2  21   7        120.40         94.15         9.29 o
  -1  21   7         66.95         71.47         8.49 o
   0  21   7         62.09         70.20        15.05 o
   1  21   7         44.24         41.56        10.02 o
   2  21   7       1174.97       1225.84        33.21 o
   3  21   7        343.46        309.88        11.32 o
   4  21   7        356.60        352.80        13.89 o
   5  21   7       1923.87       2066.36        32.74 o
   6  21   7        142.89        142.24         7.69 o
   7  21   7        102.04         83.88         5.96 o
   8  21   7        151.14        119.48         6.88 o
   9  21   7        431.80        453.80        10.66 o
  10  21   7         75.37         91.94         8.04 o
  11  21   7        534.00        517.39        12.74 o
  12  21   7        861.67        895.36        17.02 o
  13  21   7        431.26        445.75        14.15 o
  14  21   7        440.87        518.90        15.64 o
 -13  22   7       1800.01       1665.43        26.62 o
 -12  22   7        707.65        749.74        16.17 o
 -11  22   7         46.80         35.89         7.14 o
 -10  22   7        424.33        452.78        32.88 o
  -9  22   7        591.06        643.42        23.28 o
  -8  22   7       1236.55       1376.55        25.22 o
  -7  22   7        120.52        143.61         9.82 o
  -6  22   7         16.88         12.00         9.39 o
  -5  22   7       1224.68       1121.70        30.47 o
  -4  22   7         37.40         15.50         6.49 o
  -3  22   7         12.55         -2.77         9.70 o
  -2  22   7        408.93        427.74        14.84 o
  -1  22   7         16.85         13.49         6.10 o
   0  22   7        458.26        501.73        32.36 o
   1  22   7         16.25          3.78         8.25 o
   2  22   7          0.00         -7.80         8.53 o
   3  22   7         52.32         54.51         9.45 o
   4  22   7        171.75        174.45        10.15 o
   5  22   7        849.28        767.60        16.67 o
   6  22   7       1291.14       1338.34        19.32 o
   7  22   7         13.97         20.94         4.20 o
   8  22   7         26.23         15.44         4.60 o
   9  22   7         58.23         64.72         6.69 o
  10  22   7        299.58        322.64        11.48 o
  11  22   7         84.69        102.77         6.90 o
  12  22   7         10.83         27.95         5.79 o
  13  22   7        761.52        734.03        25.38 o
 -11  23   7        104.70        136.69         7.13 o
 -10  23   7         27.14         28.15         4.97 o
  -9  23   7        144.08        126.16         9.58 o
  -8  23   7        806.89        847.63        31.17 o
  -7  23   7       1370.49       1404.55        23.94 o
  -6  23   7       2890.36       2808.90        46.78 o
  -5  23   7        179.28        194.02        10.59 o
  -4  23   7        881.55        871.48        23.95 o
  -3  23   7        351.40        453.10        18.08 o
  -2  23   7        480.81        488.38        15.58 o
  -1  23   7        213.32        199.63        13.62 o
   0  23   7       1781.51       1991.82        37.97 o
   1  23   7        122.05        130.65        16.15 o
   2  23   7        286.16        320.08        16.02 o
   3  23   7        576.26        528.49        20.51 o
   4  23   7        931.43        885.74        20.20 o
   5  23   7       1479.39       1478.49        23.45 o
   6  23   7         51.22         61.09         6.61 o
   7  23   7         29.99         32.95         4.58 o
   8  23   7        326.64        375.09        12.78 o
   9  23   7        318.87        426.97        11.90 o
  10  23   7       1841.89       1876.52        41.70 o
  11  23   7       1286.13       1240.79        32.25 o
  -9  24   7         87.59        167.37        13.04 o
  -8  24   7       1017.63       1341.72        20.46 o
  -7  24   7         64.13         37.05         5.06 o
  -6  24   7        100.33         70.99         6.15 o
  -5  24   7        149.09        139.47         7.99 o
  -4  24   7        473.67        516.51        14.25 o
  -3  24   7        144.69        153.03         9.25 o
  -2  24   7         80.43        107.40        10.25 o
  -1  24   7        326.95        301.46        12.47 o
   0  24   7         45.76         43.52         6.68 o
   1  24   7       1267.54       1301.84        31.22 o
   2  24   7        527.09        487.93        16.74 o
   3  24   7        880.83        878.10        18.78 o
   4  24   7       1052.40       1117.23        37.18 o
   5  24   7       2350.95       2420.96        35.95 o
   6  24   7         36.23         24.51         6.04 o
   7  24   7         34.71         31.24         8.06 o
  -5  25   7        742.62        786.93        27.97 o
  -4  25   7          3.65         10.12         5.09 o
  -3  25   7        110.40        126.76         9.21 o
  -2  25   7        111.35        125.96         9.46 o
  -1  25   7        498.81        594.83        18.91 o
   0  25   7        208.55        179.02        11.23 o
   1  25   7       3554.56       3641.90        44.55 o
   2  25   7          6.95         22.56         4.75 o
   3  25   7        269.84        244.05         9.40 o
   4  25   7         28.41         22.76         5.64 o
   0   0   8       3743.96       3758.45        71.54 o
   0   1   8         85.66         73.38         6.59 o
   1   1   8        328.31        324.87        13.73 o
  -1   2   8        996.58       1035.51        24.68 o
   0   2   8        346.87        282.20        12.39 o
   1   2   8       4923.04       4873.81        57.02 o
   2   2   8       2178.71       2412.52        40.15 o
  -2   3   8       5620.58       5951.24        63.14 o
  -1   3   8       1503.84       1567.64        30.56 o
   0   3   8         10.57          4.99         6.41 o
   1   3   8       2334.26       2677.11        42.95 o
   2   3   8        614.30        564.59        20.17 o
   3   3   8        123.01         85.93         9.62 o
  -3   4   8         17.67          2.40         6.07 o
  -2   4   8       6345.33       6476.79        66.33 o
  -1   4   8       8003.29       8229.25        69.75 o
   0   4   8       2280.21       2215.44        36.40 o
   1   4   8      24538.55      25409.25       176.20 o
   2   4   8       2322.92       2006.67        41.79 o
   3   4   8       2660.66       3204.11        78.88 o
   4   4   8       7445.03       7536.86        73.12 o
  -4   5   8         93.28         88.38        12.71 o
  -3   5   8         87.16         53.46         8.90 o
  -2   5   8         19.25          3.96         6.99 o
  -1   5   8       1885.41       1948.90        37.53 o
   0   5   8       4393.53       4076.21        50.09 o
   1   5   8       4950.64       5389.81        73.15 o
   2   5   8       4726.43       4484.21        57.28 o
   3   5   8      17447.68      18400.30       116.00 o
   4   5   8        620.40        576.23        22.53 o
   5   5   8        477.61        496.97        25.15 o
  -5   6   8         71.49         29.27         9.61 o
  -4   6   8       1442.85       1483.03        48.48 o
  -3   6   8          0.20          5.30         7.69 o
  -2   6   8        540.94        481.82        21.08 o
  -1   6   8       2632.81       2972.70        46.99 o
   0   6   8       3941.92       4222.06        56.47 o
   1   6   8        249.85        140.01        13.45 o
   2   6   8       1665.88       1602.35        35.79 o
   3   6   8       2938.16       3262.23        49.69 o
   4   6   8      10593.74      12618.17       109.19 o
   5   6   8        318.31        389.34        22.66 o
   6   6   8         21.23          9.77         9.62 o
  -6   7   8        190.86        175.16        10.95 o
  -5   7   8         78.52         24.90         9.96 o
  -4   7   8        448.83        433.13        30.31 o
  -3   7   8       1629.52       1787.32        46.25 o
  -2   7   8        780.25        909.29        32.71 o
  -1   7   8        211.85        188.34        13.63 o
   0   7   8          4.65          8.05         7.18 o
   1   7   8        848.77       1055.80        26.36 o
   2   7   8        227.38        157.85         9.69 o
   3   7   8        766.70        687.72        20.07 o
   4   7   8        128.72        170.32        10.95 o
   5   7   8          4.22         19.70        11.34 o
   6   7   8          0.74         -0.52         6.26 o
   7   7   8       1045.69        983.58        18.94 o
  -7   8   8       2965.81       2981.09        29.73 o
  -6   8   8       1583.01       1296.62        21.74 o
  -5   8   8         46.43         13.78         4.66 o
  -4   8   8        143.13        199.53        18.57 o
  -3   8   8        576.99        671.71        29.39 o
  -2   8   8        263.11        322.16        20.55 o
  -1   8   8        118.73         55.10        10.28 o
   0   8   8        861.86        891.95        27.41 o
   1   8   8       1410.38       1326.71        26.40 o
   2   8   8         63.16         32.62         6.97 o
   3   8   8         35.04         -2.97         5.80 o
   4   8   8          2.44         -1.18        12.28 o
   5   8   8        133.84        161.95         9.02 o
   6   8   8       1299.95       1247.77        19.00 o
   7   8   8        614.46        642.35        14.06 o
   8   8   8        451.32        498.57        11.66 o
  -8   9   8       1066.46        982.89        17.72 o
  -7   9   8        352.79        438.01        12.14 o
  -6   9   8        718.25        628.68        14.03 o
  -5   9   8        101.91         65.79         6.27 o
  -4   9   8          0.23         11.35         4.62 o
  -3   9   8       1838.60       1567.90        25.19 o
  -2   9   8        435.48        328.55        18.81 o
  -1   9   8       1668.89       1574.07        40.64 o
   0   9   8        322.47        224.02        16.15 o
   1   9   8        262.07        321.05        16.03 o
   2   9   8        249.34        276.12        14.92 o
   3   9   8        141.67         85.47         8.20 o
   4   9   8          5.46         11.10         4.12 o
   5   9   8        753.23        776.68        13.96 o
   6   9   8         65.44         28.64         4.17 o
   7   9   8       2310.79       2297.20        26.44 o
   8   9   8        524.09        484.20        12.69 o
   9   9   8       4490.25       4393.35        41.12 o
  -9  10   8       1580.56       1597.57        23.71 o
  -8  10   8       6486.63       5704.93        40.54 o
  -7  10   8        479.66        408.45        11.01 o
  -6  10   8         11.97         42.66         4.97 o
  -5  10   8          8.51          7.53         4.52 o
  -4  10   8       1302.92       1163.18        20.03 o
  -3  10   8        170.26        145.69        11.71 o
  -2  10   8          2.41          4.78         4.95 o
  -1  10   8        526.47        526.62        14.64 o
   0  10   8       1097.97       1182.94        22.33 o
   1  10   8        770.77        865.12        14.49 o
   2  10   8       2478.22       2212.37        27.29 o
   3  10   8        495.84        394.61        10.89 o
   4  10   8        629.77        615.74        13.55 o
   5  10   8        469.70        411.26        11.44 o
   6  10   8         13.20         13.80         6.44 o
   7  10   8        222.62        269.14         9.64 o
   8  10   8       1577.86       1627.44        22.95 o
   9  10   8        514.23        455.35        13.70 o
  10  10   8       2290.29       2485.52        29.83 o
 -10  11   8       1262.74       1253.85        23.60 o
  -9  11   8       1048.07        853.78        16.35 o
  -8  11   8         80.01         93.25         6.61 o
  -7  11   8         15.23         17.49         4.60 o
  -6  11   8          9.84          1.53         6.00 o
  -5  11   8        814.25        725.63        15.16 o
  -4  11   8         11.82          1.39         5.60 o
  -3  11   8         74.21         81.03         5.63 o
  -2  11   8       1565.41       1667.82        21.81 o
  -1  11   8        273.17        283.32         9.44 o
   0  11   8         40.30         27.68         5.21 o
   1  11   8        876.89        798.54        14.22 o
   2  11   8        346.07        236.72         8.20 o
   3  11   8          8.99          1.00         4.41 o
   4  11   8        259.34        366.01        11.15 o
   5  11   8       3493.17       3703.54        34.29 o
   6  11   8         15.48         31.34         5.90 o
   7  11   8       1862.49       1831.53        24.24 o
   8  11   8        944.33        948.63        18.38 o
   9  11   8        798.99        968.48        20.84 o
  10  11   8      10360.16      10185.56        65.57 o
  11  11   8        339.43        284.15        13.56 o
 -11  12   8        339.64        321.43        14.43 o
 -10  12   8       9266.89       9004.51        88.62 o
  -9  12   8        280.82        304.41        11.46 o
  -8  12   8          0.22          2.90         6.04 o
  -7  12   8         29.18         18.99         5.91 o
  -6  12   8          8.69         11.79         5.78 o
  -5  12   8        293.34        235.22        10.41 o
  -4  12   8        867.06        954.27        17.41 o
  -3  12   8        100.72        114.25         6.92 o
  -2  12   8       1999.73       1904.78        23.91 o
  -1  12   8         43.60         14.56         5.31 o
   0  12   8       2857.28       2697.23        24.56 o
   1  12   8        494.10        444.88        11.75 o
   2  12   8         38.68         39.10         4.81 o
   3  12   8         37.09         49.50         8.67 o
   4  12   8        715.88        871.59        16.66 o
   5  12   8       7433.77       6630.21        45.46 o
   6  12   8       3747.39       3674.88        38.66 o
   7  12   8       1572.70       1629.94        24.26 o
   8  12   8         56.70         45.97         8.29 o
   9  12   8       4097.66       3900.46        40.10 o
  10  12   8        216.39        200.53        11.95 o
  11  12   8        145.02        142.58        10.15 o
  12  12   8       3219.82       2814.10        39.03 o
 -12  13   8       3525.26       3320.26        42.15 o
 -11  13   8        779.20        904.37        22.66 o
 -10  13   8         14.42         14.58         6.81 o
  -9  13   8        288.63        258.21        11.49 o
  -8  13   8        698.61        616.03        15.51 o
  -7  13   8        971.81        947.35        20.64 o
  -6  13   8       2067.63       1852.18        30.63 o
  -5  13   8       5630.01       5612.11        48.01 o
  -4  13   8       1065.04       1030.60        17.85 o
  -3  13   8       5973.86       6396.66        44.84 o
  -2  13   8        699.23        582.17        14.30 o
  -1  13   8        199.31        285.11         9.32 o
   0  13   8       4443.63       3896.56        31.86 o
   1  13   8        170.66        157.66         7.36 o
   2  13   8        277.22        302.58        10.52 o
   3  13   8        149.81        114.56         9.54 o
   4  13   8       1034.70        909.41        19.77 o
   5  13   8        121.76        110.97         8.37 o
   6  13   8        406.35        421.34        15.56 o
   7  13   8        653.20        665.24        22.23 o
   8  13   8       6557.86       6365.25        51.05 o
   9  13   8        158.19        195.29        11.34 o
  10  13   8      10919.48      10403.68       106.13 o
  11  13   8       1260.47       1148.41        25.11 o
  12  13   8        209.11        267.56        13.03 o
  13  13   8         26.08         23.47         7.03 o
 -13  14   8        671.58        583.59        17.85 o
 -12  14   8       3204.71       3338.34        41.75 o
 -11  14   8       1514.62       1485.40        43.87 o
 -10  14   8        140.00        148.11        10.70 o
  -9  14   8       5247.84       5412.64        47.69 o
  -8  14   8         28.01         13.35         5.80 o
  -7  14   8       1319.22       1285.33        34.51 o
  -6  14   8          3.89          0.18         6.34 o
  -5  14   8       7248.50       6999.62        54.12 o
  -4  14   8       8598.95       8010.71        51.13 o
  -3  14   8        103.70        153.40        10.10 o
  -2  14   8        150.36        152.54         8.19 o
  -1  14   8          4.95          7.45         4.09 o
   0  14   8        782.33        699.75        14.47 o
   1  14   8       3443.94       3279.50        28.51 o
   2  14   8         75.40         66.10         5.04 o
   3  14   8        305.07        365.97        12.01 o
   4  14   8        820.93        860.71        21.16 o
   5  14   8        788.92        673.34        28.34 o
   6  14   8        103.16         81.76         8.46 o
   7  14   8        119.77        150.95        12.99 o
   8  14   8        290.69        305.40        12.06 o
   9  14   8       2796.69       2666.93        33.29 o
  10  14   8        444.46        385.58        19.62 o
  11  14   8       1004.98       1020.36        23.50 o
  12  14   8        753.02        646.67        18.79 o
  13  14   8        219.08        231.50        14.53 o
  14  14   8         59.73         39.23         6.80 o
 -14  15   8        413.13        374.70        21.24 o
 -13  15   8          9.81         -1.65         6.01 o
 -12  15   8        812.20        714.45        24.84 o
 -11  15   8        125.34        142.99        13.62 o
 -10  15   8        960.95       1013.20        23.63 o
  -9  15   8        751.23        890.63        19.70 o
  -8  15   8          8.76          7.02         5.42 o
  -7  15   8        532.85        448.89        14.68 o
  -6  15   8         11.97          2.92         5.49 o
  -5  15   8        298.02        177.82         9.89 o
  -4  15   8       2564.87       2496.08        30.25 o
  -3  15   8         40.58         34.25         5.57 o
  -2  15   8        878.17        830.67        16.89 o
  -1  15   8          6.05         27.50         5.99 o
   0  15   8        967.28       1061.50        19.22 o
   1  15   8        743.98        723.33        14.72 o
   2  15   8       3149.47       2913.05        28.71 o
   3  15   8       2757.73       2750.35        30.45 o
   4  15   8        602.65        593.71        16.79 o
   5  15   8         51.76         27.54         7.98 o
   6  15   8       1123.17       1121.47        29.69 o
   7  15   8         29.76         19.85         6.34 o
   8  15   8       1600.15       1452.17        24.52 o
   9  15   8         48.20         61.98         7.26 o
  10  15   8       3442.19       3422.36        41.85 o
  11  15   8       1307.29       1269.71        25.62 o
  12  15   8         76.33         53.50         8.99 o
  13  15   8        111.49         67.90         7.68 o
  14  15   8          3.80          3.46         5.70 o
  15  15   8        908.83       1019.20        20.72 o
 -15  16   8       1423.91       1484.86        23.50 o
 -14  16   8        510.28        408.95        13.48 o
 -13  16   8         72.58         48.30         6.38 o
 -12  16   8         53.95         60.57         7.23 o
 -11  16   8        189.64        199.08        11.11 o
 -10  16   8        823.96        892.68        21.53 o
  -9  16   8         15.47         19.16         5.28 o
  -8  16   8        365.89        362.67        13.12 o
  -7  16   8       3416.52       3360.35        37.31 o
  -6  16   8        238.62        254.34        12.62 o
  -5  16   8        599.48        646.10        16.83 o
  -4  16   8        199.69        140.22         8.86 o
  -3  16   8       1908.26       1874.81        30.63 o
  -2  16   8        194.07        173.32        10.43 o
  -1  16   8       1081.45       1071.14        21.03 o
   0  16   8       1135.97       1379.56        21.94 o
   1  16   8          0.17          0.05         4.34 o
   2  16   8       1255.25       1308.84        23.26 o
   3  16   8       2107.47       2331.50        30.89 o
   4  16   8       1337.35       1261.29        26.08 o
   5  16   8       1240.30       1176.69        25.20 o
   6  16   8         48.58         77.08        10.33 o
   7  16   8        306.89        226.94        12.36 o
   8  16   8       4654.17       4227.67        46.79 o
   9  16   8       4361.95       4326.12        46.91 o
  10  16   8       1931.93       2162.34        32.36 o
  11  16   8        629.17        678.07        18.41 o
  12  16   8         74.92         46.75         6.83 o
  13  16   8         23.44         14.16         5.46 o
  14  16   8          1.88         -4.96         4.96 o
  15  16   8        307.23        306.49        11.48 o
  16  16   8        559.04        608.92        14.37 o
 -16  17   8        135.66        157.58         7.22 o
 -15  17   8        295.55        317.27        10.63 o
 -14  17   8          0.10          7.75         4.58 o
 -13  17   8          1.68          5.09         5.12 o
 -12  17   8        582.55        661.47        17.06 o
 -11  17   8         43.26         57.33         6.81 o
 -10  17   8        154.14        109.54         8.62 o
  -9  17   8         29.50         51.97         6.21 o
  -8  17   8        178.02        158.01         9.11 o
  -7  17   8        241.20        235.15        10.67 o
  -6  17   8       2368.32       2409.80        34.49 o
  -5  17   8        149.23        112.33        10.42 o
  -4  17   8       1342.85       1419.08        38.20 o
  -3  17   8        164.61        176.73        12.41 o
  -2  17   8       2814.62       2818.86        38.49 o
  -1  17   8        658.21        592.35        15.97 o
   0  17   8       1894.39       1799.82        27.10 o
   1  17   8       7074.35       7042.67        47.69 o
   2  17   8        398.61        400.83        13.24 o
   3  17   8        127.56        149.19         9.07 o
   4  17   8       2158.30       1986.16        28.38 o
   5  17   8         60.57         61.48         8.70 o
   6  17   8        686.16        589.41        20.34 o
   7  17   8         92.16         49.42         7.43 o
   8  17   8        109.63        148.20        10.40 o
   9  17   8       1777.24       1776.34        29.52 o
  10  17   8        299.54        303.21        15.34 o
  11  17   8       1278.21       1336.76        29.19 o
  12  17   8        560.10        557.05        15.71 o
  13  17   8        134.44        124.00         8.12 o
  14  17   8          3.17          1.53         4.56 o
  15  17   8        510.52        433.50        12.58 o
  16  17   8          0.09          8.88         4.88 o
  17  17   8        220.81        274.90         9.59 o
 -16  18   8         22.74         41.87         4.98 o
 -15  18   8         19.28         29.97         4.27 o
 -14  18   8          8.94          0.14         4.06 o
 -13  18   8        385.95        339.58        11.32 o
 -12  18   8          1.18          4.03         5.00 o
 -11  18   8        116.39        100.88         7.77 o
 -10  18   8         17.97         22.02         5.40 o
  -9  18   8        231.14        197.92        10.46 o
  -8  18   8          7.15          7.03         5.57 o
  -7  18   8        740.82        652.44        34.94 o
  -6  18   8        851.48        871.23        25.37 o
  -5  18   8         24.18         17.13         8.06 o
  -4  18   8       2586.47       2269.76        39.72 o
  -3  18   8        517.69        589.46        18.15 o
  -2  18   8        487.22        490.90        16.66 o
  -1  18   8         14.14         18.00         6.32 o
   0  18   8        127.66        124.92         8.25 o
   1  18   8        188.93        165.05        10.14 o
   2  18   8        182.43        157.86         9.00 o
   3  18   8       1551.40       1475.50        24.33 o
   4  18   8        801.60        753.67        17.68 o
   5  18   8       1886.77       1801.97        26.52 o
   6  18   8       1143.20       1074.62        23.15 o
   7  18   8         32.24         23.99         5.49 o
   8  18   8        392.54        340.29        11.74 o
   9  18   8         30.23         29.60         5.50 o
  10  18   8         46.96         46.37         5.87 o
  11  18   8        717.23        697.99        20.53 o
  12  18   8        278.95        247.36        12.67 o
  13  18   8       1462.78       1629.37        28.31 o
  14  18   8       1087.51       1165.75        22.80 o
  15  18   8         49.23         33.51         4.61 o
  16  18   8         59.76         51.20         5.31 o
 -15  19   8         57.46         53.43         7.33 o
 -14  19   8         98.12         87.95         6.54 o
 -13  19   8        299.84        309.50        11.83 o
 -12  19   8         28.44         36.21         6.39 o
 -11  19   8        658.36        708.55        18.94 o
 -10  19   8          8.36         14.27         6.21 o
  -9  19   8        530.03        555.66        18.30 o
  -8  19   8          2.54         10.95         6.69 o
  -7  19   8        731.64        762.17        22.38 o
  -6  19   8        213.93        249.14        14.03 o
  -5  19   8        342.05        256.69        17.70 o
  -4  19   8        809.01        924.02        24.89 o
  -3  19   8        496.98        466.54        26.30 o
  -2  19   8         64.76         47.01         8.37 o
  -1  19   8        263.73        293.41        25.26 o
   0  19   8         12.18         11.18         4.99 o
   1  19   8         10.67          2.19         6.14 o
   2  19   8        208.80        180.46        12.29 o
   3  19   8        481.88        356.42        13.23 o
   4  19   8         14.38          6.25         5.78 o
   5  19   8          5.81          3.29         5.43 o
   6  19   8        230.41        271.12        17.21 o
   7  19   8        880.90        925.06        18.04 o
   8  19   8        169.97        211.48         9.11 o
   9  19   8         16.28         13.71         4.50 o
  10  19   8         34.72         25.22         4.66 o
  11  19   8       2166.47       2195.71        36.78 o
  12  19   8        243.28        237.56        10.77 o
  13  19   8        137.99        133.20         7.27 o
  14  19   8         37.98         31.70         5.19 o
  15  19   8         69.23         68.20         5.52 o
  16  19   8        486.17        495.03        20.35 o
 -14  20   8        233.77        238.29         8.98 o
 -13  20   8        708.90        691.13        38.82 o
 -12  20   8        891.25       1027.40        25.46 o
 -11  20   8          2.32         10.03         7.25 o
 -10  20   8        505.71        658.64        22.99 o
  -9  20   8        441.19        407.22        14.78 o
  -8  20   8        630.05        692.15        22.66 o
  -7  20   8         25.95         11.63         6.31 o
  -6  20   8        845.81        784.22        22.13 o
  -5  20   8         18.19         13.73        10.49 o
  -4  20   8         53.73         36.28         7.96 o
  -3  20   8        733.78        733.02        22.68 o
  -2  20   8        514.10        462.96        20.53 o
  -1  20   8        398.11        385.48        15.52 o
   0  20   8         34.42         71.07         6.96 o
   1  20   8        183.20        196.42        11.82 o
   2  20   8         88.25         80.77        10.32 o
   3  20   8          0.15         -1.28         4.95 o
   4  20   8        208.19        269.97        11.20 o
   5  20   8        156.02        135.03         7.73 o
   6  20   8         10.98          0.63         5.50 o
   7  20   8        541.56        515.70        13.12 o
   8  20   8          9.84          6.78         6.17 o
   9  20   8        583.09        627.40        13.49 o
  10  20   8        200.65        211.95        12.09 o
  11  20   8         74.31         90.19         8.92 o
  12  20   8       2946.18       3052.86        34.37 o
  13  20   8         59.46         84.20        11.97 o
  14  20   8        110.31        127.43        12.44 o
 -13  21   8          6.10         -3.16         7.19 o
 -12  21   8         11.62         11.07         5.30 o
 -11  21   8         57.10         44.38         9.58 o
 -10  21   8         84.10        106.09        10.04 o
  -9  21   8       1248.67       1517.79        32.37 o
  -8  21   8        140.95        170.54         9.97 o
  -7  21   8        230.73        262.34        12.52 o
  -6  21   8        522.17        506.12        16.93 o
  -5  21   8        134.55        146.21        11.00 o
  -4  21   8          2.22         -2.01         6.04 o
  -3  21   8       1473.84       1471.06        24.91 o
  -2  21   8        157.27        188.85        11.16 o
  -1  21   8       2371.97       2765.77        46.55 o
   0  21   8         59.03         41.40         9.12 o
   1  21   8        101.94         91.90        10.58 o
   2  21   8        551.74        474.41        19.74 o
   3  21   8        539.96        657.20        16.48 o
   4  21   8       1121.64       1099.77        18.24 o
   5  21   8         60.24         84.44         6.17 o
   6  21   8        452.81        492.12        13.78 o
   7  21   8        612.33        721.95        16.10 o
   8  21   8        437.06        423.77        14.20 o
   9  21   8        293.55        341.35        10.46 o
  10  21   8         18.65         23.12         4.38 o
  11  21   8         57.67         58.81        12.03 o
  12  21   8        293.97        340.17        19.42 o
  13  21   8         39.35         54.77         8.86 o
 -11  22   8       1817.73       1951.39        24.27 o
 -10  22   8        566.49        769.24        30.94 o
  -9  22   8          8.27         24.05         6.55 o
  -8  22   8        569.45        621.37        15.53 o
  -7  22   8         69.12         90.96         8.10 o
  -6  22   8        195.96        188.53        10.06 o
  -5  22   8        258.93        265.82        11.81 o
  -4  22   8        820.35        861.66        20.68 o
  -3  22   8        409.07        409.28        14.77 o
  -2  22   8         86.16         80.95         6.86 o
  -1  22   8         62.63         73.43         8.44 o
   0  22   8          0.38         -2.51         7.83 o
   1  22   8       1354.83       1267.37        33.37 o
   2  22   8       1162.48       1189.01        25.60 o
   3  22   8         46.83         75.33        11.68 o
   4  22   8         45.73         72.44         5.90 o
   5  22   8        307.32        271.49        13.22 o
   6  22   8        107.16         75.80         7.28 o
   7  22   8        221.19        224.64        14.19 o
   8  22   8         18.89         15.92         4.31 o
   9  22   8         12.13          4.71        11.19 o
  10  22   8         45.49         31.18         7.89 o
  11  22   8        260.25        325.35        17.59 o
  -9  23   8         22.25         38.82         5.44 o
  -8  23   8         34.97         14.53         5.11 o
  -7  23   8         56.43         51.98         5.29 o
  -6  23   8         36.61         36.91         5.92 o
  -5  23   8        965.36       1188.28        21.21 o
  -4  23   8         12.12         11.17         4.90 o
  -3  23   8       1687.67       1789.46        28.11 o
  -2  23   8        170.17        173.18        12.54 o
  -1  23   8       2473.16       2705.69        43.96 o
   0  23   8        820.09        927.11        20.75 o
   1  23   8        222.37        217.11        10.80 o
   2  23   8        120.38        160.34        11.44 o
   3  23   8        599.11        667.65        20.53 o
   4  23   8          0.20         -1.73         5.90 o
   5  23   8        525.15        564.07        17.82 o
   6  23   8         28.20         26.68         4.37 o
   7  23   8         96.20         86.67         5.65 o
   8  23   8          1.36         -6.69         6.69 o
  -6  24   8          0.05         -1.79         5.73 o
  -5  24   8          3.51         -4.93         7.57 o
  -4  24   8         24.50         22.94         7.65 o
  -3  24   8         31.99         31.49         5.99 o
  -2  24   8         20.17          7.71         6.63 o
  -1  24   8        142.70        215.12        12.03 o
   0  24   8       1677.31       1942.84        59.59 o
   1  24   8         33.32         37.75         7.21 o
   2  24   8        168.35        229.55         9.64 o
   3  24   8        196.23        226.34         9.30 o
   4  24   8        290.77        219.37         8.84 o
   5  24   8        138.84        129.83        12.46 o
   0  25   8        841.90        904.49        27.99 o
   0   1   9       1166.97       1457.82        34.42 o
   1   1   9        677.90        575.79        23.55 o
  -1   2   9       1346.35       1142.34        28.25 o
   0   2   9         38.99         50.99         8.86 o
   1   2   9         27.00          4.40         7.02 o
   2   2   9        592.16        477.48        20.17 o
  -2   3   9        332.66        250.93        15.12 o
  -1   3   9          3.74         -1.86         6.55 o
   0   3   9         23.62         34.34         7.70 o
   1   3   9          0.20         -3.12         6.90 o
   2   3   9        916.65        969.88        28.02 o
   3   3   9       2307.75       2446.42        44.36 o
  -3   4   9        687.54        590.18        22.24 o
  -2   4   9        380.21        405.46        18.67 o
  -1   4   9       1519.19       1275.94        32.86 o
   0   4   9         33.98         34.71         8.38 o
   1   4   9        461.95        343.98        17.78 o
   2   4   9         87.39         56.96         8.26 o
   3   4   9        578.70        509.97        21.33 o
   4   4   9         43.56          9.56         7.55 o
  -4   5   9       1053.97        929.93        26.40 o
  -3   5   9        114.17         90.69        19.08 o
  -2   5   9        710.94        594.90        24.57 o
  -1   5   9        174.33        117.02        11.47 o
   0   5   9        225.37        114.02        11.24 o
   1   5   9       1433.24       1496.68        35.74 o
   2   5   9        175.45        172.61        13.18 o
   3   5   9          0.00          5.53         7.41 o
   4   5   9        834.29        795.08        37.49 o
   5   5   9       1518.06       1468.62        24.65 o
  -5   6   9       1935.66       1833.59        18.91 o
  -4   6   9        113.45        145.28        11.27 o
  -3   6   9        128.14        108.05         6.21 o
  -2   6   9        267.25        248.27        21.39 o
  -1   6   9          5.51         12.39         7.45 o
   0   6   9         48.08         26.23         7.68 o
   1   6   9       3879.75       4122.11        60.16 o
   2   6   9         37.83         21.34         7.30 o
   3   6   9        613.16        590.73        17.25 o
   4   6   9        155.42        127.56         6.22 o
   5   6   9        928.07        804.81        12.68 o
   6   6   9        598.46        712.40        12.03 o
  -6   7   9        898.07        777.69        14.69 o
  -5   7   9         75.58         50.43         4.82 o
  -4   7   9        410.45        390.97        11.39 o
  -3   7   9        295.62        258.52         8.36 o
  -2   7   9        429.50        420.08        11.58 o
  -1   7   9         54.69        104.39         6.72 o
   0   7   9        591.07        598.86        12.86 o
   1   7   9        381.60        409.04        12.64 o
   2   7   9        182.09        211.91         7.54 o
   3   7   9        303.52        314.75         8.50 o
   4   7   9         54.27         61.90         4.35 o
   5   7   9        106.81         79.83         4.87 o
   6   7   9       2114.70       2241.74        23.01 o
   7   7   9       1073.05       1039.11        15.95 o
  -7   8   9          0.21         -4.36         8.32 o
  -6   8   9         53.68         77.15         6.15 o
  -5   8   9       1312.83       1203.11        18.09 o
  -4   8   9        848.59        718.67        12.77 o
  -3   8   9        574.40        562.32        13.18 o
  -2   8   9        796.57        874.97        16.49 o
  -1   8   9         40.84         25.50         4.56 o
   0   8   9        487.86        468.79        10.14 o
   1   8   9          0.01          9.00         5.69 o
   2   8   9       1749.29       1872.88        20.12 o
   3   8   9       5011.25       5217.71        33.63 o
   4   8   9       2526.23       2363.37        20.74 o
   5   8   9       1073.86        940.24        15.15 o
   6   8   9        619.04        475.35        10.93 o
   7   8   9       2343.80       2370.50        27.52 o
   8   8   9       1902.76       1918.04        23.21 o
  -8   9   9         29.23         26.07         6.69 o
  -7   9   9       1529.28       1624.01        24.27 o
  -6   9   9       3203.45       3123.97        31.86 o
  -5   9   9       2217.36       2070.67        28.04 o
  -4   9   9        508.16        503.04        15.45 o
  -3   9   9         41.12         33.78         6.01 o
  -2   9   9        886.90        772.16        15.43 o
  -1   9   9         14.71         -3.58         3.58 o
   0   9   9       1326.20       1349.39        17.36 o
   1   9   9         59.72         69.06         5.20 o
   2   9   9        457.32        396.69        10.43 o
   3   9   9       1146.07       1369.69        17.63 o
   4   9   9        531.06        419.97        13.19 o
   5   9   9        437.98        465.24        14.47 o
   6   9   9       4715.76       4672.28        36.22 o
   7   9   9       1380.36       1385.04        24.34 o
   8   9   9       2449.81       2640.72        29.69 o
   9   9   9       4245.56       3841.97        38.28 o
  -9  10   9         35.02         35.12         6.18 o
  -8  10   9         20.37         34.66         6.06 o
  -7  10   9       6038.19       6226.31        45.73 o
  -6  10   9       6691.23       6599.19        46.87 o
  -5  10   9       2166.42       2156.90        33.29 o
  -4  10   9        704.74        614.74        15.83 o
  -3  10   9        412.80        505.23        15.01 o
  -2  10   9       1186.55       1032.55        19.97 o
  -1  10   9        936.16        900.95        16.52 o
   0  10   9          6.96         23.54         3.90 o
   1  10   9       4253.99       4040.05        32.37 o
   2  10   9         49.46         22.68         8.17 o
   3  10   9        296.41        264.78         9.07 o
   4  10   9       1154.51       1425.73        20.16 o
   5  10   9       4367.47       4441.14        34.79 o
   6  10   9        246.58        192.81         8.11 o
   7  10   9       1966.78       2005.64        25.83 o
   8  10   9        439.26        340.47        12.00 o
   9  10   9       1278.01       1148.18        22.40 o
  10  10   9       5149.92       5207.71        53.32 o
 -10  11   9        296.63        239.30        14.94 o
  -9  11   9         64.24         34.56         6.11 o
  -8  11   9         97.23         82.76         7.65 o
  -7  11   9        359.62        404.38        13.92 o
  -6  11   9        485.54        442.97        20.74 o
  -5  11   9       3016.50       2770.65        30.74 o
  -4  11   9       1643.99       1514.22        24.72 o
  -3  11   9       4806.87       4348.59        41.27 o
  -2  11   9        501.34        410.50        13.63 o
  -1  11   9       4178.12       3993.86        36.33 o
   0  11   9        132.73        145.82         9.55 o
   1  11   9       3063.31       2676.23        25.44 o
   2  11   9       8621.33       8106.31        43.60 o
   3  11   9        930.30        824.09        14.47 o
   4  11   9       1719.81       1983.20        25.99 o
   5  11   9         13.44         21.78         4.75 o
   6  11   9        119.46         67.66         8.30 o
   7  11   9       2076.52       2075.93        29.57 o
   8  11   9        902.56        803.61        18.89 o
   9  11   9       4174.74       3977.96        41.13 o
  10  11   9       1914.42       1920.13        35.73 o
  11  11   9       4470.08       4610.75        80.71 o
 -11  12   9         12.48         -0.59         7.82 o
 -10  12   9        235.64        283.53        13.43 o
  -9  12   9        665.49        679.61        16.09 o
  -8  12   9       1545.37       1633.98        24.38 o
  -7  12   9       6477.25       6261.16        52.26 o
  -6  12   9       2131.66       2128.15        43.17 o
  -5  12   9       1299.32       1364.05        24.72 o
  -4  12   9        313.32        222.98        10.30 o
  -3  12   9      25154.27      23838.82       133.63 o
  -2  12   9        819.80        806.05        19.52 o
  -1  12   9       1240.32       1461.58        20.73 o
   0  12   9         77.09         71.98        10.57 o
   1  12   9         52.09         61.27         6.46 o
   2  12   9          3.34          6.12         3.74 o
   3  12   9        161.83        224.27         8.03 o
   4  12   9         12.03         -7.67        10.08 o
   5  12   9         34.40         23.46         4.98 o
   6  12   9       3363.22       2951.55        39.31 o
   7  12   9        512.61        628.15        16.74 o
   8  12   9       4498.44       4435.99        43.24 o
   9  12   9       5559.13       5994.79        50.13 o
  10  12   9       1573.51       1451.01        33.88 o
  11  12   9       6102.08       6268.28        66.60 o
  12  12   9       5947.41       6082.54        55.64 o
 -12  13   9         26.04         35.35         7.03 o
 -11  13   9         77.42        109.89        10.34 o
 -10  13   9       2378.82       2212.73        34.31 o
  -9  13   9        153.48        155.85         9.68 o
  -8  13   9       4317.82       4626.92        62.97 o
  -7  13   9        509.06        560.20        15.11 o
  -6  13   9      11519.58      11147.16        75.45 o
  -5  13   9       5044.45       4947.80        42.23 o
  -4  13   9       2268.70       2185.96        25.73 o
  -3  13   9        338.43        333.42        12.87 o
  -2  13   9       8680.49       8475.69        58.63 o
  -1  13   9       1316.90       1356.03        19.92 o
   0  13   9        488.66        477.67        12.96 o
   1  13   9       1087.59       1121.32        22.64 o
   2  13   9       2043.88       1883.10        25.59 o
   3  13   9       3094.63       3061.09        36.19 o
   4  13   9         73.86         50.01         5.85 o
   5  13   9       3941.30       3582.71        35.24 o
   6  13   9       5023.52       4965.87        58.03 o
   7  13   9       1142.29       1238.95        25.87 o
   8  13   9       1398.35       1246.87        25.94 o
   9  13   9       1887.27       1815.33        31.31 o
  10  13   9        229.72        223.93        15.01 o
  11  13   9         83.31         68.25        11.25 o
  12  13   9       1053.87        951.64        22.25 o
  13  13   9          3.94         19.29         6.61 o
 -13  14   9        102.08        131.19         9.16 o
 -12  14   9       1084.88       1035.75        22.70 o
 -11  14   9        218.57        241.73        14.84 o
 -10  14   9         20.31         35.71         6.89 o
  -9  14   9       2229.31       2257.85        30.52 o
  -8  14   9        820.03        756.61        19.87 o
  -7  14   9        288.89        274.62        10.96 o
  -6  14   9       1788.07       1708.97        25.13 o
  -5  14   9         90.12         72.71         9.40 o
  -4  14   9        825.44        792.56        15.97 o
  -3  14   9        608.76        589.46        14.88 o
  -2  14   9       1004.09        899.10        19.76 o
  -1  14   9       9438.92       9405.59        51.99 o
   0  14   9         11.31          3.89         4.73 o
   1  14   9       2020.91       1899.89        25.87 o
   2  14   9          1.05          8.75         5.01 o
   3  14   9       2492.55       2367.43        32.13 o
   4  14   9       2315.43       2496.02        33.00 o
   5  14   9        843.00        780.37        21.38 o
   6  14   9       4904.16       4618.52        48.74 o
   7  14   9       3043.81       3039.85        39.79 o
   8  14   9        423.12        354.74        14.57 o
   9  14   9        503.14        366.75        14.59 o
  10  14   9        519.80        500.32        19.41 o
  11  14   9        238.23        263.06        12.39 o
  12  14   9        240.32        234.84        11.70 o
  13  14   9        239.63        235.37        11.37 o
  14  14   9        562.90        540.61        15.62 o
 -14  15   9        105.00         72.97         7.05 o
 -13  15   9          0.63          0.05         5.38 o
 -12  15   9         92.23        110.21         8.56 o
 -11  15   9       1243.43       1132.69        23.55 o
 -10  15   9        669.22        715.23        19.45 o
  -9  15   9        273.34        262.10        11.12 o
  -8  15   9        634.98        653.34        16.84 o
  -7  15   9       2777.09       2905.42        34.74 o
  -6  15   9        149.38        158.70         9.78 o
  -5  15   9        279.08        280.02        11.13 o
  -4  15   9       4046.28       3946.29        34.30 o
  -3  15   9         47.96         37.66         5.99 o
  -2  15   9        178.54        138.92         9.52 o
  -1  15   9       5335.16       5355.14        39.46 o
   0  15   9        236.21        241.16        11.79 o
   1  15   9        201.00        226.09         8.81 o
   2  15   9       5188.36       5341.97        42.96 o
   3  15   9         10.53          4.50         5.90 o
   4  15   9         97.38        150.45        10.16 o
   5  15   9       4825.32       4341.35        49.12 o
   6  15   9        281.20        359.50        21.61 o
   7  15   9          0.84          6.39         5.98 o
   8  15   9        236.10        190.66        11.17 o
   9  15   9       4134.14       4162.16        44.91 o
  10  15   9          5.37         16.12         8.19 o
  11  15   9        286.26        285.17        12.58 o
  12  15   9        456.84        430.96        14.55 o
  13  15   9         73.96         62.67         7.06 o
  14  15   9         75.59         76.98         6.98 o
  15  15   9          0.47          4.35         8.54 o
 -15  16   9         82.62         47.52         5.37 o
 -14  16   9        895.53        887.71        17.74 o
 -13  16   9         91.63         89.49         8.31 o
 -12  16   9       1727.85       1895.51        28.06 o
 -11  16   9       2922.06       3040.35        46.64 o
 -10  16   9       1324.84       1383.80        25.59 o
  -9  16   9        474.33        554.48        14.99 o
  -8  16   9       2706.91       2684.60        35.41 o
  -7  16   9        591.28        524.75        15.05 o
  -6  16   9       2445.63       2541.13        32.00 o
  -5  16   9          2.17          6.70         5.54 o
  -4  16   9       1097.36       1089.81        19.41 o
  -3  16   9        225.73        212.29        10.60 o
  -2  16   9       1463.18       1418.90        24.46 o
  -1  16   9        376.71        383.16        11.32 o
   0  16   9       6046.98       5743.75        37.76 o
   1  16   9        135.38        111.74         6.29 o
   2  16   9          0.59         -5.67         5.67 o
   3  16   9        916.67        842.91        18.98 o
   4  16   9       5540.94       5760.62        55.72 o
   5  16   9        143.75        191.36        11.76 o
   6  16   9        244.34        231.38        14.19 o
   7  16   9        126.20        147.98        12.01 o
   8  16   9         12.12         13.11         7.30 o
   9  16   9        161.48        142.46        10.00 o
  10  16   9        621.94        603.96        20.95 o
  11  16   9         35.61         33.94         8.26 o
  12  16   9        396.98        343.79        12.32 o
  13  16   9       1554.64       1381.45        22.76 o
  14  16   9       1354.66       1320.83        21.31 o
  15  16   9        218.44        272.93         9.73 o
  16  16   9        176.23        165.83         7.18 o
 -16  17   9         45.03         29.26         4.01 o
 -15  17   9         83.62        124.16         6.50 o
 -14  17   9         59.00         11.17         5.58 o
 -13  17   9        131.08        125.49         7.57 o
 -12  17   9        178.84        222.10        10.53 o
 -11  17   9         38.75         23.14         5.37 o
 -10  17   9        758.31        675.57        17.24 o
  -9  17   9         41.13         67.03         6.33 o
  -8  17   9       1885.68       1714.42        24.83 o
  -7  17   9        108.53        112.97         7.86 o
  -6  17   9       2934.31       2883.32        32.86 o
  -5  17   9         35.10         27.09         6.15 o
  -4  17   9         42.40         30.38         6.15 o
  -3  17   9       2944.89       2979.14        31.64 o
  -2  17   9        984.61       1004.57        20.33 o
  -1  17   9       1274.99       1328.56        26.31 o
   0  17   9         11.78          4.45         6.67 o
   1  17   9          4.90          7.42         4.88 o
   2  17   9        830.43        887.70        17.31 o
   3  17   9         84.46         63.54         7.87 o
   4  17   9        490.70        439.68        18.78 o
   5  17   9        303.25        269.32        14.91 o
   6  17   9         12.69         14.02         7.46 o
   7  17   9       1067.91       1037.34        26.54 o
   8  17   9        149.91        151.99        13.62 o
   9  17   9         79.05         68.76         8.75 o
  10  17   9         63.56         53.49        10.28 o
  11  17   9          4.01         10.31         8.29 o
  12  17   9        107.11        102.05         7.22 o
  13  17   9         52.49         53.55         6.04 o
  14  17   9       1801.69       1904.36        25.45 o
  15  17   9          0.22          8.00         4.00 o
  16  17   9        154.66        143.32        14.99 o
 -15  18   9          0.20          4.10         4.07 o
 -14  18   9         31.04         37.20         4.43 o
 -13  18   9       1520.97       1622.76        21.26 o
 -12  18   9       1454.33       1523.86        23.09 o
 -11  18   9        742.09        903.88        21.82 o
 -10  18   9        252.56        239.74        10.01 o
  -9  18   9         23.59          9.11         4.08 o
  -8  18   9        149.38        128.74         7.50 o
  -7  18   9        225.03        184.94         9.31 o
  -6  18   9        391.17        358.55        16.19 o
  -5  18   9        160.00        168.41        12.33 o
  -4  18   9        194.81        246.75        14.21 o
  -3  18   9        114.91        128.24         9.28 o
  -2  18   9        759.89        696.31        27.02 o
  -1  18   9          4.65          9.59         6.84 o
   0  18   9         74.62         69.78         7.30 o
   1  18   9       1476.97       1341.61        24.78 o
   2  18   9       1267.60       1231.08        20.84 o
   3  18   9        583.27        536.38        16.09 o
   4  18   9        383.12        399.45        13.93 o
   5  18   9        492.83        435.98        18.79 o
   6  18   9          3.46         10.87         7.12 o
   7  18   9        238.15        222.39        13.08 o
   8  18   9         39.27         32.27         7.66 o
   9  18   9         43.15         43.60         7.45 o
  10  18   9        714.72        633.38        23.62 o
  11  18   9        406.79        420.46        19.11 o
  12  18   9       1253.37       1275.70        30.45 o
  13  18   9       1272.03       1220.58        28.33 o
  14  18   9        395.65        362.21        14.88 o
  15  18   9         18.73          4.36         5.66 o
 -14  19   9        587.88        480.04        21.02 o
 -13  19   9         85.52        168.94         7.93 o
 -12  19   9        116.74        145.88         9.42 o
 -11  19   9        158.72        164.02         8.96 o
 -10  19   9        175.37        162.88         9.24 o
  -9  19   9        268.08        244.41        11.56 o
  -8  19   9         91.87         94.42         8.77 o
  -7  19   9         28.07         21.38         6.32 o
  -6  19   9        162.47        154.69        11.92 o
  -5  19   9        169.41        258.94        13.31 o
  -4  19   9         35.10         54.10         8.27 o
  -3  19   9         58.14         52.10         7.90 o
  -2  19   9        181.85        139.17         9.42 o
  -1  19   9          2.33         -2.65         6.20 o
   0  19   9       2127.43       2129.81        29.56 o
   1  19   9         12.18          6.86         6.39 o
   2  19   9        267.47        252.90        11.21 o
   3  19   9         11.67         20.90         5.51 o
   4  19   9         50.91         43.97         6.37 o
   5  19   9        283.33        281.61        11.25 o
   6  19   9        457.40        531.26        14.89 o
   7  19   9        262.57        216.22        11.77 o
   8  19   9        134.12        123.35         9.61 o
   9  19   9         99.78         99.39         8.38 o
  10  19   9       1206.67       1089.02        28.56 o
  11  19   9        363.42        349.33        25.11 o
  12  19   9        104.24         86.60        27.09 o
  13  19   9          0.05          4.75         8.75 o
  14  19   9        535.35        447.23        14.83 o
 -13  20   9         24.98          8.90         6.49 o
 -12  20   9          0.16         -5.12         5.12 o
 -11  20   9          4.72          5.17         5.22 o
 -10  20   9        133.18        134.86        19.64 o
  -9  20   9        366.72        361.14        16.69 o
  -8  20   9       1272.87       1455.36        33.76 o
  -7  20   9       1196.24       1353.81        25.64 o
  -6  20   9          1.07         11.26         6.29 o
  -5  20   9       2376.49       2649.29        37.42 o
  -4  20   9        347.35        329.06        17.41 o
  -3  20   9         59.20         51.00         7.50 o
  -2  20   9        210.00        179.81        11.15 o
  -1  20   9          7.11          6.07         4.82 o
   0  20   9         23.42          6.03         7.35 o
   1  20   9        200.57        197.92        11.27 o
   2  20   9         97.64         96.64         8.93 o
   3  20   9        495.79        472.60        16.37 o
   4  20   9        159.10        126.58        10.09 o
   5  20   9         62.29        100.23         7.20 o
   6  20   9        939.69       1044.16        19.17 o
   7  20   9          0.08          1.43         7.83 o
   8  20   9        129.18        100.58         8.20 o
   9  20   9          0.15          1.23         6.47 o
  10  20   9        454.50        570.31        27.53 o
  11  20   9        376.77        427.69        16.25 o
  12  20   9          2.02         12.50         4.97 o
  13  20   9         14.28         37.78         8.02 o
 -11  21   9          1.46         -2.34         6.27 o
 -10  21   9       2047.03       2334.93        88.14 o
  -9  21   9         35.96         56.45         7.39 o
  -8  21   9         97.85         91.38         6.86 o
  -7  21   9        176.44        218.57        10.28 o
  -6  21   9        212.01        216.85        10.56 o
  -5  21   9       1030.73       1025.89        21.90 o
  -4  21   9         16.83         21.10         7.26 o
  -3  21   9        210.78        214.88        11.18 o
  -2  21   9          3.86          8.88         5.49 o
  -1  21   9        299.19        311.41        24.24 o
   0  21   9        497.50        510.23        20.93 o
   1  21   9        451.77        466.44        31.12 o
   2  21   9       2700.49       2813.28        46.55 o
   3  21   9         76.82         55.83         9.54 o
   4  21   9          0.03          7.67         4.24 o
   5  21   9        784.71        821.87        15.94 o
   6  21   9        109.34        161.84         9.18 o
   7  21   9          9.05          9.57         5.11 o
   8  21   9          6.92          5.45         4.62 o
   9  21   9         14.41          8.19         6.05 o
  10  21   9         24.07         17.23         7.03 o
  11  21   9        149.74        107.74        11.12 o
  -9  22   9          1.12         -6.51         6.51 o
  -8  22   9         68.77         57.19        13.83 o
  -7  22   9         34.71         12.02         4.05 o
  -6  22   9        408.16        411.85        12.37 o
  -5  22   9         51.79         37.92         5.54 o
  -4  22   9        392.83        308.68        11.59 o
  -3  22   9       2792.64       2607.97        34.16 o
  -2  22   9        502.23        529.94        19.71 o
  -1  22   9         21.20          6.45         6.60 o
   0  22   9        250.84        281.55        15.06 o
   1  22   9        540.83        672.55        22.02 o
   2  22   9        394.38        441.58        13.98 o
   3  22   9        195.54        210.17        12.09 o
   4  22   9        340.83        353.10        14.78 o
   5  22   9         93.09        115.25        13.17 o
   6  22   9        551.06        582.31        45.06 o
   7  22   9         33.27         16.53         8.59 o
   8  22   9        184.10        168.23        12.76 o
  -5  23   9        178.38        144.15         8.92 o
  -4  23   9        118.57        115.81        13.36 o
  -3  23   9        154.01        110.28        19.01 o
  -2  23   9        146.62        189.49        11.07 o
  -1  23   9          6.50          5.17         5.27 o
   0  23   9         21.28         27.08         6.19 o
   1  23   9         44.71         27.46         6.01 o
   2  23   9          2.41         -5.92         5.92 o
   3  23   9        520.86        480.96        30.10 o
   4  23   9        310.43        385.03        21.55 o
   5  23   9         86.69         82.49         7.29 o
  -1  24   9       1384.19       1732.01        39.08 o
   0  24   9         80.72        109.09        11.39 o
   1  24   9        493.09        475.14        21.07 o
   0   0  10       1211.09       1448.73        34.18 o
   0   1  10       1229.07       1240.79        15.61 o
   1   1  10         13.29         -4.27         4.27 o
  -1   2  10       3598.12       3424.99        25.78 o
   0   2  10         11.39          5.22         3.17 o
   1   2  10        189.17        185.09         7.36 o
   2   2  10         40.07         92.76         4.84 o
  -2   3  10        186.32        189.97         7.12 o
  -1   3  10          2.64          6.61         3.32 o
   0   3  10        582.84        604.02        10.97 o
   1   3  10       1613.48       1787.18        17.60 o
   2   3  10       3647.63       3153.47        23.32 o
   3   3  10        660.00        536.46        11.20 o
  -3   4  10       4304.22       4432.45        28.30 o
  -2   4  10        433.45        516.20         9.73 o
  -1   4  10        126.07         96.46         7.66 o
   0   4  10        911.51        973.87        17.27 o
   1   4  10       8152.66       7746.88        36.05 o
   2   4  10       4473.49       4460.11        27.45 o
   3   4  10       4583.01       4229.39        27.59 o
   4   4  10          3.18          8.27         3.37 o
  -4   5  10       1091.16       1003.82        14.02 o
  -3   5  10       1403.94       1534.59        17.16 o
  -2   5  10       2504.92       2518.39        21.45 o
  -1   5  10        409.38        328.95        11.14 o
   0   5  10        443.34        425.69         9.72 o
   1   5  10        857.35        854.58        12.60 o
   2   5  10        459.35        484.02         9.84 o
   3   5  10       1128.01       1219.42        15.31 o
   4   5  10       2846.05       2776.69        22.73 o
   5   5  10        197.55        221.33         7.02 o
  -5   6  10        511.79        571.56        11.30 o
  -4   6  10        899.37        763.37        12.36 o
  -3   6  10       2745.56       2699.75        22.46 o
  -2   6  10          2.71          1.14         4.10 o
  -1   6  10         47.33         61.42         3.91 o
   0   6  10       1239.04       1006.47        13.34 o
   1   6  10        856.69        882.27        12.57 o
   2   6  10       6010.70       5289.90        30.74 o
   3   6  10       7588.42       7656.61        37.64 o
   4   6  10         65.06         71.66         4.52 o
   5   6  10       2695.94       2629.98        22.35 o
   6   6  10       3819.76       3859.18        33.24 o
  -6   7  10         56.48        105.41         6.42 o
  -5   7  10        325.83        332.29         9.43 o
  -4   7  10        868.26        912.86        16.22 o
  -3   7  10        704.78        568.45        11.88 o
  -2   7  10        333.61        326.38        10.14 o
  -1   7  10          3.36         11.23         3.16 o
   0   7  10        687.67        634.68        10.52 o
   1   7  10         50.82         66.41         4.25 o
   2   7  10       4119.14       3791.69        26.19 o
   3   7  10         32.30         41.17         5.05 o
   4   7  10         22.51         42.79         4.90 o
   5   7  10        217.02        195.51         8.35 o
   6   7  10       1579.99       1581.94        20.21 o
   7   7  10        658.83        584.12        12.47 o
  -7   8  10         31.56         54.51         6.77 o
  -6   8  10        328.98        346.07         9.85 o
  -5   8  10       1990.48       1857.95        23.75 o
  -4   8  10        371.69        397.66        10.75 o
  -3   8  10        734.32        659.88        12.89 o
  -2   8  10         20.37         42.47         5.79 o
  -1   8  10        125.85        138.57         5.70 o
   0   8  10       2180.59       2176.33        20.40 o
   1   8  10       2531.32       2342.78        20.98 o
   2   8  10       1808.07       1668.20        17.83 o
   3   8  10          1.95          8.69         3.68 o
   4   8  10       1731.19       1858.10        19.26 o
   5   8  10       1763.12       1727.31        21.08 o
   6   8  10        125.35         93.97         6.57 o
   7   8  10       1320.36       1211.42        17.90 o
   8   8  10       6946.61       6628.42        57.56 o
  -8   9  10       4006.36       3771.50        36.50 o
  -7   9  10         21.75         24.65         7.84 o
  -6   9  10       2901.84       2820.82        30.29 o
  -5   9  10         23.77         22.30         5.76 o
  -4   9  10       1646.95       1651.40        24.50 o
  -3   9  10        795.11        746.19        17.05 o
  -2   9  10       5637.71       5093.67        51.82 o
  -1   9  10        107.65        135.46         7.16 o
   0   9  10       1490.77       1469.70        20.46 o
   1   9  10        185.70        217.53        10.47 o
   2   9  10       5784.00       5751.26        37.15 o
   3   9  10       2059.82       1892.89        21.91 o
   4   9  10         74.16         74.22         5.45 o
   5   9  10        184.57        177.36         9.01 o
   6   9  10       3428.84       3246.28        29.35 o
   7   9  10        861.08        730.85        15.12 o
   8   9  10       3183.36       3294.66        33.99 o
   9   9  10         27.96         27.49         7.27 o
  -9  10  10       1122.66       1200.22        23.10 o
  -8  10  10       1862.79       1812.00        28.37 o
  -7  10  10       1587.18       1517.41        26.01 o
  -6  10  10       2539.59       2285.84        31.85 o
  -5  10  10         52.31         33.47         6.29 o
  -4  10  10       5995.40       6328.27        53.44 o
  -3  10  10        520.85        491.57        16.86 o
  -2  10  10        790.46        738.04        16.34 o
  -1  10  10       2076.62       2038.49        26.59 o
   0  10  10       1687.00       1739.36        22.72 o
   1  10  10         17.74         36.95         5.10 o
   2  10  10        124.95        120.69         7.92 o
   3  10  10         35.77         73.36         5.54 o
   4  10  10        907.20        721.41        15.56 o
   5  10  10          6.02         14.94         4.89 o
   6  10  10      15554.27      14919.43        71.78 o
   7  10  10        207.84        216.49        10.97 o
   8  10  10        155.70        117.55         8.68 o
   9  10  10        672.31        664.14        17.43 o
  10  10  10        306.20        317.22        21.31 o
 -10  11  10       1382.32       1371.31        27.68 o
  -9  11  10       3482.57       3182.67        36.98 o
  -8  11  10        135.82        164.51         9.88 o
  -7  11  10       1436.77       1414.85        25.33 o
  -6  11  10       2353.45       2551.10        33.77 o
  -5  11  10       1030.87       1049.51        21.94 o
  -4  11  10       2672.45       2880.26        39.89 o
  -3  11  10       1476.11       1404.84        28.14 o
  -2  11  10         11.50          4.90         6.23 o
  -1  11  10        262.50        264.00        19.71 o
   0  11  10       2092.28       1950.05        25.12 o
   1  11  10          2.84          8.59         8.62 o
   2  11  10       5132.91       4747.15        39.97 o
   3  11  10        113.74        107.28        14.47 o
   4  11  10        915.45        939.92        20.20 o
   5  11  10          1.80          0.14         4.86 o
   6  11  10        673.22        805.91        17.15 o
   7  11  10        266.34        215.88        10.59 o
   8  11  10       3454.97       3574.77        57.67 o
   9  11  10        136.14         93.79         8.34 o
  10  11  10       1183.86       1194.94        25.88 o
  11  11  10       5996.74       5494.16        62.90 o
 -11  12  10        355.01        291.08        17.82 o
 -10  12  10       4428.35       4047.03        53.45 o
  -9  12  10        347.58        277.67        11.89 o
  -8  12  10        145.34        120.48         9.76 o
  -7  12  10       1319.12       1498.31        26.03 o
  -6  12  10       1323.83       1185.56        23.38 o
  -5  12  10        586.28        641.21        17.62 o
  -4  12  10        120.37         84.81         7.97 o
  -3  12  10        585.08        590.19        22.45 o
  -2  12  10       8109.65       7573.19        64.12 o
  -1  12  10        197.42        215.68        17.29 o
   0  12  10        179.13        199.48         9.90 o
   1  12  10       3186.10       3297.09        33.22 o
   2  12  10       2649.02       2680.55        30.08 o
   3  12  10       1701.43       1666.03        23.90 o
   4  12  10        401.11        354.21        13.04 o
   5  12  10        976.42        997.05        20.78 o
   6  12  10       1146.95       1233.60        20.77 o
   7  12  10          1.06         -4.11         5.51 o
   8  12  10         21.49          9.58         5.81 o
   9  12  10       3447.20       3038.11        48.66 o
  10  12  10        834.42        881.51        25.58 o
  11  12  10         59.95         51.73        12.03 o
  12  12  10         38.68         34.02         8.24 o
 -12  13  10        504.64        478.37        21.80 o
 -11  13  10         37.60         40.70         8.34 o
 -10  13  10         41.35         43.58         8.67 o
  -9  13  10       1239.64       1035.06        23.34 o
  -8  13  10         42.89         22.01         7.85 o
  -7  13  10       1383.27       1301.97        24.16 o
  -6  13  10       4226.98       4072.53        45.24 o
  -5  13  10       1192.09       1115.78        34.27 o
  -4  13  10       2978.28       3090.28        37.10 o
  -3  13  10       1492.04       1643.91        27.27 o
  -2  13  10         15.39         24.56         8.79 o
  -1  13  10       1369.63       1428.98        32.93 o
   0  13  10       1735.06       1619.02        29.52 o
   1  13  10        383.80        322.97        12.25 o
   2  13  10         85.90         72.03         7.00 o
   3  13  10        411.13        379.81        13.15 o
   4  13  10       2657.88       2468.51        31.96 o
   5  13  10       3125.62       3096.66        35.72 o
   6  13  10        180.50        194.45        11.26 o
   7  13  10       1040.55        916.91        22.29 o
   8  13  10          7.35          5.43         6.55 o
   9  13  10        773.88        643.90        18.68 o
  10  13  10         11.73         13.84         7.63 o
  11  13  10        604.78        461.74        18.40 o
  12  13  10        190.40        175.15        12.22 o
  13  13  10        263.18        260.37        13.77 o
 -13  14  10        201.04        205.29        11.95 o
 -12  14  10         55.48         39.93         7.77 o
 -11  14  10         15.97          9.43         7.17 o
 -10  14  10        724.66        625.61        21.15 o
  -9  14  10          0.03          2.03         5.62 o
  -8  14  10       1843.28       1997.03        31.83 o
  -7  14  10       1945.23       1854.92        28.18 o
  -6  14  10          4.50          3.55         6.59 o
  -5  14  10         73.83         82.86         8.10 o
  -4  14  10       1423.68       1200.74        23.34 o
  -3  14  10      23290.77      22478.37       111.13 o
  -2  14  10       1186.26       1062.88        26.06 o
  -1  14  10       2081.11       1888.31        44.69 o
   0  14  10         21.01         19.65         7.08 o
   1  14  10       3415.54       3648.52        38.38 o
   2  14  10        179.42        240.56        10.88 o
   3  14  10          8.28          7.11         6.27 o
   4  14  10       1565.08       1448.91        27.91 o
   5  14  10       1162.14       1173.99        21.94 o
   6  14  10          0.96         10.60         5.83 o
   7  14  10       3869.73       3718.56        43.24 o
   8  14  10        217.37        214.42        11.70 o
   9  14  10         10.76          8.62         5.83 o
  10  14  10        492.60        519.72        19.19 o
  11  14  10        203.24        155.80        11.56 o
  12  14  10         27.41          8.88         8.39 o
  13  14  10        167.27        113.35         9.29 o
  14  14  10        528.94        524.45        16.76 o
 -14  15  10       1081.32       1184.49        23.28 o
 -13  15  10         48.96         36.01         6.87 o
 -12  15  10        298.44        269.48        13.15 o
 -11  15  10       1237.74       1318.31        27.91 o
 -10  15  10        244.25        244.93        13.61 o
  -9  15  10       1326.93       1355.49        25.06 o
  -8  15  10        142.10        129.43        10.95 o
  -7  15  10        349.10        297.97        13.37 o
  -6  15  10        121.71        146.64        10.35 o
  -5  15  10        987.80       1086.29        21.74 o
  -4  15  10          0.95          2.89         5.78 o
  -3  15  10       4361.10       4478.61        49.04 o
  -2  15  10        410.74        391.52        15.75 o
  -1  15  10       9921.05       9336.23        94.93 o
   0  15  10         75.12         71.81        15.35 o
   1  15  10         34.15         44.03         7.66 o
   2  15  10         66.67         46.08         6.19 o
   3  15  10        829.36        800.55        20.73 o
   4  15  10       1489.98       1526.35        28.10 o
   5  15  10       1212.22       1214.38        29.38 o
   6  15  10        224.36        209.36        13.77 o
   7  15  10       2919.44       2711.42        37.19 o
   8  15  10        127.86        101.71        10.36 o
   9  15  10        562.99        592.46        19.45 o
  10  15  10       2180.94       2241.36        36.40 o
  11  15  10         17.68          8.57         6.10 o
  12  15  10         27.58         32.80         7.29 o
  13  15  10         29.21          9.83         5.90 o
  14  15  10          0.33          8.86         5.47 o
  15  15  10       2347.93       2699.13        32.27 o
 -15  16  10         33.76         21.36         5.61 o
 -14  16  10         11.64         11.10         6.43 o
 -13  16  10        915.44        782.92        18.88 o
 -12  16  10        613.34        666.40        18.39 o
 -11  16  10       4429.82       4424.29        99.96 o
 -10  16  10          0.97          6.27         6.19 o
  -9  16  10       1638.64       1474.70        22.10 o
  -8  16  10       1828.25       1732.21        24.55 o
  -7  16  10         65.83         89.67         7.28 o
  -6  16  10        223.17        182.86         9.18 o
  -5  16  10        154.14        121.96         9.70 o
  -4  16  10       1418.83       1416.01        26.30 o
  -3  16  10        474.40        375.56        16.98 o
  -2  16  10         29.04         38.83         7.25 o
  -1  16  10        124.64        141.26        14.41 o
   0  16  10         22.64         23.30         5.61 o
   1  16  10          6.41         26.99         5.71 o
   2  16  10       3417.58       3277.84        64.39 o
   3  16  10         15.82         28.89         7.80 o
   4  16  10       1533.89       1453.03        31.13 o
   5  16  10        641.60        606.78        20.52 o
   6  16  10         71.30         81.73         9.91 o
   7  16  10         80.04         58.01         8.61 o
   8  16  10          1.09         14.67         6.97 o
   9  16  10        279.23        325.96        12.34 o
  10  16  10        366.47        443.30        16.35 o
  11  16  10        223.85        246.07        12.22 o
  12  16  10         30.03         49.15         8.70 o
  13  16  10        414.04        363.76        13.24 o
  14  16  10          6.47          3.19         4.56 o
  15  16  10        300.32        324.58        10.76 o
  16  16  10        207.19        241.65        24.94 o
 -15  17  10        649.39        683.48        23.86 o
 -14  17  10        799.64        916.31        17.12 o
 -13  17  10        147.99        170.33         8.84 o
 -12  17  10        610.75        648.94        16.71 o
 -11  17  10        531.68        522.25        15.81 o
 -10  17  10         50.53         57.15         6.08 o
  -9  17  10       1904.63       1756.16        22.72 o
  -8  17  10       3744.73       3551.71        35.28 o
  -7  17  10         95.84        129.05         8.57 o
  -6  17  10         11.63         16.73         5.38 o
  -5  17  10        750.60        665.90        17.72 o
  -4  17  10        115.42         85.03         7.74 o
  -3  17  10       1150.80       1147.95        23.04 o
  -2  17  10         82.48         76.42         7.59 o
  -1  17  10       1111.72       1130.18        22.88 o
   0  17  10        144.96        142.68         9.18 o
   1  17  10          0.83         10.06         5.28 o
   2  17  10       3496.80       3443.48        45.15 o
   3  17  10       1455.04       1335.39        28.81 o
   4  17  10         70.54         70.26         8.68 o
   5  17  10        207.91        227.46        13.06 o
   6  17  10         23.59          9.51         6.60 o
   7  17  10        399.18        412.21        16.30 o
   8  17  10        126.35        144.76        15.26 o
   9  17  10        181.44        196.62        11.55 o
  10  17  10        129.55         55.20         9.07 o
  11  17  10       1260.41       1256.07        30.78 o
  12  17  10        204.74        206.32        13.36 o
  13  17  10          7.77          7.38         6.39 o
  14  17  10         55.50         52.69        12.85 o
  15  17  10        600.12        545.50        25.13 o
 -14  18  10         36.55         44.61         8.48 o
 -13  18  10       2481.08       2894.20        53.14 o
 -12  18  10         46.60         44.89         6.65 o
 -11  18  10       2811.48       3144.97        83.73 o
 -10  18  10        114.36        110.20        10.86 o
  -9  18  10        599.29        730.53        16.22 o
  -8  18  10        328.12        415.77        12.56 o
  -7  18  10        137.17        150.21         9.24 o
  -6  18  10       2614.78       2708.33        32.26 o
  -5  18  10        139.80        177.32         9.35 o
  -4  18  10        841.28        831.30        18.67 o
  -3  18  10          6.69          6.41         8.03 o
  -2  18  10         50.15         48.95         7.48 o
  -1  18  10         24.14         16.55         6.26 o
   0  18  10         32.08         10.12         6.31 o
   1  18  10        359.36        291.56        17.68 o
   2  18  10        379.57        403.28        19.96 o
   3  18  10        204.83        178.79        11.34 o
   4  18  10        714.09        737.01        20.70 o
   5  18  10         42.32         32.58         7.25 o
   6  18  10         33.18         35.60         7.49 o
   7  18  10        274.87        236.20        12.23 o
   8  18  10        215.35        202.07        11.18 o
   9  18  10          0.03         -4.12         7.00 o
  10  18  10        652.63        645.31        21.72 o
  11  18  10        513.99        516.31        20.30 o
  12  18  10         12.15         14.40         7.21 o
  13  18  10       1135.93       1230.91        25.16 o
  14  18  10        684.79        647.63        16.90 o
 -12  19  10        196.74        177.12        14.28 o
 -11  19  10         14.77         45.86        10.81 o
 -10  19  10         87.08        100.52         9.21 o
  -9  19  10         31.49         44.15        13.12 o
  -8  19  10       1306.74       1355.73        31.35 o
  -7  19  10        532.13        479.49        16.00 o
  -6  19  10        694.63        712.24        19.41 o
  -5  19  10         63.54         49.36         7.07 o
  -4  19  10        121.21        135.48         9.56 o
  -3  19  10         86.11        101.47         8.70 o
  -2  19  10        210.52        221.81        11.73 o
  -1  19  10         11.88         -0.18         7.87 o
   0  19  10       1774.89       1549.92        31.38 o
   1  19  10        983.18        839.44        21.10 o
   2  19  10       3648.61       3520.82        73.13 o
   3  19  10        525.57        451.57        19.85 o
   4  19  10          5.36          8.07         5.51 o
   5  19  10          1.84         -3.73         5.88 o
   6  19  10          3.69          9.10         6.80 o
   7  19  10        680.61        700.55        18.34 o
   8  19  10         10.13         14.65         5.13 o
   9  19  10        463.10        529.68        18.91 o
  10  19  10        618.27        702.25        20.88 o
  11  19  10         25.34         33.17         6.33 o
  12  19  10        130.56        135.90         9.03 o
  13  19  10          8.18         -4.18         4.18 o
 -11  20  10         15.03          8.81         6.59 o
 -10  20  10        187.09        206.46        15.33 o
  -9  20  10        167.66        139.25        13.74 o
  -8  20  10        142.74        125.54         7.35 o
  -7  20  10       5253.34       5188.76        54.09 o
  -6  20  10        100.12         79.61         7.15 o
  -5  20  10         54.89         44.40         8.40 o
  -4  20  10        695.22        670.08        17.65 o
  -3  20  10        388.50        366.29        13.48 o
  -2  20  10       1022.11        886.42        20.38 o
  -1  20  10       1221.02       1224.77        23.43 o
   0  20  10        270.69        278.59        39.66 o
   1  20  10        464.52        513.37        39.43 o
   2  20  10        530.05        550.05        16.28 o
   3  20  10       1354.04       1324.87        67.49 o
   4  20  10        186.43        153.23        15.23 o
   5  20  10        415.42        364.36        12.74 o
   6  20  10        134.85        144.89         8.63 o
   7  20  10          1.19          7.99         7.36 o
   8  20  10         14.11          5.42         4.30 o
   9  20  10         57.88         51.06         6.82 o
  10  20  10         56.05         45.17         6.45 o
  11  20  10        170.36        134.98         8.43 o
  -9  21  10         73.30        101.11        10.76 o
  -8  21  10          0.45          7.86         6.81 o
  -7  21  10        326.23        314.55        14.22 o
  -6  21  10        335.25        297.29        10.28 o
  -5  21  10        733.99        762.21        19.66 o
  -4  21  10          4.67          5.42         5.33 o
  -3  21  10        497.36        397.16        12.61 o
  -2  21  10       1719.99       1820.35        55.36 o
  -1  21  10        160.77        176.54        33.79 o
   0  21  10        752.79        745.87        65.24 o
   1  21  10        182.58        138.03        45.55 o
   2  21  10        318.36        338.71        50.71 o
   3  21  10       1076.13       1094.27        88.56 o
   4  21  10        397.60        353.24        29.23 o
   5  21  10        150.78        217.29        17.09 o
   6  21  10         56.36         33.87         5.56 o
   7  21  10        347.64        376.50        13.02 o
   8  21  10        151.71        128.39        11.11 o
  -5  22  10       1826.55       1898.67        40.58 o
  -4  22  10       1436.06       1477.54        38.06 o
  -3  22  10        406.54        332.68        19.80 o
  -2  22  10          0.11         11.46         8.70 o
  -1  22  10       1048.19       1007.66        99.10 o
   0  22  10        263.82        222.71        15.16 o
   1  22  10       1256.71       1282.88       101.12 o
   2  22  10        158.28        136.79        14.00 o
   3  22  10         16.71         -8.73         8.73 o
   4  22  10        238.56        267.19        17.16 o
   5  22  10         11.59         -5.36         7.03 o
  -1  23  10        333.40        356.33        18.43 o
   0  23  10        110.79         93.62        10.72 o
   1  23  10          3.62         21.93         7.33 o
   0   1  11        346.46        462.79        10.50 o
   1   1  11         28.61          3.62         3.96 o
  -1   2  11        127.22        137.80         6.22 o
   0   2  11        391.05        464.71        10.43 o
   1   2  11       2402.75       2482.89        23.68 o
   2   2  11       9018.80       8808.64        43.80 o
  -2   3  11       3829.00       3427.68        27.48 o
  -1   3  11        934.71        994.07        14.95 o
   0   3  11         13.83         31.79         4.16 o
   1   3  11       8681.96       8657.15        42.76 o
   2   3  11        366.40        399.39        10.01 o
   3   3  11        224.57        269.33         9.44 o
  -3   4  11        246.53        195.87         7.18 o
  -2   4  11        449.75        494.81        11.54 o
  -1   4  11        651.76        535.91        11.27 o
   0   4  11         10.69         11.60         3.78 o
   1   4  11         16.86         48.28         4.68 o
   2   4  11       7973.81       7822.38        39.87 o
   3   4  11      10955.55      10365.68        46.03 o
   4   4  11       5667.90       5748.74        34.43 o
  -4   5  11       1178.80       1156.77        15.78 o
  -3   5  11        376.43        353.01         9.06 o
  -2   5  11         56.09         31.07         5.97 o
  -1   5  11        150.99        139.94         6.53 o
   0   5  11         48.52         55.45         6.30 o
   1   5  11       1493.68       1611.69        18.80 o
   2   5  11        420.28        443.33        10.94 o
   3   5  11         22.12         35.25         4.36 o
   4   5  11       1880.35       1870.33        19.81 o
   5   5  11         41.85         28.03         5.49 o
  -5   6  11      12054.30      12040.43        53.95 o
  -4   6  11        899.69        770.46        13.00 o
  -3   6  11       1077.35       1200.02        16.00 o
  -2   6  11       2463.35       2390.14        23.61 o
  -1   6  11        468.39        413.34         9.63 o
   0   6  11          3.84          2.97         3.49 o
   1   6  11         13.60         17.13         3.88 o
   2   6  11        344.41        381.84        14.64 o
   3   6  11         71.72         59.10         8.08 o
   4   6  11        849.89        904.77        14.02 o
   5   6  11       2751.21       2605.96        24.37 o
   6   6  11       4722.60       4456.95        36.84 o
  -6   7  11       1809.15       1798.54        23.66 o
  -5   7  11        132.38        137.12         8.28 o
  -4   7  11       1794.90       1857.80        23.45 o
  -3   7  11       1810.49       1664.39        19.44 o
  -2   7  11          3.40         14.24         6.53 o
  -1   7  11      10545.15      10426.79        51.71 o
   0   7  11        256.16        342.82        10.11 o
   1   7  11        427.83        283.49         8.27 o
   2   7  11       3822.39       3789.31        28.30 o
   3   7  11       9193.84       8715.46        42.87 o
   4   7  11       1323.67       1232.98        17.07 o
   5   7  11        982.04        909.36        15.77 o
   6   7  11        578.04        605.35        14.07 o
   7   7  11         36.49         25.22         5.19 o
  -7   8  11       1205.58       1229.65        19.58 o
  -6   8  11       2357.00       2154.87        25.82 o
  -5   8  11          4.12          6.95         5.18 o
  -4   8  11         63.63         67.67         6.01 o
  -3   8  11       2359.84       2387.99        28.91 o
  -2   8  11         38.44         21.49         5.43 o
  -1   8  11       3563.61       3771.95        29.95 o
   0   8  11       4235.39       3972.52        33.18 o
   1   8  11       4772.41       5059.71        33.28 o
   2   8  11        120.21         95.20         5.84 o
   3   8  11       6542.14       6265.60        37.73 o
   4   8  11         22.83         45.43         5.29 o
   5   8  11       1179.97       1140.19        17.51 o
   6   8  11       1049.55        988.45        17.71 o
   7   8  11       4740.78       4454.54        36.74 o
   8   8  11        200.28        173.89         8.17 o
  -8   9  11         76.77         84.70         7.17 o
  -7   9  11       5630.20       5077.31        49.12 o
  -6   9  11        409.32        398.82        12.90 o
  -5   9  11         78.70         76.98         6.32 o
  -4   9  11         20.62         18.34         5.43 o
  -3   9  11          0.14          4.66         4.70 o
  -2   9  11         36.51         33.19         5.24 o
  -1   9  11       3320.66       3286.55        31.62 o
   0   9  11        215.29        244.04         8.95 o
   1   9  11       2380.93       2210.01        22.28 o
   2   9  11       1021.72        903.00        14.50 o
   3   9  11        158.50        181.72         7.25 o
   4   9  11         14.95         20.43         4.77 o
   5   9  11       3021.62       2614.77        28.09 o
   6   9  11       2474.67       2275.33        26.28 o
   7   9  11        200.30        226.48         9.17 o
   8   9  11         12.71         45.99         5.79 o
   9   9  11        351.11        302.21        11.11 o
  -9  10  11          3.22         17.73         5.88 o
  -8  10  11        111.05         82.73         7.90 o
  -7  10  11         35.43         44.80         7.38 o
  -6  10  11        584.36        664.03        17.88 o
  -5  10  11         95.67        106.44         8.59 o
  -4  10  11          8.39         14.50         6.77 o
  -3  10  11         22.61         28.86         6.62 o
  -2  10  11        594.15        594.71        18.71 o
  -1  10  11       1153.88       1155.71        33.35 o
   0  10  11       2541.10       2601.11        29.86 o
   1  10  11        414.46        410.04        12.54 o
   2  10  11         24.81         17.11         4.87 o
   3  10  11         93.48         82.10         6.30 o
   4  10  11       3416.38       3599.33        32.54 o
   5  10  11       4003.89       3957.96        37.34 o
   6  10  11       3748.38       3401.20        34.57 o
   7  10  11       1130.33       1267.79        21.31 o
   8  10  11        794.31        763.78        22.17 o
   9  10  11        122.75         81.10         7.38 o
  10  10  11       1445.70       1625.61        29.60 o
 -10  11  11        633.24        567.96        17.88 o
  -9  11  11        362.58        346.15        12.96 o
  -8  11  11         52.27         49.11         6.88 o
  -7  11  11         30.08         23.79         6.21 o
  -6  11  11       2449.28       2417.45        35.15 o
  -5  11  11        595.88        577.60        16.89 o
  -4  11  11        210.20        321.64        13.17 o
  -3  11  11      12607.19      12441.33        96.75 o
  -2  11  11        100.57        141.91        19.04 o
  -1  11  11        536.24        569.94        23.14 o
   0  11  11       1041.76       1014.51        21.77 o
   1  11  11        198.39        241.72         9.95 o
   2  11  11       4441.39       4627.33        39.74 o
   3  11  11       1484.46       1269.19        21.12 o
   4  11  11       1470.97       1457.31        25.01 o
   5  11  11        237.19        206.47         9.39 o
   6  11  11       1292.60       1120.44        19.99 o
   7  11  11       1621.92       1453.85        24.97 o
   8  11  11       7357.71       7332.75        54.72 o
   9  11  11        266.61        302.09        12.20 o
  10  11  11        681.52        700.40        19.60 o
  11  11  11        362.43        408.40        17.65 o
 -11  12  11        128.20        116.73        10.60 o
 -10  12  11        102.66         99.07        10.80 o
  -9  12  11         17.38         64.41         7.34 o
  -8  12  11        237.49        228.72        10.94 o
  -7  12  11          5.96         17.86         6.22 o
  -6  12  11         44.23         44.80         6.89 o
  -5  12  11        174.59        140.97         9.56 o
  -4  12  11         15.99         46.30         7.26 o
  -3  12  11       1504.34       1686.55        31.08 o
  -2  12  11         31.70         48.35         9.56 o
  -1  12  11       2088.61       2120.64        39.98 o
   0  12  11        493.50        484.04        14.68 o
   1  12  11         31.31         38.82         5.67 o
   2  12  11        233.79        252.13        10.04 o
   3  12  11        639.46        465.16        13.09 o
   4  12  11        259.77        251.22        11.17 o
   5  12  11       1753.28       1839.15        27.56 o
   6  12  11        462.04        383.56        11.95 o
   7  12  11         26.00         35.92         6.27 o
   8  12  11        780.00        678.01        16.99 o
   9  12  11         32.95         18.83         6.42 o
  10  12  11       1519.80       1456.74        31.15 o
  11  12  11        368.27        334.77        15.83 o
  12  12  11        517.39        645.62        20.38 o
 -12  13  11        265.27        280.71        13.70 o
 -11  13  11         88.02         93.92         9.78 o
 -10  13  11         70.10         99.62        10.43 o
  -9  13  11         97.36         92.15         8.21 o
  -8  13  11          5.62          3.11         5.65 o
  -7  13  11        747.30        743.82        18.12 o
  -6  13  11        308.49        350.00        13.18 o
  -5  13  11       1509.56       1559.25        26.09 o
  -4  13  11         86.26         32.78         7.49 o
  -3  13  11       1629.07       1547.22        29.63 o
  -2  13  11        120.52        109.08        11.39 o
  -1  13  11        831.85        727.64        29.04 o
   0  13  11        544.04        637.37        18.95 o
   1  13  11          4.93          0.71         5.36 o
   2  13  11        824.38        684.02        17.06 o
   3  13  11       1209.54       1187.91        19.78 o
   4  13  11         64.80         62.61         6.86 o
   5  13  11         97.58         96.01         8.72 o
   6  13  11        336.43        340.79        14.08 o
   7  13  11       1308.16       1189.36        24.49 o
   8  13  11         44.94         23.03         6.54 o
   9  13  11        321.36        346.50        13.39 o
  10  13  11         15.80         38.70         8.35 o
  11  13  11         16.50         16.07         6.81 o
  12  13  11          3.00          2.22         6.61 o
  13  13  11        434.12        404.09        15.19 o
 -13  14  11         16.08         23.91         7.80 o
 -12  14  11         68.19         70.62         8.02 o
 -11  14  11          8.25         21.48         6.88 o
 -10  14  11       1435.02       1451.96        29.26 o
  -9  14  11        568.75        683.63        17.82 o
  -8  14  11        988.54       1088.87        22.75 o
  -7  14  11         57.63         31.20         6.60 o
  -6  14  11        772.37        654.15        23.41 o
  -5  14  11        183.04        121.67        10.02 o
  -4  14  11         45.98         48.12         9.58 o
  -3  14  11        237.11        195.44        11.77 o
  -2  14  11          1.41          1.45         6.61 o
  -1  14  11         49.27         58.43         8.22 o
   0  14  11         19.60          0.87         5.78 o
   1  14  11        674.28        635.61        16.06 o
   2  14  11        128.51         71.97         6.89 o
   3  14  11       1146.92       1088.73        23.63 o
   4  14  11          5.06         -0.04         5.89 o
   5  14  11       2325.48       2387.06        37.03 o
   6  14  11         10.90         10.07         5.98 o
   7  14  11         34.27         13.55         7.09 o
   8  14  11         11.29         48.12         6.88 o
   9  14  11         66.95         46.68         8.95 o
  10  14  11        136.28        108.22         9.82 o
  11  14  11          2.23         10.18         6.65 o
  12  14  11          1.06          8.60         5.85 o
  13  14  11         81.63        127.54         8.90 o
  14  14  11         31.96         29.34         5.59 o
 -14  15  11        367.82        427.12        12.77 o
 -13  15  11        169.92        216.99        13.18 o
 -12  15  11       1672.43       1961.82        29.88 o
 -11  15  11        282.10        291.08        13.02 o
 -10  15  11        142.84        184.28        11.30 o
  -9  15  11       1878.04       1787.26        26.78 o
  -8  15  11         34.10         26.48         6.16 o
  -7  15  11       1187.01       1205.97        23.42 o
  -6  15  11        311.08        339.49        15.53 o
  -5  15  11        554.56        487.62        18.57 o
  -4  15  11         85.08        101.44         9.11 o
  -3  15  11        462.80        391.74        14.89 o
  -2  15  11        491.17        388.69        21.89 o
  -1  15  11         25.50         12.73         6.08 o
   0  15  11        481.29        408.58        21.79 o
   1  15  11        253.93        279.97        12.76 o
   2  15  11          2.43         -3.89         5.25 o
   3  15  11        417.32        483.62        15.78 o
   4  15  11        195.71        174.03        10.22 o
   5  15  11        313.79        286.09        14.39 o
   6  15  11          4.30          7.93         9.16 o
   7  15  11        121.26        180.44        12.93 o
   8  15  11        386.86        390.08        13.28 o
   9  15  11        228.37        181.79        10.52 o
  10  15  11        538.33        499.65        17.37 o
  11  15  11        445.11        393.94        14.49 o
  12  15  11         44.11         41.90         6.58 o
  13  15  11         93.80         69.86         6.76 o
  14  15  11       1310.13       1283.86        32.74 o
  15  15  11        232.42        210.03         8.43 o
 -14  16  11        308.79        285.29        11.68 o
 -13  16  11        224.24        302.03        13.74 o
 -12  16  11        920.23        920.76        19.13 o
 -11  16  11          0.68          6.59         6.22 o
 -10  16  11        118.54        146.14        11.94 o
  -9  16  11        341.19        272.70        12.03 o
  -8  16  11          0.51         -0.21         5.59 o
  -7  16  11       1084.21       1337.42        27.26 o
  -6  16  11          6.18          7.94         6.39 o
  -5  16  11         12.77          5.60         6.60 o
  -4  16  11        595.26        647.48        20.27 o
  -3  16  11         71.37         75.65         9.39 o
  -2  16  11         52.72         39.25         7.71 o
  -1  16  11        596.00        587.91        19.52 o
   0  16  11       3047.82       3279.18        46.12 o
   1  16  11         36.66         50.20         7.14 o
   2  16  11       1163.03       1199.53        22.71 o
   3  16  11        178.68        159.19        11.03 o
   4  16  11        266.48        289.60        14.11 o
   5  16  11        854.34        845.89        22.51 o
   6  16  11         48.26        111.61        10.84 o
   7  16  11         64.65         53.22         7.63 o
   8  16  11        195.88        153.75        10.35 o
   9  16  11        216.00        173.11        10.23 o
  10  16  11          6.12         -1.16         5.27 o
  11  16  11       1428.99       1449.33        24.38 o
  12  16  11        559.76        610.27        15.42 o
  13  16  11        400.31        441.31        12.45 o
  14  16  11          8.62          9.69         4.72 o
 -13  17  11        651.70        673.97        24.66 o
 -12  17  11        883.50        925.90        27.62 o
 -11  17  11        960.86       1043.67        27.17 o
 -10  17  11       1130.01       1313.97        28.25 o
  -9  17  11        112.09         46.91         7.80 o
  -8  17  11       1177.45       1174.70        23.13 o
  -7  17  11        909.85        950.85        21.62 o
  -6  17  11        835.08       1052.04        23.38 o
  -5  17  11        121.83        149.81        10.01 o
  -4  17  11       1717.23       1486.42        28.40 o
  -3  17  11          6.18          7.54         5.66 o
  -2  17  11        149.79        102.91         8.94 o
  -1  17  11         34.96         30.49         7.06 o
   0  17  11        586.19        598.51        20.12 o
   1  17  11       1387.27       1276.93        40.63 o
   2  17  11        749.20        706.26        19.71 o
   3  17  11       1121.66       1137.12        20.91 o
   4  17  11        793.11        823.55        21.18 o
   5  17  11        220.77        223.48        15.12 o
   6  17  11        104.07        145.36         9.96 o
   7  17  11        161.98        191.68        10.80 o
   8  17  11        238.08        299.54        12.88 o
   9  17  11        170.50        236.74        15.92 o
  10  17  11          1.62          4.96         9.28 o
  11  17  11       1182.31       1397.39        33.95 o
  12  17  11        161.53        169.80        10.62 o
  13  17  11        104.29        134.81         8.87 o
 -12  18  11        193.29        161.93        12.96 o
 -11  18  11       2259.77       2239.67        46.83 o
 -10  18  11         44.31         45.50         9.23 o
  -9  18  11        210.56        168.35        10.26 o
  -8  18  11        312.22        323.23        11.43 o
  -7  18  11        208.53        210.31        10.97 o
  -6  18  11          0.03          0.48         5.06 o
  -5  18  11        222.01        161.50        15.05 o
  -4  18  11         61.53         79.12         8.19 o
  -3  18  11        128.28        171.49        12.64 o
  -2  18  11       1953.11       2003.73        41.65 o
  -1  18  11       1097.73       1187.71        64.41 o
   0  18  11        670.72        615.83        21.73 o
   1  18  11          9.43          5.02        12.15 o
   2  18  11        130.14         95.27        10.32 o
   3  18  11        205.06        241.49        14.56 o
   4  18  11        670.01        627.49        17.40 o
   5  18  11        123.70        150.82         9.47 o
   6  18  11          0.42         -4.69         6.14 o
   7  18  11         22.48         12.66         7.06 o
   8  18  11        249.11        282.37        11.24 o
   9  18  11        368.82        341.89        14.91 o
  10  18  11         69.51         78.36         8.01 o
  11  18  11        628.13        660.61        20.56 o
  12  18  11          2.69          3.89         4.41 o
 -10  19  11         68.94         94.77        11.06 o
  -9  19  11       4219.51       4193.39        64.06 o
  -8  19  11        623.75        531.29        24.70 o
  -7  19  11        854.18        961.41        22.90 o
  -6  19  11       1395.17       1265.25        27.46 o
  -5  19  11        761.61        812.28        43.31 o
  -4  19  11          7.99         13.05         6.62 o
  -3  19  11         54.29         78.27         9.02 o
  -2  19  11        278.19        280.03        14.74 o
  -1  19  11          1.93          4.39         5.90 o
   0  19  11          3.21         -4.79        11.34 o
   1  19  11        589.19        490.78        28.94 o
   2  19  11          5.52          6.08         6.16 o
   3  19  11        809.39        827.14        23.20 o
   4  19  11         58.28         51.59         9.71 o
   5  19  11        583.92        639.48        15.96 o
   6  19  11       1121.65       1092.77        20.23 o
   7  19  11        113.23         37.02         5.14 o
   8  19  11          1.49          1.40         5.23 o
   9  19  11        148.85        127.78        16.98 o
  10  19  11        165.89        161.73         9.16 o
  -8  20  11        120.40         59.61         9.56 o
  -7  20  11          3.78         21.83         8.23 o
  -6  20  11         34.34          7.41         5.03 o
  -5  20  11         72.86        107.09         8.64 o
  -4  20  11        996.12        860.93        41.66 o
  -3  20  11        312.25        291.38        13.31 o
  -2  20  11        991.94        950.46        46.07 o
  -1  20  11        370.39        272.97        20.66 o
   0  20  11         52.83         63.38        12.79 o
   1  20  11        322.66        388.08        24.02 o
   2  20  11       3596.04       3847.41        70.33 o
   3  20  11         48.34         62.00        11.27 o
   4  20  11         41.80         58.41         7.21 o
   5  20  11        409.71        425.92        17.04 o
   6  20  11         42.74         36.38         8.93 o
   7  20  11         14.71          9.88         6.22 o
   8  20  11         14.69         -0.84         5.88 o
  -4  21  11       2037.57       1941.47        42.04 o
  -3  21  11        285.30        175.19        14.83 o
  -2  21  11        365.59        343.10        20.15 o
  -1  21  11       1594.28       1679.04        42.75 o
   0  21  11        271.90        276.45        18.62 o
   1  21  11        334.51        418.23        22.61 o
   2  21  11        101.16        110.52        12.79 o
   3  21  11        614.88        595.68        24.92 o
   4  21  11         81.19         99.72        10.98 o
   0   0  12      20619.44      20876.66       141.84 o
   0   1  12       3575.97       3600.96        29.64 o
   1   1  12          3.61         16.47         6.29 o
  -1   2  12          0.10         -0.82         6.94 o
   0   2  12       1186.21       1052.44        16.79 o
   1   2  12         16.80          5.20         6.55 o
   2   2  12       5173.76       4983.85        37.15 o
  -2   3  12       2334.46       2362.62        25.72 o
  -1   3  12       3447.81       3613.15        48.66 o
   0   3  12          0.01         -4.50         4.50 o
   1   3  12        122.24        102.70         6.65 o
   2   3  12       7855.48       7490.76        45.50 o
   3   3  12        889.68        800.41        16.75 o
  -3   4  12        390.28        393.23        12.30 o
  -2   4  12        675.43        796.28        15.31 o
  -1   4  12        165.27        115.54         6.87 o
   0   4  12         55.55         48.03         5.44 o
   1   4  12       1363.10       1233.36        18.79 o
   2   4  12       4164.25       4106.41        33.71 o
   3   4  12       1855.58       1869.98        22.92 o
   4   4  12       1109.22       1045.41        17.36 o
  -4   5  12         76.97         77.09         6.20 o
  -3   5  12       5231.32       4749.57        36.09 o
  -2   5  12        314.67        321.48        12.70 o
  -1   5  12       4363.50       4321.75        32.22 o
   0   5  12        701.60        692.43        13.40 o
   1   5  12          0.04          6.21         4.81 o
   2   5  12        160.25        155.20         7.66 o
   3   5  12       1425.52       1402.73        19.90 o
   4   5  12       2577.01       2414.48        25.82 o
   5   5  12        111.39         82.20         6.64 o
  -5   6  12       9323.07       9332.04        53.32 o
  -4   6  12       6850.68       7017.86        51.87 o
  -3   6  12       2302.44       2316.83        28.21 o
  -2   6  12       2005.12       1883.60        24.43 o
  -1   6  12       2072.84       2056.57        25.49 o
   0   6  12       4160.03       4040.14        32.95 o
   1   6  12        145.14        137.65         7.49 o
   2   6  12          0.11          3.27         4.83 o
   3   6  12       3303.89       3143.50        29.21 o
   4   6  12       2763.69       2751.49        25.72 o
   5   6  12          8.82         11.01         4.58 o
   6   6  12         43.55         44.05         5.85 o
  -6   7  12        188.05        114.67         7.42 o
  -5   7  12          0.65         13.25         5.34 o
  -4   7  12        562.34        649.41        17.60 o
  -3   7  12       1326.23       1403.28        25.84 o
  -2   7  12          8.69         17.86         5.10 o
  -1   7  12         84.47         20.37         5.02 o
   0   7  12       1915.02       2210.37        24.35 o
   1   7  12      10311.77      10249.99        52.01 o
   2   7  12         26.89         19.09         4.72 o
   3   7  12        708.37        675.85        13.11 o
   4   7  12       5160.57       4768.65        35.57 o
   5   7  12         37.48         45.86         5.21 o
   6   7  12          9.52         42.80         5.79 o
   7   7  12       1044.10        967.78        17.61 o
  -7   8  12       4294.65       4062.81        34.84 o
  -6   8  12       2736.46       2788.54        29.27 o
  -5   8  12        107.09        121.55         7.45 o
  -4   8  12       2270.06       2043.77        41.23 o
  -3   8  12       1488.63       1653.37        24.45 o
  -2   8  12        286.49        340.04        13.06 o
  -1   8  12       3864.73       3487.18        32.39 o
   0   8  12       3485.58       3511.16        30.27 o
   1   8  12        349.26        250.93         8.93 o
   2   8  12       3857.12       3705.10        29.35 o
   3   8  12        429.15        325.07         9.32 o
   4   8  12       4039.73       3933.14        32.13 o
   5   8  12        329.09        277.23         9.26 o
   6   8  12       3999.19       3797.95        33.82 o
   7   8  12        573.25        568.54        13.55 o
   8   8  12        319.16        391.49        11.36 o
  -8   9  12        188.01        183.65         9.19 o
  -7   9  12       6011.08       5665.58        44.23 o
  -6   9  12        162.63        169.63         8.25 o
  -5   9  12          0.06         -6.18         7.16 o
  -4   9  12        716.62        702.15        17.82 o
  -3   9  12       5729.50       5919.21        50.02 o
  -2   9  12       2688.08       2925.15        38.75 o
  -1   9  12        406.48        399.86        16.39 o
   0   9  12        277.17        300.67        10.11 o
   1   9  12       4467.83       4290.34        33.04 o
   2   9  12       1725.06       1509.28        18.62 o
   3   9  12       2892.10       2872.44        27.19 o
   4   9  12       1039.48        887.95        17.37 o
   5   9  12          0.97         12.26         4.89 o
   6   9  12       2137.62       2231.75        25.71 o
   7   9  12        406.17        390.38        11.33 o
   8   9  12        352.75        377.40        12.10 o
   9   9  12         26.08         31.03         5.34 o
  -9  10  12        323.58        371.18        12.78 o
  -8  10  12        119.64         65.72         7.27 o
  -7  10  12       1411.92       1241.54        23.30 o
  -6  10  12          3.54         -1.77         6.07 o
  -5  10  12       1250.19       1238.83        26.83 o
  -4  10  12       4913.78       4918.04        45.60 o
  -3  10  12         27.81         27.40         9.35 o
  -2  10  12       7105.23       7088.16        61.45 o
  -1  10  12       1416.93       1333.32        27.23 o
   0  10  12        145.56        102.13         8.27 o
   1  10  12        990.63       1033.07        19.07 o
   2  10  12       4226.37       4557.75        36.22 o
   3  10  12       2089.99       2183.70        29.68 o
   4  10  12        157.66        195.73         8.57 o
   5  10  12        307.30        357.62        11.88 o
   6  10  12       2832.84       2637.82        29.89 o
   7  10  12        464.28        380.95        11.99 o
   8  10  12       2553.99       2470.23        31.48 o
   9  10  12          7.32         15.60         5.77 o
  10  10  12          0.29         10.57         6.30 o
 -10  11  12         10.32         15.93         7.71 o
  -9  11  12          3.96          0.42         5.52 o
  -8  11  12        296.55        295.91        11.82 o
  -7  11  12         42.66         70.75         7.62 o
  -6  11  12        126.82        100.40         9.45 o
  -5  11  12       1762.19       1620.67        30.00 o
  -4  11  12        756.17        702.49        20.52 o
  -3  11  12        241.08        246.49        13.46 o
  -2  11  12         12.88         27.73         6.95 o
  -1  11  12       9164.48       8970.29        67.99 o
   0  11  12        586.29        529.36        17.29 o
   1  11  12          0.41          0.55         4.83 o
   2  11  12         64.12         54.37         6.11 o
   3  11  12       2316.38       2029.86        26.02 o
   4  11  12        332.85        254.82        10.16 o
   5  11  12        896.39        886.52        17.45 o
   6  11  12        261.45        386.28        13.31 o
   7  11  12       2077.20       2142.50        28.90 o
   8  11  12       3492.67       3667.24        37.12 o
   9  11  12       1459.25       1466.61        23.28 o
  10  11  12       1221.07       1273.45        28.21 o
  11  11  12         24.09         34.82         7.61 o
 -11  12  12         14.81         -1.51         6.13 o
 -10  12  12        241.89        269.35        13.76 o
  -9  12  12        176.26        235.03        11.04 o
  -8  12  12        138.34        181.33         9.45 o
  -7  12  12         46.98         53.74        10.38 o
  -6  12  12        193.04        187.59        11.24 o
  -5  12  12         48.45         28.14         7.48 o
  -4  12  12         29.83         27.51         7.64 o
  -3  12  12         31.32         21.93         7.15 o
  -2  12  12          7.73         -0.32         8.59 o
  -1  12  12       1440.42       1606.26        45.76 o
   0  12  12        610.65        692.18        19.14 o
   1  12  12          5.40         24.09         5.15 o
   2  12  12        448.15        300.08        10.55 o
   3  12  12        538.83        472.20        12.75 o
   4  12  12        267.68        271.99        11.19 o
   5  12  12       2426.17       2595.04        31.43 o
   6  12  12       1628.36       1526.04        25.53 o
   7  12  12        926.38        805.21        19.69 o
   8  12  12       2627.52       2361.74        32.55 o
   9  12  12        560.79        452.43        14.63 o
  10  12  12       1368.31       1240.78        26.82 o
  11  12  12        105.05        131.49        10.22 o
  12  12  12        451.60        503.50        16.45 o
 -12  13  12        955.00        916.01        20.85 o
 -11  13  12         73.87         61.49         7.72 o
 -10  13  12        246.91        251.49        14.33 o
  -9  13  12          5.42         17.43         5.60 o
  -8  13  12         86.73        161.45        11.39 o
  -7  13  12         57.54         48.53         7.23 o
  -6  13  12        110.76        134.39        10.91 o
  -5  13  12         90.40         82.47         9.21 o
  -4  13  12        410.46        437.48        15.99 o
  -3  13  12       1293.59       1322.41        26.33 o
  -2  13  12        127.57        135.85        16.02 o
  -1  13  12          0.44         -2.65         7.68 o
   0  13  12          0.50         21.06         7.86 o
   1  13  12        384.54        346.71        13.64 o
   2  13  12       1567.15       1587.90        21.86 o
   3  13  12        777.31        826.60        17.79 o
   4  13  12        268.24        375.31        12.37 o
   5  13  12        860.95        810.81        17.44 o
   6  13  12         76.91         46.40         6.93 o
   7  13  12       3798.27       3482.33        38.75 o
   8  13  12        163.10        163.85        10.30 o
   9  13  12        225.16        188.66        10.47 o
  10  13  12        259.07        318.34        13.89 o
  11  13  12          6.34         24.65         6.37 o
  12  13  12        176.52        182.85        10.30 o
  13  13  12        111.65        126.89         8.41 o
 -13  14  12        126.60        105.88         8.80 o
 -12  14  12        494.31        479.87        17.84 o
 -11  14  12        230.54        254.67        14.47 o
 -10  14  12         72.38         49.26         9.26 o
  -9  14  12        113.26        144.28        12.06 o
  -8  14  12          1.86         20.29         6.65 o
  -7  14  12        112.08        167.66        11.15 o
  -6  14  12         44.46         63.65         8.90 o
  -5  14  12       1304.96       1248.84        24.53 o
  -4  14  12         22.02         38.25         6.93 o
  -3  14  12         89.03        107.80         9.09 o
  -2  14  12        932.55        734.50        19.46 o
  -1  14  12        208.34        123.38         9.32 o
   0  14  12         19.68         54.75         7.23 o
   1  14  12        424.95        592.98        16.85 o
   2  14  12       1158.55       1197.70        20.38 o
   3  14  12         76.50         21.03         5.94 o
   4  14  12          4.37          7.92         4.93 o
   5  14  12         52.66         90.17         7.00 o
   6  14  12       1222.90       1264.64        22.93 o
   7  14  12        932.28        945.56        19.67 o
   8  14  12       2213.40       2156.64        36.77 o
   9  14  12        215.37        238.63        10.06 o
  10  14  12        460.11        529.99        16.35 o
  11  14  12         65.02         83.85         7.45 o
  12  14  12        527.38        550.01        15.29 o
  13  14  12        111.56        118.54         7.52 o
  14  14  12        157.97         96.80        12.14 o
 -13  15  12        398.35        384.20        13.56 o
 -12  15  12        163.99        153.09        10.16 o
 -11  15  12        426.58        505.08        17.80 o
 -10  15  12         89.61         73.62         8.59 o
  -9  15  12        692.94        600.46        35.85 o
  -8  15  12        240.73        272.24        21.85 o
  -7  15  12       2089.88       2153.87        33.06 o
  -6  15  12        671.94        669.48        19.63 o
  -5  15  12         69.89         61.82         8.03 o
  -4  15  12        158.63        129.06         9.95 o
  -3  15  12        108.39        131.03        10.46 o
  -2  15  12         41.40         63.25         7.35 o
  -1  15  12         95.70         62.37         6.85 o
   0  15  12         56.88         61.50         7.07 o
   1  15  12        229.00        179.25         8.56 o
   2  15  12         54.94         48.41         6.82 o
   3  15  12          8.89          0.08         5.07 o
   4  15  12        833.46        851.10        23.08 o
   5  15  12        556.14        671.77        23.61 o
   6  15  12         51.56         22.50         8.44 o
   7  15  12        176.25        199.69         9.46 o
   8  15  12       1019.37        929.05        17.85 o
   9  15  12         12.79          8.32         5.98 o
  10  15  12        114.78        143.47        10.79 o
  11  15  12         14.01          3.01         4.98 o
  12  15  12        106.55         85.63         6.43 o
  13  15  12         35.63         25.01         8.70 o
 -12  16  12        791.79        925.09        52.57 o
 -11  16  12        193.29        173.04        14.67 o
 -10  16  12        575.26        590.64        19.19 o
  -9  16  12        550.71        614.97        23.88 o
  -8  16  12        122.44        101.35        10.21 o
  -7  16  12        192.37        209.89        10.77 o
  -6  16  12        171.29        200.72        10.78 o
  -5  16  12         27.64         12.45         7.97 o
  -4  16  12        285.81        314.22        13.47 o
  -3  16  12        101.01        100.61         9.00 o
  -2  16  12         71.90         83.56         8.37 o
  -1  16  12        363.41        479.87        16.52 o
   0  16  12        208.74        226.96        11.90 o
   1  16  12       1803.06       1744.68        29.36 o
   2  16  12         19.63         30.41         6.28 o
   3  16  12        816.15        845.21        17.53 o
   4  16  12          2.04          4.53         4.63 o
   5  16  12         10.28         26.86         6.11 o
   6  16  12          5.54         11.65         7.54 o
   7  16  12        421.56        415.00        14.15 o
   8  16  12        524.89        596.34        16.10 o
   9  16  12          7.06          0.26         8.99 o
  10  16  12        334.57        414.22        18.41 o
  11  16  12          4.26          6.29         5.31 o
  12  16  12         39.31         36.20         8.61 o
 -11  17  12         31.48         17.87         7.14 o
 -10  17  12        828.56        747.39        18.47 o
  -9  17  12        821.76        669.83        44.81 o
  -8  17  12        519.47        491.12        13.24 o
  -7  17  12         79.77         84.31         6.91 o
  -6  17  12        266.18        235.23        10.58 o
  -5  17  12         78.34        111.90         9.05 o
  -4  17  12        136.97        127.67         8.85 o
  -3  17  12          0.44          4.68         5.44 o
  -2  17  12          0.02         -5.15         5.15 o
  -1  17  12       5061.97       5435.90        72.11 o
   0  17  12        291.56        452.22        14.63 o
   1  17  12        678.95        797.26        37.77 o
   2  17  12        115.16        151.81         9.03 o
   3  17  12         57.47         64.73         8.54 o
   4  17  12         43.66         32.71         7.19 o
   5  17  12        337.14        336.48        12.37 o
   6  17  12        390.44        466.84        14.00 o
   7  17  12        342.90        328.20        11.81 o
   8  17  12        148.04         95.72         6.93 o
   9  17  12         85.12         68.46         7.32 o
  10  17  12         66.23         70.50         7.03 o
  11  17  12         14.15          6.50         5.90 o
  -9  18  12        925.86        941.37        28.89 o
  -8  18  12        233.60        216.75        15.53 o
  -7  18  12        764.70        902.26        28.85 o
  -6  18  12       1224.06       1380.07        40.02 o
  -5  18  12         47.20         42.43         5.36 o
  -4  18  12         36.13         12.39         4.26 o
  -3  18  12        468.88        470.53        13.66 o
  -2  18  12         21.06         17.59         4.83 o
  -1  18  12        915.80        984.17        36.97 o
   0  18  12         36.48         63.67        13.31 o
   1  18  12        161.53        137.03        16.96 o
   2  18  12          2.42        -10.71        11.35 o
   3  18  12          2.55          0.18         5.55 o
   4  18  12       2265.14       2359.50        36.21 o
   5  18  12        508.83        556.28        17.82 o
   6  18  12        111.48        116.23         8.95 o
   7  18  12        153.35         93.92         8.22 o
   8  18  12        149.57        102.66        11.04 o
   9  18  12         74.74         95.54        10.54 o
  -7  19  12        460.33        491.98        20.52 o
  -6  19  12         80.81         82.13         9.90 o
  -5  19  12        122.22        114.04         8.17 o
  -4  19  12        146.55        176.79        10.11 o
  -3  19  12          4.14          0.14         4.89 o
  -2  19  12        254.76        239.06        11.38 o
  -1  19  12          2.22         15.26         9.25 o
   0  19  12         67.31        116.50        13.74 o
   1  19  12         14.43          6.55         8.51 o
   2  19  12        126.03         85.78        12.14 o
   3  19  12         42.47         54.44        10.03 o
   4  19  12        274.42        231.53        16.96 o
   5  19  12       1446.41       1530.05        38.04 o
  -3  20  12       1310.68       1389.14        35.14 o
  -2  20  12        469.76        463.07        21.52 o
  -1  20  12          4.50          2.41         7.17 o
   0  20  12        306.90        261.46        17.18 o
   1  20  12       1471.91       1366.15        36.64 o
   2  20  12       2520.52       2619.64        49.39 o
   3  20  12        660.47        547.12        22.71 o
   0   1  13       1805.55       2070.95        24.66 o
   1   1  13       1327.70       1407.58        20.35 o
  -1   2  13       4117.00       3802.50        32.98 o
   0   2  13       1013.12       1133.31        18.44 o
   1   2  13       1342.09       1129.61        18.35 o
   2   2  13        129.98        100.33         7.03 o
  -2   3  13       1038.82        881.86        16.19 o
  -1   3  13       1878.42       1806.16        22.87 o
   0   3  13        289.00        397.71        12.27 o
   1   3  13       2828.92       2720.93        27.93 o
   2   3  13        191.46        195.05        11.04 o
   3   3  13       4270.38       4378.90        36.34 o
  -3   4  13       2066.18       1965.51        23.62 o
  -2   4  13       3912.57       3805.94        32.73 o
  -1   4  13        955.99        852.16        16.06 o
   0   4  13      11204.09      11540.78        66.04 o
   1   4  13       1748.13       1600.51        21.57 o
   2   4  13       3026.31       3145.68        29.84 o
   3   4  13       2887.20       3189.64        29.93 o
   4   4  13        671.09        825.86        15.75 o
  -4   5  13       4391.28       4651.35        37.92 o
  -3   5  13        677.44        640.59        14.87 o
  -2   5  13         70.10         39.76         6.43 o
  -1   5  13       1603.74       1666.52        21.79 o
   0   5  13        141.96        210.78        12.56 o
   1   5  13       1517.10       1445.54        19.09 o
   2   5  13       4510.00       4937.39        36.73 o
   3   5  13        932.80       1014.67        17.11 o
   4   5  13       1770.36       1923.39        28.74 o
   5   5  13       6775.43       6740.21        45.23 o
  -5   6  13       3706.85       3385.80        31.90 o
  -4   6  13         96.31         96.91         7.89 o
  -3   6  13         71.15         25.20         7.97 o
  -2   6  13        721.06        756.38        15.79 o
  -1   6  13        474.31        368.79        11.65 o
   0   6  13       2509.72       2474.56        25.83 o
   1   6  13       1634.88       1723.36        21.74 o
   2   6  13        359.78        311.56         9.94 o
   3   6  13         44.99         35.04         5.29 o
   4   6  13        570.09        718.52        15.34 o
   5   6  13         83.92         55.72         7.83 o
   6   6  13        371.55        383.00        11.33 o
  -6   7  13          0.66          0.18         5.96 o
  -5   7  13        433.38        373.84        13.76 o
  -4   7  13       5966.17       6063.04        42.37 o
  -3   7  13       1576.28       1326.50        21.94 o
  -2   7  13       9318.56       9793.94        54.09 o
  -1   7  13        781.62        752.62        15.68 o
   0   7  13       1826.32       1427.74        22.71 o
   1   7  13         38.58         29.02         5.86 o
   2   7  13       1478.62       1359.03        19.14 o
   3   7  13       2274.28       2233.84        26.05 o
   4   7  13        112.41        153.41         8.01 o
   5   7  13       1498.36       1642.78        22.09 o
   6   7  13        162.83        148.32         8.66 o
   7   7  13       1912.18       1783.35        24.52 o
  -7   8  13        516.17        449.61        12.56 o
  -6   8  13         41.84         32.89         5.71 o
  -5   8  13        905.01        952.21        18.47 o
  -4   8  13          4.80          3.24         5.31 o
  -3   8  13        373.30        402.42        13.99 o
  -2   8  13        153.73        165.76         8.04 o
  -1   8  13        781.06        690.85        14.74 o
   0   8  13         71.65         66.73         6.43 o
   1   8  13         58.72         69.55         5.65 o
   2   8  13        356.24        439.41        11.13 o
   3   8  13       3764.32       3744.20        32.88 o
   4   8  13        658.93        560.48        13.31 o
   5   8  13        197.30        124.25         7.62 o
   6   8  13       1935.69       1904.75        25.09 o
   7   8  13        250.85        276.03        10.27 o
   8   8  13         87.14         86.63         6.67 o
  -8   9  13          0.04         -5.34         5.34 o
  -7   9  13         13.55         21.00         5.36 o
  -6   9  13         96.63         89.21         6.68 o
  -5   9  13        637.16        609.86        14.71 o
  -4   9  13        173.80        133.19         9.96 o
  -3   9  13          0.02          9.08         5.20 o
  -2   9  13         62.52         59.92         6.94 o
  -1   9  13        545.31        559.15        14.26 o
   0   9  13       1742.84       1523.39        22.64 o
   1   9  13        495.16        455.94        11.03 o
   2   9  13        675.62        627.67        13.73 o
   3   9  13        212.63        111.75         6.94 o
   4   9  13        970.40        886.27        17.18 o
   5   9  13        228.57        144.10         7.91 o
   6   9  13        419.26        501.45        14.58 o
   7   9  13        154.65        214.27         9.00 o
   8   9  13       3107.25       3029.96        32.95 o
   9   9  13         64.08         68.73         6.53 o
  -9  10  13        232.11        288.56        11.88 o
  -8  10  13         60.25         67.34         7.38 o
  -7  10  13        472.20        404.53        14.73 o
  -6  10  13         55.78         60.07         7.77 o
  -5  10  13       1967.18       1985.46        31.99 o
  -4  10  13         48.78         58.24         7.21 o
  -3  10  13       1088.71       1158.56        21.98 o
  -2  10  13          0.41          5.46         6.14 o
  -1  10  13          0.49          0.60         6.30 o
   0  10  13        131.95         97.64         9.11 o
   1  10  13         84.26         61.47         6.81 o
   2  10  13        120.18         86.16         7.70 o
   3  10  13       1139.69       1157.15        19.29 o
   4  10  13        110.08         70.14         6.06 o
   5  10  13       1630.27       1471.53        23.65 o
   6  10  13        397.91        497.66        14.07 o
   7  10  13        299.23        332.87        11.57 o
   8  10  13        120.93         98.50         8.29 o
   9  10  13        293.06        277.17        11.56 o
  10  10  13        170.41        159.02        13.38 o
 -10  11  13          2.07          8.52         7.68 o
  -9  11  13         32.98         55.56         7.60 o
  -8  11  13         40.59         27.68         5.87 o
  -7  11  13        126.19        116.42        12.32 o
  -6  11  13         16.04         -1.97         6.32 o
  -5  11  13         13.01         25.87         7.04 o
  -4  11  13          7.52         13.25         7.05 o
  -3  11  13         47.85         25.48         8.01 o
  -2  11  13       1289.39       1315.23        22.91 o
  -1  11  13          5.21         17.48         6.18 o
   0  11  13        135.28        102.36         8.95 o
   1  11  13          0.89          9.02         5.02 o
   2  11  13        766.18        724.92        16.76 o
   3  11  13       2857.27       2895.74        32.25 o
   4  11  13        578.69        609.85        19.49 o
   5  11  13        376.43        297.96        11.15 o
   6  11  13       5798.68       6017.79        44.89 o
   7  11  13         35.55         97.28         9.68 o
   8  11  13       5337.21       5465.34        46.43 o
   9  11  13         29.71         21.45         9.61 o
  10  11  13         24.17         14.13        16.96 o
  11  11  13        218.89        184.27        13.16 o
 -11  12  13        468.29        492.96        18.61 o
 -10  12  13        164.51        190.49        13.00 o
  -9  12  13         54.85         76.03         7.57 o
  -8  12  13         40.57         69.81         7.71 o
  -7  12  13          7.48         20.49         6.92 o
  -6  12  13        244.37        277.72        12.07 o
  -5  12  13         37.70         29.87         6.62 o
  -4  12  13          5.56          1.20         6.35 o
  -3  12  13        507.33        589.27        17.76 o
  -2  12  13        156.21        205.01        11.64 o
  -1  12  13       1119.44       1268.61        25.07 o
   0  12  13         17.11         17.63         6.09 o
   1  12  13       1070.33        937.97        18.34 o
   2  12  13         39.06         20.27         5.66 o
   3  12  13        210.17        173.56         8.54 o
   4  12  13        616.21        716.51        17.89 o
   5  12  13        155.00        213.36        10.62 o
   6  12  13        262.33        210.44        10.27 o
   7  12  13       1087.48        920.67        22.39 o
   8  12  13        115.46         99.83         8.64 o
   9  12  13        172.68        117.73        11.07 o
  10  12  13         14.29         10.87         6.62 o
  11  12  13        380.98        382.65        16.47 o
  12  12  13         83.01        112.50         9.61 o
 -12  13  13          2.69          1.74         5.79 o
 -11  13  13         65.28         57.56         7.81 o
 -10  13  13        119.87        163.10        11.74 o
  -9  13  13         36.51         34.76         8.46 o
  -8  13  13        133.99        138.66         9.42 o
  -7  13  13        359.97        413.15        15.63 o
  -6  13  13        470.23        490.25        14.90 o
  -5  13  13        453.84        508.98        16.45 o
  -4  13  13        453.24        491.48        15.43 o
  -3  13  13         49.03         44.61         7.04 o
  -2  13  13          3.15          3.92         5.87 o
  -1  13  13         24.53         12.08         5.93 o
   0  13  13          0.02          4.77         7.75 o
   1  13  13       1286.32       1207.94        38.70 o
   2  13  13        324.10        254.53        10.47 o
   3  13  13         37.94         74.04         7.05 o
   4  13  13        278.68        284.69        14.12 o
   5  13  13        424.28        369.82        12.40 o
   6  13  13       1280.30       1222.34        24.81 o
   7  13  13        158.53        244.58        15.83 o
   8  13  13        428.05        292.93        17.48 o
   9  13  13         40.39         51.45         8.06 o
  10  13  13        296.89        316.22        14.77 o
  11  13  13         58.38         38.00         7.63 o
  12  13  13        349.98        287.69        15.98 o
  13  13  13         60.78         41.83         5.84 o
 -12  14  13          0.81          4.61        10.85 o
 -11  14  13        134.49        167.92        10.18 o
 -10  14  13         79.79         85.71         8.34 o
  -9  14  13         13.06         15.65         6.19 o
  -8  14  13        380.54        510.37        15.02 o
  -7  14  13         46.21         74.44         8.80 o
  -6  14  13        278.48        289.12        12.61 o
  -5  14  13          3.19          9.13         6.09 o
  -4  14  13        862.18        790.17        18.37 o
  -3  14  13         64.45         88.66         7.82 o
  -2  14  13         59.88         62.65         6.92 o
  -1  14  13       1163.88       1248.65        22.92 o
   0  14  13         49.45         68.39         7.14 o
   1  14  13        175.36        145.13         8.83 o
   2  14  13        161.09        103.60         7.77 o
   3  14  13         61.72         40.74         6.49 o
   4  14  13        305.92        383.53        14.41 o
   5  14  13        121.07        124.12         7.71 o
   6  14  13          4.73         12.12         5.10 o
   7  14  13        475.86        503.62        14.95 o
   8  14  13          1.70          6.24         5.00 o
   9  14  13       1671.54       1770.56        31.41 o
  10  14  13        257.95        268.24        12.53 o
  11  14  13       1199.37        957.55        21.30 o
  12  14  13        565.08        630.51        24.43 o
 -11  15  13         29.52         29.53         5.17 o
 -10  15  13         15.97         19.66         5.48 o
  -9  15  13        212.43        280.54        13.14 o
  -8  15  13       1491.40       1738.89        29.18 o
  -7  15  13          1.31         26.01         5.16 o
  -6  15  13        556.41        613.65        16.60 o
  -5  15  13        352.44        423.48        14.42 o
  -4  15  13        668.38        653.72        18.65 o
  -3  15  13          2.64          3.98         5.51 o
  -2  15  13         15.77         18.06         5.59 o
  -1  15  13        353.29        356.85        13.83 o
   0  15  13          0.01         -5.80         5.80 o
   1  15  13         44.76         69.05         7.06 o
   2  15  13        190.20        157.79        21.24 o
   3  15  13        111.57        152.15         9.44 o
   4  15  13         81.06         75.05         8.58 o
   5  15  13        416.24        460.90        17.92 o
   6  15  13         27.59         40.69         7.37 o
   7  15  13        921.57       1123.62        25.57 o
   8  15  13          0.23         10.22         5.27 o
   9  15  13          6.18         -2.15         8.63 o
  10  15  13        684.00        803.40        28.37 o
  11  15  13         47.29         43.87         8.04 o
 -10  16  13          0.83         -0.79         5.77 o
  -9  16  13        246.14        258.61        12.19 o
  -8  16  13       1534.19       1661.84        28.20 o
  -7  16  13         37.70         42.52         7.54 o
  -6  16  13         62.78         43.94         8.20 o
  -5  16  13         26.43         33.12         8.56 o
  -4  16  13         20.55         51.42         6.20 o
  -3  16  13         11.32          9.11         5.04 o
  -2  16  13         23.62         60.00         6.73 o
  -1  16  13        142.49        148.70        10.21 o
   0  16  13         19.35          9.73         4.71 o
   1  16  13         57.85         74.15        13.98 o
   2  16  13         40.77         49.46         7.96 o
   3  16  13         54.06         50.80         5.93 o
   4  16  13          6.19         16.24         4.52 o
   5  16  13         74.45         35.57         5.25 o
   6  16  13         38.85          9.02         6.46 o
   7  16  13        618.82        594.61        21.94 o
   8  16  13          4.51         -2.26         6.57 o
   9  16  13       2840.53       3004.64        51.01 o
  10  16  13        468.84        438.91        19.04 o
  -8  17  13         14.16          9.77         6.04 o
  -7  17  13         12.16         23.85         7.80 o
  -6  17  13          0.52          2.52         3.45 o
  -5  17  13          0.20         -0.86         3.90 o
  -4  17  13        149.11        113.23         6.95 o
  -3  17  13         80.65         95.19         6.74 o
  -2  17  13        492.53        578.85        22.80 o
  -1  17  13        281.19        255.11         9.83 o
   0  17  13        323.46        325.47        13.98 o
   1  17  13         23.57         21.84         5.92 o
   2  17  13        151.98        116.35        11.69 o
   3  17  13          5.72          9.12         8.42 o
   4  17  13         58.75         92.42         7.77 o
   5  17  13         50.50         24.84         5.75 o
   6  17  13        202.17        198.20         9.60 o
   7  17  13        588.84        506.68        20.44 o
  -4  18  13        189.51        220.47        14.62 o
  -3  18  13          3.17          0.16         6.47 o
  -2  18  13        143.23        153.74        13.90 o
  -1  18  13        233.95        308.95        19.19 o
   0  18  13        354.67        368.80        20.97 o
   1  18  13          0.08         24.86         8.88 o
   2  18  13         27.56          9.04         7.72 o
   3  18  13        240.97        251.19        16.41 o
   4  18  13        180.42        151.57        12.92 o
   0   0  14       5039.84       5600.62        79.22 o
   0   1  14        348.09        340.74        10.71 o
   1   1  14        366.65        267.96         9.68 o
  -1   2  14       1688.10       1650.43        21.71 o
   0   2  14        521.36        662.14        14.12 o
   1   2  14        628.54        599.38        13.53 o
   2   2  14         18.66          1.83         5.00 o
  -2   3  14        299.64        316.46        10.29 o
  -1   3  14        748.12       1008.48        17.02 o
   0   3  14         56.60         32.79         4.81 o
   1   3  14        437.85        608.88        12.65 o
   2   3  14        208.41        174.48         7.66 o
   3   3  14       1849.52       1573.82        20.85 o
  -3   4  14          4.21         13.43         5.07 o
  -2   4  14        322.09        213.10         9.31 o
  -1   4  14         46.97         26.53         5.86 o
   0   4  14        441.93        353.30        10.37 o
   1   4  14       1307.48       1392.05        19.48 o
   2   4  14          2.71         21.88         5.08 o
   3   4  14       1108.03       1175.71        17.83 o
   4   4  14        232.64        124.67         7.52 o
  -4   5  14        889.86        785.15        15.49 o
  -3   5  14        643.21        756.18        15.44 o
  -2   5  14       1312.62       1359.75        20.41 o
  -1   5  14         69.12         25.45         5.40 o
   0   5  14        413.09        418.61        11.08 o
   1   5  14         12.49         40.52         5.19 o
   2   5  14         28.91         58.12         6.98 o
   3   5  14        124.80         51.48         6.86 o
   4   5  14        954.53        947.38        16.86 o
   5   5  14         29.68         41.09         5.19 o
  -5   6  14         16.85         21.06         4.63 o
  -4   6  14         72.82         29.38         4.94 o
  -3   6  14         57.41         48.52         5.66 o
  -2   6  14       1496.53       1208.21        18.90 o
  -1   6  14          4.19         -2.59         4.98 o
   0   6  14         15.42         37.08         5.41 o
   1   6  14       2660.55       2601.67        30.53 o
   2   6  14        554.06        726.60        18.61 o
   3   6  14       2683.39       2622.78        27.30 o
   4   6  14        271.50        183.46         8.16 o
   5   6  14        687.45        647.70        13.75 o
   6   6  14       1664.09       2002.99        25.18 o
  -6   7  14        984.86        997.53        17.76 o
  -5   7  14       1400.80       1231.35        19.95 o
  -4   7  14        602.56        668.07        15.23 o
  -3   7  14       1385.60       1190.83        18.35 o
  -2   7  14         57.44         52.15         6.24 o
  -1   7  14        199.09        148.19         7.65 o
   0   7  14        100.34         96.85         6.40 o
   1   7  14          3.65         14.33         4.28 o
   2   7  14        587.61        623.65        13.52 o
   3   7  14       2905.62       3110.88        29.95 o
   4   7  14       3851.62       3876.64        32.09 o
   5   7  14       1158.16       1031.29        16.66 o
   6   7  14       3049.75       3282.62        31.37 o
   7   7  14         90.02        149.72         7.76 o
  -7   8  14        270.34        300.49         9.75 o
  -6   8  14          9.20          4.83         4.81 o
  -5   8  14        877.33       1068.23        18.16 o
  -4   8  14        105.08        100.30         7.02 o
  -3   8  14          4.35          6.45         5.04 o
  -2   8  14        125.67        104.05         7.25 o
  -1   8  14       1185.16       1017.49        18.09 o
   0   8  14          8.77         18.28         4.36 o
   1   8  14         20.37         25.36         4.71 o
   2   8  14        173.21        185.42         7.86 o
   3   8  14       4457.51       4645.66        34.46 o
   4   8  14        254.92        301.00         9.72 o
   5   8  14       3458.01       3348.80        31.26 o
   6   8  14        154.54        137.70         7.42 o
   7   8  14       1578.84       1545.52        20.57 o
   8   8  14        318.29        330.31         9.81 o
  -8   9  14        871.04        984.17        17.24 o
  -7   9  14        316.77        382.67        11.58 o
  -6   9  14          7.77         16.18         5.15 o
  -5   9  14        213.64        293.95         9.91 o
  -4   9  14        291.60        210.27         8.72 o
  -3   9  14       1056.83       1027.62        17.76 o
  -2   9  14        297.04        270.04        10.15 o
  -1   9  14        784.13        753.28        16.90 o
   0   9  14          6.39          8.08         6.13 o
   1   9  14          0.58         -1.23         4.07 o
   2   9  14         88.52         75.30         6.50 o
   3   9  14        321.20        567.75        12.06 o
   4   9  14         38.83         69.66         5.46 o
   5   9  14       3035.12       2565.53        26.48 o
   6   9  14        336.30        297.73         9.52 o
   7   9  14        107.38        122.85         6.50 o
   8   9  14         68.01        108.87         6.76 o
   9   9  14          2.76          7.03         4.94 o
  -9  10  14        163.52        186.90        13.00 o
  -8  10  14        102.95        131.14         7.96 o
  -7  10  14          0.03         -0.66         4.94 o
  -6  10  14         34.62         50.81         6.74 o
  -5  10  14        843.70        861.95        24.94 o
  -4  10  14         95.45         60.65         6.38 o
  -3  10  14         31.48         30.21         5.92 o
  -2  10  14        133.49        205.59         9.65 o
  -1  10  14        332.10        354.28        11.99 o
   0  10  14        426.09        394.25        14.08 o
   1  10  14        131.34        110.99         8.57 o
   2  10  14        163.42         99.35         7.07 o
   3  10  14        351.92        291.00         9.51 o
   4  10  14       1135.28       1150.28        19.43 o
   5  10  14       1363.31       1365.57        20.79 o
   6  10  14       1343.31       1308.13        20.02 o
   7  10  14        203.73        199.16         8.34 o
   8  10  14        465.09        588.60        14.73 o
   9  10  14       1034.58       1026.63        26.98 o
  10  10  14         39.93         19.59         9.45 o
 -10  11  14        124.86        141.03        10.69 o
  -9  11  14         18.01         24.32         6.87 o
  -8  11  14          9.12         18.68         5.47 o
  -7  11  14        225.37        261.19        10.53 o
  -6  11  14        673.93        692.68        16.74 o
  -5  11  14        124.63        154.50         9.12 o
  -4  11  14        183.38        217.67        11.18 o
  -3  11  14          7.62         24.32         6.30 o
  -2  11  14        596.98        667.79        15.22 o
  -1  11  14        939.23        970.50        18.23 o
   0  11  14        432.74        366.14        11.60 o
   1  11  14        112.83        110.77         8.22 o
   2  11  14       1382.15       1500.76        21.48 o
   3  11  14        607.01        729.56        15.12 o
   4  11  14          4.68         -5.30         5.30 o
   5  11  14         65.04         74.56         7.34 o
   6  11  14        249.25        218.63         8.40 o
   7  11  14        212.26        246.81        11.45 o
   8  11  14        400.25        400.65        13.58 o
   9  11  14        108.26        131.92        10.52 o
  10  11  14        178.86        185.48        11.52 o
  11  11  14        566.04        622.51        31.13 o
 -11  12  14         29.07         32.16         5.76 o
 -10  12  14          3.46         17.82         5.51 o
  -9  12  14         38.31         61.87         8.04 o
  -8  12  14         20.57         15.88         4.76 o
  -7  12  14         98.68         71.16         7.06 o
  -6  12  14         64.64         65.37         6.52 o
  -5  12  14        181.73        158.32         9.05 o
  -4  12  14         71.24         50.23         6.36 o
  -3  12  14        403.46        380.12        13.13 o
  -2  12  14         65.12         55.05         6.81 o
  -1  12  14        231.63        269.28        11.40 o
   0  12  14       1120.15       1206.61        19.17 o
   1  12  14       1396.92       1572.22        21.64 o
   2  12  14          4.68         10.57         4.06 o
   3  12  14        833.11        868.28        17.59 o
   4  12  14        219.98        249.15        10.08 o
   5  12  14         52.99         54.30         5.92 o
   6  12  14        478.02        454.30        16.51 o
   7  12  14        472.52        522.79        14.96 o
   8  12  14        271.02        362.13        15.24 o
   9  12  14        876.20        895.59        22.36 o
  10  12  14        106.84        131.52         9.58 o
  11  12  14       1147.21       1068.50        22.03 o
  12  12  14          4.75         -2.46         5.26 o
 -11  13  14        146.47        146.09        11.59 o
 -10  13  14        164.07        144.42         9.09 o
  -9  13  14         74.37         76.26         7.80 o
  -8  13  14         20.69          3.09         4.21 o
  -7  13  14          0.80         -4.90         4.90 o
  -6  13  14        339.96        372.41        16.36 o
  -5  13  14        246.88        207.14        10.43 o
  -4  13  14       1080.99       1088.92        24.91 o
  -3  13  14       2560.72       2528.91        30.13 o
  -2  13  14        100.19        116.09         7.81 o
  -1  13  14          6.67         14.56         5.06 o
   0  13  14          2.35          6.27         4.73 o
   1  13  14         12.51         21.41         4.97 o
   2  13  14        176.51        243.43        12.44 o
   3  13  14         34.48         28.52         5.64 o
   4  13  14         75.96         51.46         5.30 o
   5  13  14         78.07         98.72         8.49 o
   6  13  14        202.86        227.36         9.89 o
   7  13  14         16.05          9.67         8.64 o
   8  13  14       3456.50       3235.67        39.69 o
   9  13  14        926.25        913.25        28.63 o
  10  13  14        560.83        618.09        24.30 o
  11  13  14         68.59        109.08        10.74 o
  -9  14  14         18.75         20.45         5.03 o
  -8  14  14        490.77        580.23        17.11 o
  -7  14  14        206.97        177.36         8.19 o
  -6  14  14        372.88        374.42        12.09 o
  -5  14  14        323.34        323.23        13.36 o
  -4  14  14       1493.45       1607.96        25.47 o
  -3  14  14       4850.73       4853.54        44.48 o
  -2  14  14        194.32        166.04         9.49 o
  -1  14  14         36.64         40.12         5.98 o
   0  14  14         93.76         91.46        11.85 o
   1  14  14          0.94          1.56         4.66 o
   2  14  14        291.60        345.29        26.17 o
   3  14  14         13.10         38.34         7.55 o
   4  14  14         46.32         31.23         5.22 o
   5  14  14        362.34        318.14        11.10 o
   6  14  14         15.99         34.87         4.90 o
   7  14  14       2725.28       2766.44        28.68 o
   8  14  14       1842.17       1824.22        40.42 o
   9  14  14       5257.35       5329.44        65.80 o
  -8  15  14        441.47        546.32        21.31 o
  -7  15  14          5.83         -3.50         6.83 o
  -6  15  14        502.05        515.65        12.60 o
  -5  15  14         27.12         25.69         5.64 o
  -4  15  14        155.33        180.35         8.60 o
  -3  15  14        638.34        794.49        16.97 o
  -2  15  14        109.66         99.99         9.15 o
  -1  15  14         39.51         41.45         9.37 o
   0  15  14        374.60        379.86        19.71 o
   1  15  14         40.06         37.87         9.97 o
   2  15  14        125.25        178.90        11.11 o
   3  15  14       1093.16       1353.55        33.14 o
   4  15  14        315.70        299.84        20.12 o
   5  15  14        138.98        270.91        12.86 o
  -4  16  14        260.14        314.28        17.12 o
  -3  16  14         31.36         27.17         5.34 o
  -2  16  14         93.38         80.27        10.67 o
  -1  16  14         66.00         82.65         7.45 o
   0  16  14        147.99        159.30        20.40 o
   1  16  14        351.39        401.59        15.51 o
   2  16  14        125.52        140.71        13.31 o
   3  16  14         59.12         27.85         8.24 o
   4  16  14         40.05         53.97         8.66 o
  -1  17  14        179.32        250.13        15.33 o
   0  17  14         57.51         54.01         8.70 o
   1  17  14         10.82         14.84         6.29 o
   0   1  15          0.74         20.56         4.30 o
   1   1  15        776.09        849.12        13.92 o
  -1   2  15         41.78         20.47         4.86 o
   0   2  15        532.48        543.96        11.32 o
   1   2  15          3.19         19.62         4.25 o
   2   2  15         16.75         14.90         4.46 o
  -2   3  15         96.75         75.78         7.73 o
  -1   3  15        251.13        232.40         9.14 o
   0   3  15        835.31        617.23        13.68 o
   1   3  15        161.01        153.48         7.05 o
   2   3  15        550.85        685.09        13.98 o
   3   3  15        154.47        120.05         6.85 o
  -3   4  15         29.52         80.82         5.83 o
  -2   4  15        345.71        374.47        10.63 o
  -1   4  15         65.00         29.46         5.23 o
   0   4  15        126.25        143.73         7.51 o
   1   4  15        442.95        634.75        12.44 o
   2   4  15         82.41         93.83         6.35 o
   3   4  15        333.00        397.71        10.77 o
   4   4  15        304.40        297.60         9.38 o
  -4   5  15          5.82          2.94         4.13 o
  -3   5  15        158.94        168.95         7.58 o
  -2   5  15        779.00        930.83        15.79 o
  -1   5  15          0.01          4.16         4.90 o
   0   5  15        526.51        369.40        10.57 o
   1   5  15         74.27         59.73         5.55 o
   2   5  15        277.32        386.71        10.48 o
   3   5  15         95.86         99.77         6.18 o
   4   5  15        175.38        274.40         8.94 o
   5   5  15         19.53         20.39         4.35 o
  -5   6  15          0.36          8.04         4.50 o
  -4   6  15        452.46        568.68        11.96 o
  -3   6  15        584.46        569.61        12.20 o
  -2   6  15        924.58       1066.93        16.46 o
  -1   6  15          0.19          9.32         4.95 o
   0   6  15        392.00        406.01        10.67 o
   1   6  15        211.01        119.68         6.41 o
   2   6  15        807.53        766.41        13.91 o
   3   6  15          6.83         -0.20         4.03 o
   4   6  15         93.22        105.29         6.12 o
   5   6  15       1026.90        851.90        14.10 o
   6   6  15        952.54       1143.05        17.29 o
  -6   7  15        259.67        215.21         8.03 o
  -5   7  15        189.77        252.22         8.74 o
  -4   7  15          0.60          8.42         4.34 o
  -3   7  15          0.19         -1.01         4.40 o
  -2   7  15        185.27        324.18         9.35 o
  -1   7  15       2573.98       2826.75        25.79 o
   0   7  15        560.10        372.95        12.00 o
   1   7  15         48.17         89.29         6.36 o
   2   7  15        294.13        252.39        10.09 o
   3   7  15         61.38        100.04         6.10 o
   4   7  15        118.62        167.74         6.98 o
   5   7  15        342.83        364.06        10.11 o
   6   7  15        373.12        278.01         8.85 o
   7   7  15        460.63        477.22        10.82 o
  -7   8  15         22.82         21.18         3.83 o
  -6   8  15       1071.80       1215.99        18.05 o
  -5   8  15         97.70         90.87         5.87 o
  -4   8  15          7.55         -1.26         4.13 o
  -3   8  15        362.16        388.85        10.57 o
  -2   8  15        316.42        426.88        12.39 o
  -1   8  15        180.47        294.38        10.61 o
   0   8  15          1.43          5.83         4.35 o
   1   8  15        171.47         87.07         6.71 o
   2   8  15        833.74        969.46        14.44 o
   3   8  15         14.39         13.91         3.79 o
   4   8  15        475.31        489.29        10.27 o
   5   8  15         71.92         38.67         4.55 o
   6   8  15        493.60        443.88        10.28 o
   7   8  15         83.18         86.93         5.22 o
   8   8  15        195.13        241.18         8.11 o
  -8   9  15         45.27         67.81         5.55 o
  -7   9  15        830.46        882.20        17.73 o
  -6   9  15        542.21        747.19        16.28 o
  -5   9  15          0.52          0.38         4.66 o
  -4   9  15          1.59         -4.23         4.23 o
  -3   9  15        201.46        196.65         8.59 o
  -2   9  15        117.19         71.33         6.19 o
  -1   9  15        836.74        903.56        16.93 o
   0   9  15          0.07          6.76         4.61 o
   1   9  15         87.39         78.89         7.09 o
   2   9  15        120.69        156.76         7.68 o
   3   9  15         52.31         42.36         5.69 o
   4   9  15          0.15          1.02         4.10 o
   5   9  15        199.49        242.17         8.57 o
   6   9  15        273.04        300.20         9.08 o
   7   9  15          1.11         -3.70         3.70 o
   8   9  15        149.37        126.97         7.83 o
   9   9  15         48.79         64.33         7.92 o
  -9  10  15         98.62         95.32         8.29 o
  -8  10  15       4156.03       4937.24        51.74 o
  -7  10  15          0.21          2.48         4.35 o
  -6  10  15         18.49         40.90         7.58 o
  -5  10  15         60.10         33.09         8.63 o
  -4  10  15         94.67        105.09         7.52 o
  -3  10  15        725.40        896.09        15.80 o
  -2  10  15         49.88         42.48         7.69 o
  -1  10  15         64.71         85.86         6.32 o
   0  10  15          5.97          6.06         4.34 o
   1  10  15        355.12        443.75        11.57 o
   2  10  15         26.43         52.00         5.61 o
   3  10  15          6.18         22.62         3.98 o
   4  10  15         62.06         72.87         6.04 o
   5  10  15         51.28         30.24         4.75 o
   6  10  15        331.79        340.37        10.18 o
   7  10  15          2.39         -1.43         5.16 o
   8  10  15        300.55        372.86        14.60 o
   9  10  15          0.15         -5.56         5.56 o
  10  10  15         15.98         31.42         5.56 o
  -9  11  15         62.15         93.24        10.36 o
  -8  11  15         60.99         66.88         7.32 o
  -7  11  15          1.69         -1.29         4.07 o
  -6  11  15        156.94        132.78         8.04 o
  -5  11  15       1395.48       1605.84        29.74 o
  -4  11  15        392.44        386.41        11.68 o
  -3  11  15       3484.25       3595.45        38.07 o
  -2  11  15        217.05        322.60        19.40 o
  -1  11  15        104.42        132.11         6.67 o
   0  11  15          1.21          7.85         4.49 o
   1  11  15          6.80          1.21         3.97 o
   2  11  15        224.25        207.64         7.73 o
   3  11  15        211.41        249.38        10.70 o
   4  11  15       1360.95       1295.38        18.91 o
   5  11  15         10.64         18.42         5.57 o
   6  11  15       1030.34       1120.44        19.47 o
   7  11  15        175.55        230.58         9.80 o
   8  11  15          5.07         21.53         5.49 o
   9  11  15       1005.16        942.07        19.90 o
  -8  12  15        822.30       1052.46        21.40 o
  -7  12  15         84.23        128.59         8.77 o
  -6  12  15        169.82        189.28         8.37 o
  -5  12  15         69.42         79.20         6.43 o
  -4  12  15          9.44         10.60         4.69 o
  -3  12  15          0.39          7.29         4.14 o
  -2  12  15       1733.47       1525.26        21.43 o
  -1  12  15        301.35        235.38         9.11 o
   0  12  15          0.73          3.43         4.49 o
   1  12  15        185.09        249.27         9.04 o
   2  12  15        314.32        404.78        10.92 o
   3  12  15        681.91        844.38        15.10 o
   4  12  15         43.63         89.06         6.39 o
   5  12  15        846.34        874.30        14.34 o
   6  12  15        589.35        618.79        13.37 o
   7  12  15          6.16         17.64         6.31 o
  -6  13  15          3.79          1.34         4.87 o
  -5  13  15        526.50        485.94        12.30 o
  -4  13  15          7.09          8.90         5.17 o
  -3  13  15          2.16         -4.44         4.44 o
  -2  13  15        444.00        505.46        13.38 o
  -1  13  15        961.15        947.29        25.29 o
   0  13  15          0.18          0.75         3.93 o
   1  13  15        166.79        124.55         9.41 o
   2  13  15        483.36        604.04        18.24 o
   3  13  15        514.79        516.48        16.64 o
   4  13  15         66.42         62.70         7.25 o
   5  13  15        208.59        189.44        16.19 o
   6  13  15         36.47         53.01         8.43 o
  -3  14  15        189.61        210.28        10.11 o
  -2  14  15         37.05         94.19         7.67 o
  -1  14  15         25.31         27.62         5.43 o
   0  14  15         16.72         -3.00         4.65 o
   1  14  15        192.86        242.28        11.11 o
   2  14  15         35.59         57.29         6.24 o
   3  14  15         60.59         75.68         9.58 o
   0   0  16       4972.00       5756.56        67.93 o
   0   1  16       2605.76       2981.07        25.33 o
   1   1  16          0.99         25.55         4.40 o
  -1   2  16         17.90         18.68         4.06 o
   0   2  16         21.97         -0.28         4.39 o
   1   2  16        213.80        204.73         7.51 o
   2   2  16          4.68          1.93         4.68 o
  -2   3  16        764.96        745.23        12.88 o
  -1   3  16        286.52        168.59         6.87 o
   0   3  16         39.10         17.60         4.26 o
   1   3  16        291.75        262.95         8.24 o
   2   3  16        379.24        460.62        10.24 o
   3   3  16        698.60        626.11        11.72 o
  -3   4  16          1.37          1.34         3.80 o
  -2   4  16          0.40          6.40         4.12 o
  -1   4  16        164.48        207.30         9.12 o
   0   4  16         16.08         20.54         6.82 o
   1   4  16        160.87        157.60         7.26 o
   2   4  16        233.81        398.08        10.60 o
   3   4  16        587.30        592.01        11.24 o
   4   4  16        625.20        513.27        10.33 o
  -4   5  16        123.36        103.96         5.28 o
  -3   5  16        959.94        850.36        12.99 o
  -2   5  16       1199.07       1224.45        15.68 o
  -1   5  16        966.23       1146.83        16.60 o
   0   5  16        418.20        464.47        10.99 o
   1   5  16          1.57         11.26         4.21 o
   2   5  16        158.10        180.52         7.38 o
   3   5  16       6865.06       7522.27        37.20 o
   4   5  16       2457.72       2446.98        21.04 o
   5   5  16        646.78        663.60        10.97 o
  -5   6  16          9.61          0.53         3.42 o
  -4   6  16        840.51        919.19        14.01 o
  -3   6  16       1957.81       2119.04        21.11 o
  -2   6  16        895.76       1190.38        16.26 o
  -1   6  16       1159.91       1207.03        16.58 o
   0   6  16       1516.51       1498.68        18.48 o
   1   6  16        375.44        393.96         9.89 o
   2   6  16       1804.24       1647.63        20.96 o
   3   6  16        792.03        797.32        12.05 o
   4   6  16        359.03        331.82         8.00 o
   5   6  16       1036.19       1005.58        14.10 o
   6   6  16         85.10         44.66         4.48 o
  -6   7  16        806.78        703.10        10.98 o
  -5   7  16       1410.70       1594.99        18.89 o
  -4   7  16        274.39        295.14         9.01 o
  -3   7  16        250.06        226.92         8.25 o
  -2   7  16        216.34        217.02         8.22 o
  -1   7  16          2.10         -2.45         5.24 o
   0   7  16         25.37         15.13         3.92 o
   1   7  16        109.28        164.33         6.52 o
   2   7  16        785.44        842.85        13.30 o
   3   7  16        308.44        312.38         8.09 o
   4   7  16        350.49        349.98         9.30 o
   5   7  16       1623.06       1529.65        16.41 o
   6   7  16         59.40         82.81         4.39 o
   7   7  16         61.23         88.92         5.40 o
  -7   8  16         46.32         83.68         7.34 o
  -6   8  16        129.21        135.88         6.52 o
  -5   8  16        185.62        159.43         6.28 o
  -4   8  16        219.41        228.39         7.65 o
  -3   8  16        340.27        353.61        10.54 o
  -2   8  16         47.38         92.30         5.74 o
  -1   8  16        146.27        211.24         7.81 o
   0   8  16        184.77        306.61         9.20 o
   1   8  16        544.34        706.42        16.99 o
   2   8  16         16.11         12.16         3.25 o
   3   8  16          1.81          5.37         3.60 o
   4   8  16         39.76         48.69         4.64 o
   5   8  16        301.42        273.09         8.11 o
   6   8  16       1213.44       1305.73        17.22 o
   7   8  16        827.88        837.43        19.40 o
   8   8  16        649.49        592.97        22.84 o
  -7   9  16          2.54         -4.90         4.90 o
  -6   9  16         41.01         51.59         6.52 o
  -5   9  16        685.94        741.04        13.69 o
  -4   9  16         35.43         60.44         5.21 o
  -3   9  16        329.24        287.60         9.49 o
  -2   9  16          1.66          3.57         3.98 o
  -1   9  16          2.46         -1.63         3.40 o
   0   9  16         38.79         25.03         4.11 o
   1   9  16         63.48         55.48         4.57 o
   2   9  16         88.48         72.11         4.86 o
   3   9  16       1606.44       1981.00        25.42 o
   4   9  16       1498.19       1830.07        24.68 o
   5   9  16       1309.87       1210.26        23.48 o
   6   9  16        110.20        103.41        11.19 o
   7   9  16       1460.26       1741.17        37.41 o
  -6  10  16        476.53        548.17        15.27 o
  -5  10  16        462.61        424.42        25.44 o
  -4  10  16        584.13        819.98        13.99 o
  -3  10  16        306.99        388.28        10.19 o
  -2  10  16        463.23        507.72        11.59 o
  -1  10  16          0.40         -3.80         3.80 o
   0  10  16        154.05        132.84         6.58 o
   1  10  16        120.05        134.40         8.17 o
   2  10  16         44.21         81.44         5.52 o
   3  10  16        719.08        713.97        12.99 o
   4  10  16        111.93        161.37        11.36 o
   5  10  16       1035.95       1068.65        31.02 o
   6  10  16        261.11        233.81        14.87 o
  -4  11  16        321.61        362.82        17.77 o
  -3  11  16          4.37          1.30         4.36 o
  -2  11  16        222.12        210.82         8.91 o
  -1  11  16        386.39        364.14        11.01 o
   0  11  16         38.38          6.10         3.84 o
   1  11  16       1061.57       1019.60        17.64 o
   2  11  16         41.66         43.96        10.61 o
   3  11  16       1094.66       1164.46        22.14 o
   4  11  16        252.77        234.20        14.75 o
[truncated: 2,459 more chars]
